# Supplementary material for: adhesiomeR: a tool for Escherichia coli adhesin classification and analysis
Source: BMC Genomics. 2024 Jun 17;25:609. doi: 10.1186/s12864-024-10525-6 (PMC11184843; doi:10.1186/s12864-024-10525-6)
Supplement: Supplementary file 2 — Additional file 2: Table A1. List of reference hits used to set gene-specific bit score thresholds. [file 12864_2024_10525_MOESM2_ESM.csv]

File	Query	Gene	% identity	Bit score	Alignment length	Evalue	Query start	Query end	Type	Operon length
GCF_000235045.1_Esch_coli_11-4632_C5_V2_genomic.fna	NZ_JH377987.1	aggA	100	931	504	0	58267	58770	Contig	15792
GCF_000235045.1_Esch_coli_11-4632_C5_V2_genomic.fna	NZ_JH377987.1	aggB	100	809	438	0	57728	58165	Contig	15792
GCF_000235045.1_Esch_coli_11-4632_C5_V2_genomic.fna	NZ_JH377987.1	aggC	100	4671	2529	0	55186	57714	Contig	15792
GCF_000235045.1_Esch_coli_11-4632_C5_V2_genomic.fna	NZ_JH377987.1	aggD	100	1402	759	0	54414	55172	Contig	15792
GCF_000235045.1_Esch_coli_11-4632_C5_V2_genomic.fna	NZ_JH377987.1	aggR	99.875	1469	798	0	69409	70206	Contig	15792
GCF_000235065.1_Esch_coli_11-4632_C4_V2_genomic.fna	NZ_JH377994.1	aggA	100	931	504	0	56479	56982	Contig	15458
GCF_000235065.1_Esch_coli_11-4632_C4_V2_genomic.fna	NZ_JH377994.1	aggB	100	809	438	0	55940	56377	Contig	15458
GCF_000235065.1_Esch_coli_11-4632_C4_V2_genomic.fna	NZ_JH377994.1	aggC	100	4671	2529	0	53398	55926	Contig	15458
GCF_000235065.1_Esch_coli_11-4632_C4_V2_genomic.fna	NZ_JH377994.1	aggD	100	1402	759	0	52626	53384	Contig	15458
GCF_000235065.1_Esch_coli_11-4632_C4_V2_genomic.fna	NZ_JH377994.1	aggR	99.875	1469	798	0	67287	68084	Contig	15458
GCF_000235085.1_Esch_coli_11-4632_C3_V2_genomic.fna	NZ_JH378003.1	aggA	100	931	504	0	31224	31727	Contig	15067
GCF_000235085.1_Esch_coli_11-4632_C3_V2_genomic.fna	NZ_JH378003.1	aggB	100	809	438	0	30685	31122	Contig	15067
GCF_000235085.1_Esch_coli_11-4632_C3_V2_genomic.fna	NZ_JH378003.1	aggC	100	4671	2529	0	28143	30671	Contig	15067
GCF_000235085.1_Esch_coli_11-4632_C3_V2_genomic.fna	NZ_JH378003.1	aggD	100	1402	759	0	27371	28129	Contig	15067
GCF_000235085.1_Esch_coli_11-4632_C3_V2_genomic.fna	NZ_JH378003.1	aggR	99.875	1469	798	0	41641	42438	Contig	15067
GCF_000235105.1_Esch_coli_11-4632_C2_V2_genomic.fna	NZ_JH378010.1	aggA	100	931	504	0	58029	58532	Contig	13280
GCF_000235105.1_Esch_coli_11-4632_C2_V2_genomic.fna	NZ_JH378010.1	aggB	100	809	438	0	57490	57927	Contig	13280
GCF_000235105.1_Esch_coli_11-4632_C2_V2_genomic.fna	NZ_JH378010.1	aggC	100	4671	2529	0	54948	57476	Contig	13280
GCF_000235105.1_Esch_coli_11-4632_C2_V2_genomic.fna	NZ_JH378010.1	aggD	100	1402	759	0	54176	54934	Contig	13280
GCF_000235105.1_Esch_coli_11-4632_C2_V2_genomic.fna	NZ_JH378010.1	aggR	99.875	1469	798	0	66659	67456	Contig	13280
GCF_000235125.1_Esch_coli_11-4632_C1_V2_genomic.fna	NZ_JH378019.1	aggA	100	931	504	0	58179	58682	Contig	15511
GCF_000235125.1_Esch_coli_11-4632_C1_V2_genomic.fna	NZ_JH378019.1	aggB	100	809	438	0	57640	58077	Contig	15511
GCF_000235125.1_Esch_coli_11-4632_C1_V2_genomic.fna	NZ_JH378019.1	aggC	100	4671	2529	0	55098	57626	Contig	15511
GCF_000235125.1_Esch_coli_11-4632_C1_V2_genomic.fna	NZ_JH378019.1	aggD	100	1402	759	0	54326	55084	Contig	15511
GCF_000235125.1_Esch_coli_11-4632_C1_V2_genomic.fna	NZ_JH378019.1	aggR	99.875	1469	798	0	69040	69837	Contig	15511
GCF_000235145.1_Esch_coli_11-4623_V2_genomic.fna	NZ_JH378027.1	aggA	100	931	504	0	64284	64787	Contig	15468
GCF_000235145.1_Esch_coli_11-4623_V2_genomic.fna	NZ_JH378027.1	aggB	100	809	438	0	63745	64182	Contig	15468
GCF_000235145.1_Esch_coli_11-4623_V2_genomic.fna	NZ_JH378027.1	aggC	100	4671	2529	0	61203	63731	Contig	15468
GCF_000235145.1_Esch_coli_11-4623_V2_genomic.fna	NZ_JH378027.1	aggD	100	1402	759	0	60431	61189	Contig	15468
GCF_000235145.1_Esch_coli_11-4623_V2_genomic.fna	NZ_JH378027.1	aggR	99.875	1469	798	0	75102	75899	Contig	15468
GCF_000235165.1_Esch_coli_11-4522_V2_genomic.fna	NZ_JH378035.1	aggA	100	931	504	0	57208	57711	Contig	15283
GCF_000235165.1_Esch_coli_11-4522_V2_genomic.fna	NZ_JH378035.1	aggB	100	809	438	0	56669	57106	Contig	15283
GCF_000235165.1_Esch_coli_11-4522_V2_genomic.fna	NZ_JH378035.1	aggC	100	4671	2529	0	54127	56655	Contig	15283
GCF_000235165.1_Esch_coli_11-4522_V2_genomic.fna	NZ_JH378035.1	aggD	100	1402	759	0	53355	54113	Contig	15283
GCF_000235165.1_Esch_coli_11-4522_V2_genomic.fna	NZ_JH378035.1	aggR	99.875	1469	798	0	67841	68638	Contig	15283
GCF_000235185.1_Esch_coli_11-4404_V2_genomic.fna	NZ_JH378046.1	aggA	100	931	504	0	62334	62837	Contig	15511
GCF_000235185.1_Esch_coli_11-4404_V2_genomic.fna	NZ_JH378046.1	aggB	100	809	438	0	61795	62232	Contig	15511
GCF_000235185.1_Esch_coli_11-4404_V2_genomic.fna	NZ_JH378046.1	aggC	100	4671	2529	0	59253	61781	Contig	15511
GCF_000235185.1_Esch_coli_11-4404_V2_genomic.fna	NZ_JH378046.1	aggD	100	1402	759	0	58481	59239	Contig	15511
GCF_000235185.1_Esch_coli_11-4404_V2_genomic.fna	NZ_JH378046.1	aggR	99.875	1469	798	0	73195	73992	Contig	15511
GCF_000235205.1_Esch_coli_11-3677_V2_genomic.fna	NZ_JH378060.1	aggA	100	931	504	0	67825	68328	Contig	16111
GCF_000235205.1_Esch_coli_11-3677_V2_genomic.fna	NZ_JH378060.1	aggB	100	809	438	0	67286	67723	Contig	16111
GCF_000235205.1_Esch_coli_11-3677_V2_genomic.fna	NZ_JH378060.1	aggC	100	4671	2529	0	64744	67272	Contig	16111
GCF_000235205.1_Esch_coli_11-3677_V2_genomic.fna	NZ_JH378060.1	aggD	100	1402	759	0	63972	64730	Contig	16111
GCF_000235205.1_Esch_coli_11-3677_V2_genomic.fna	NZ_JH378060.1	aggR	99.875	1469	798	0	79286	80083	Contig	16111
GCF_000235265.1_Esch_coli_C236-11_V2_genomic.fna	NZ_JH378084.1	aggA	100	931	504	0	57420	57923	Contig	15511
GCF_000235265.1_Esch_coli_C236-11_V2_genomic.fna	NZ_JH378084.1	aggB	100	809	438	0	56881	57318	Contig	15511
GCF_000235265.1_Esch_coli_C236-11_V2_genomic.fna	NZ_JH378084.1	aggC	100	4671	2529	0	54339	56867	Contig	15511
GCF_000235265.1_Esch_coli_C236-11_V2_genomic.fna	NZ_JH378084.1	aggD	100	1402	759	0	53567	54325	Contig	15511
GCF_000235265.1_Esch_coli_C236-11_V2_genomic.fna	NZ_JH378084.1	aggR	99.875	1469	798	0	68281	69078	Contig	15511
GCF_000235285.1_Esch_coli_C227-11_V2_genomic.fna	NZ_JH378095.1	aggA	100	931	504	0	56631	57134	Contig	15511
GCF_000235285.1_Esch_coli_C227-11_V2_genomic.fna	NZ_JH378095.1	aggB	100	809	438	0	56092	56529	Contig	15511
GCF_000235285.1_Esch_coli_C227-11_V2_genomic.fna	NZ_JH378095.1	aggC	100	4671	2529	0	53550	56078	Contig	15511
GCF_000235285.1_Esch_coli_C227-11_V2_genomic.fna	NZ_JH378095.1	aggD	100	1402	759	0	52778	53536	Contig	15511
GCF_000235285.1_Esch_coli_C227-11_V2_genomic.fna	NZ_JH378095.1	aggR	99.875	1469	798	0	67492	68289	Contig	15511
GCF_000258615.1_ASM25861v1_genomic.fna	NZ_JH648170.1	aggA	100	931	504	0	57675	58178	Contig	16497
GCF_000258615.1_ASM25861v1_genomic.fna	NZ_JH648170.1	aggB	99.772	802	438	0	57137	57573	Contig	16497
GCF_000258615.1_ASM25861v1_genomic.fna	NZ_JH648170.1	aggC	99.96	4663	2529	0	54596	57123	Contig	16497
GCF_000258615.1_ASM25861v1_genomic.fna	NZ_JH648170.1	aggD	99.868	1395	759	0	53825	54582	Contig	16497
GCF_000258615.1_ASM25861v1_genomic.fna	NZ_JH648170.1	aggR	99.875	1469	798	0	69525	70322	Contig	16497
GCF_000299255.1_ASM29925v1_genomic.fna	NC_018654.1	aggA	100	931	504	0	10132	10635	Contig	15512
GCF_000299255.1_ASM29925v1_genomic.fna	NC_018654.1	aggB	100	809	438	0	9593	10030	Contig	15512
GCF_000299255.1_ASM29925v1_genomic.fna	NC_018654.1	aggC	100	4671	2529	0	7051	9579	Contig	15512
GCF_000299255.1_ASM29925v1_genomic.fna	NC_018654.1	aggD	100	1402	759	0	6279	7037	Contig	15512
GCF_000299255.1_ASM29925v1_genomic.fna	NC_018654.1	aggR	99.875	1469	798	0	20994	21791	Contig	15512
GCF_000299455.1_ASM29945v1_genomic.fna	NC_018666.1	aggA	100	931	504	0	18021	18524	Contig	15512
GCF_000299455.1_ASM29945v1_genomic.fna	NC_018666.1	aggB	100	809	438	0	18626	19063	Contig	15512
GCF_000299455.1_ASM29945v1_genomic.fna	NC_018666.1	aggC	100	4671	2529	0	19077	21605	Contig	15512
GCF_000299455.1_ASM29945v1_genomic.fna	NC_018666.1	aggD	100	1402	759	0	21619	22377	Contig	15512
GCF_000299455.1_ASM29945v1_genomic.fna	NC_018666.1	aggR	99.875	1469	798	0	6865	7662	Contig	15512
GCF_000299475.1_ASM29947v1_genomic.fna	NC_018662.1	aggA	100	931	504	0	65832	66335	Contig	15511
GCF_000299475.1_ASM29947v1_genomic.fna	NC_018662.1	aggB	99.543	798	438	0	66437	66874	Contig	15511
GCF_000299475.1_ASM29947v1_genomic.fna	NC_018662.1	aggC	100	4671	2529	0	66888	69416	Contig	15511
GCF_000299475.1_ASM29947v1_genomic.fna	NC_018662.1	aggD	100	1402	759	0	69430	70188	Contig	15511
GCF_000299475.1_ASM29947v1_genomic.fna	NC_018662.1	aggR	99.875	1469	798	0	54677	55474	Contig	15511
GCF_000319875.1_Esch_coli_Ec_11-9990_V2_genomic.fna	NZ_KB021592.1	aggA	100	931	504	0	62005	62508	Contig	15760
GCF_000319875.1_Esch_coli_Ec_11-9990_V2_genomic.fna	NZ_KB021592.1	aggB	100	809	438	0	61466	61903	Contig	15760
GCF_000319875.1_Esch_coli_Ec_11-9990_V2_genomic.fna	NZ_KB021592.1	aggC	100	4671	2529	0	58924	61452	Contig	15760
GCF_000319875.1_Esch_coli_Ec_11-9990_V2_genomic.fna	NZ_KB021592.1	aggD	100	1402	759	0	58152	58910	Contig	15760
GCF_000319875.1_Esch_coli_Ec_11-9990_V2_genomic.fna	NZ_KB021592.1	aggR	99.875	1469	798	0	73115	73912	Contig	15760
GCF_000319915.1_Esch_coli_Ec11-4984_V1_genomic.fna	NZ_KB021563.1	aggA	100	931	504	0	58163	58666	Contig	15511
GCF_000319915.1_Esch_coli_Ec11-4984_V1_genomic.fna	NZ_KB021563.1	aggB	100	809	438	0	57624	58061	Contig	15511
GCF_000319915.1_Esch_coli_Ec11-4984_V1_genomic.fna	NZ_KB021563.1	aggC	100	4671	2529	0	55082	57610	Contig	15511
GCF_000319915.1_Esch_coli_Ec11-4984_V1_genomic.fna	NZ_KB021563.1	aggD	100	1402	759	0	54310	55068	Contig	15511
GCF_000319915.1_Esch_coli_Ec11-4984_V1_genomic.fna	NZ_KB021563.1	aggR	99.875	1469	798	0	69024	69821	Contig	15511
GCF_000319955.1_Esch_coli_Ec11-4986_V1_genomic.fna	NZ_KB021576.1	aggA	100	931	504	0	59263	59766	Contig	16329
GCF_000319955.1_Esch_coli_Ec11-4986_V1_genomic.fna	NZ_KB021576.1	aggB	100	809	438	0	58724	59161	Contig	16329
GCF_000319955.1_Esch_coli_Ec11-4986_V1_genomic.fna	NZ_KB021576.1	aggC	100	4671	2529	0	56182	58710	Contig	16329
GCF_000319955.1_Esch_coli_Ec11-4986_V1_genomic.fna	NZ_KB021576.1	aggD	100	1402	759	0	55410	56168	Contig	16329
GCF_000319955.1_Esch_coli_Ec11-4986_V1_genomic.fna	NZ_KB021576.1	aggR	99.875	1469	798	0	70942	71739	Contig	16329
GCF_000319975.1_Esch_coli_Ec11-4987_V1_genomic.fna	NZ_KB021531.1	aggA	100	931	504	0	58140	58643	Contig	18742
GCF_000319975.1_Esch_coli_Ec11-4987_V1_genomic.fna	NZ_KB021531.1	aggB	100	809	438	0	57601	58038	Contig	18742
GCF_000319975.1_Esch_coli_Ec11-4987_V1_genomic.fna	NZ_KB021531.1	aggC	100	4671	2529	0	55059	57587	Contig	18742
GCF_000319975.1_Esch_coli_Ec11-4987_V1_genomic.fna	NZ_KB021531.1	aggD	100	1402	759	0	54287	55045	Contig	18742
GCF_000319975.1_Esch_coli_Ec11-4987_V1_genomic.fna	NZ_KB021531.1	aggR	99.875	1469	798	0	72232	73029	Contig	18742
GCF_000320045.1_Esch_coli_Ec_11-9941_V6_genomic.fna	NZ_KB021518.1	aggA	100	931	504	0	41741	42244	Contig	15511
GCF_000320045.1_Esch_coli_Ec_11-9941_V6_genomic.fna	NZ_KB021518.1	aggB	100	809	438	0	41202	41639	Contig	15511
GCF_000320045.1_Esch_coli_Ec_11-9941_V6_genomic.fna	NZ_KB021518.1	aggC	100	4671	2529	0	38660	41188	Contig	15511
GCF_000320045.1_Esch_coli_Ec_11-9941_V6_genomic.fna	NZ_KB021518.1	aggD	100	1402	759	0	37888	38646	Contig	15511
GCF_000320045.1_Esch_coli_Ec_11-9941_V6_genomic.fna	NZ_KB021518.1	aggR	99.875	1469	798	0	52602	53399	Contig	15511
GCF_000320195.1_Esch_coli_Ec11-4988_V1_genomic.fna	NZ_KB021505.1	aggA	100	931	504	0	60046	60549	Contig	15818
GCF_000320195.1_Esch_coli_Ec11-4988_V1_genomic.fna	NZ_KB021505.1	aggB	100	809	438	0	59507	59944	Contig	15818
GCF_000320195.1_Esch_coli_Ec11-4988_V1_genomic.fna	NZ_KB021505.1	aggC	100	4671	2529	0	56965	59493	Contig	15818
GCF_000320195.1_Esch_coli_Ec11-4988_V1_genomic.fna	NZ_KB021505.1	aggD	100	1402	759	0	56193	56951	Contig	15818
GCF_000320195.1_Esch_coli_Ec11-4988_V1_genomic.fna	NZ_KB021505.1	aggR	99.875	1469	798	0	71214	72011	Contig	15818
GCF_000320215.1_Esch_coli_Ec11-5603_V1_genomic.fna	NZ_KB021490.1	aggA	100	931	504	0	59660	60163	Contig	17216
GCF_000320215.1_Esch_coli_Ec11-5603_V1_genomic.fna	NZ_KB021490.1	aggB	100	809	438	0	59121	59558	Contig	17216
GCF_000320215.1_Esch_coli_Ec11-5603_V1_genomic.fna	NZ_KB021490.1	aggC	100	4671	2529	0	56579	59107	Contig	17216
GCF_000320215.1_Esch_coli_Ec11-5603_V1_genomic.fna	NZ_KB021490.1	aggD	100	1402	759	0	55807	56565	Contig	17216
GCF_000320215.1_Esch_coli_Ec11-5603_V1_genomic.fna	NZ_KB021490.1	aggR	99.875	1469	798	0	72226	73023	Contig	17216
GCF_000320235.1_Esch_coli_Ec11-6006_V1_genomic.fna	NZ_KB021480.1	aggA	100	931	504	0	41600	42103	Contig	17192
GCF_000320235.1_Esch_coli_Ec11-6006_V1_genomic.fna	NZ_KB021480.1	aggB	100	809	438	0	41061	41498	Contig	17192
GCF_000320235.1_Esch_coli_Ec11-6006_V1_genomic.fna	NZ_KB021480.1	aggC	100	4671	2529	0	38519	41047	Contig	17192
GCF_000320235.1_Esch_coli_Ec11-6006_V1_genomic.fna	NZ_KB021480.1	aggD	100	1402	759	0	37747	38505	Contig	17192
GCF_000320235.1_Esch_coli_Ec11-6006_V1_genomic.fna	NZ_KB021480.1	aggR	99.875	1469	798	0	54142	54939	Contig	17192
GCF_000320255.1_Esch_coli_Ec12-0465_V1_genomic.fna	NZ_KB021466.1	aggA	100	931	504	0	60085	60588	Contig	15511
GCF_000320255.1_Esch_coli_Ec12-0465_V1_genomic.fna	NZ_KB021466.1	aggB	100	809	438	0	59546	59983	Contig	15511
GCF_000320255.1_Esch_coli_Ec12-0465_V1_genomic.fna	NZ_KB021466.1	aggC	100	4671	2529	0	57004	59532	Contig	15511
GCF_000320255.1_Esch_coli_Ec12-0465_V1_genomic.fna	NZ_KB021466.1	aggD	100	1402	759	0	56232	56990	Contig	15511
GCF_000320255.1_Esch_coli_Ec12-0465_V1_genomic.fna	NZ_KB021466.1	aggR	99.875	1469	798	0	70946	71743	Contig	15511
GCF_000320275.1_Esch_coli_Ec12-0466_V1_genomic.fna	NZ_KB021457.1	aggA	100	931	504	0	60163	60666	Contig	15586
GCF_000320275.1_Esch_coli_Ec12-0466_V1_genomic.fna	NZ_KB021457.1	aggB	100	809	438	0	59624	60061	Contig	15586
GCF_000320275.1_Esch_coli_Ec12-0466_V1_genomic.fna	NZ_KB021457.1	aggC	100	4671	2529	0	57082	59610	Contig	15586
GCF_000320275.1_Esch_coli_Ec12-0466_V1_genomic.fna	NZ_KB021457.1	aggD	100	1402	759	0	56310	57068	Contig	15586
GCF_000320275.1_Esch_coli_Ec12-0466_V1_genomic.fna	NZ_KB021457.1	aggR	99.875	1469	798	0	71099	71896	Contig	15586
GCF_000350025.2_C48_93_IrSpV01_genomic.fna	NZ_AHAX01000072.1	aggA	97.421	859	504	0	36148	36651	Contig	14646
GCF_000350025.2_C48_93_IrSpV01_genomic.fna	NZ_AHAX01000072.1	aggB	99.543	798	438	0	35610	36047	Contig	14646
GCF_000350025.2_C48_93_IrSpV01_genomic.fna	NZ_AHAX01000072.1	aggC	99.802	4643	2529	0	33068	35596	Contig	14646
GCF_000350025.2_C48_93_IrSpV01_genomic.fna	NZ_AHAX01000072.1	aggD	99.341	1375	759	0	32296	33054	Contig	14646
GCF_000350025.2_C48_93_IrSpV01_genomic.fna	NZ_AHAX01000072.1	aggR	99.875	1469	798	0	46145	46942	Contig	14646
GCF_000460635.1_Esch_coli_UMEA_3180-1_V1_genomic.fna	NZ_KE701897.1	aggA	83.779	473	524	9.97E-133	50794	51312	Contig	14683
GCF_000460635.1_Esch_coli_UMEA_3180-1_V1_genomic.fna	NZ_KE701897.1	aggB	98.157	758	434	0	51417	51850	Contig	14683
GCF_000460635.1_Esch_coli_UMEA_3180-1_V1_genomic.fna	NZ_KE701897.1	aggC	99.763	4638	2529	0	51864	54392	Contig	14683
GCF_000460635.1_Esch_coli_UMEA_3180-1_V1_genomic.fna	NZ_KE701897.1	aggD	99.341	1375	759	0	54406	55164	Contig	14683
GCF_000460635.1_Esch_coli_UMEA_3180-1_V1_genomic.fna	NZ_KE701897.1	aggR	100	1474	798	0	40481	41278	Contig	14683
GCF_000704805.1_ASM70480v1_genomic.fna	NZ_JNRS01000032.1	aggA	83.397	462	524	1.34E-129	29592	30110	Contig	14683
GCF_000704805.1_ASM70480v1_genomic.fna	NZ_JNRS01000032.1	aggB	98.157	758	434	0	29054	29487	Contig	14683
GCF_000704805.1_ASM70480v1_genomic.fna	NZ_JNRS01000032.1	aggC	99.763	4638	2529	0	26512	29040	Contig	14683
GCF_000704805.1_ASM70480v1_genomic.fna	NZ_JNRS01000032.1	aggD	99.341	1375	759	0	25740	26498	Contig	14683
GCF_000704805.1_ASM70480v1_genomic.fna	NZ_JNRS01000032.1	aggR	100	1474	798	0	39626	40423	Contig	14683
GCF_000704825.1_ASM70482v1_genomic.fna	NZ_JNRT01000046.1	aggA	83.397	462	524	6.06E-130	5726	6244	Contig	14683
GCF_000704825.1_ASM70482v1_genomic.fna	NZ_JNRT01000046.1	aggB	98.157	758	434	0	5188	5621	Contig	14683
GCF_000704825.1_ASM70482v1_genomic.fna	NZ_JNRT01000046.1	aggC	99.763	4638	2529	0	2646	5174	Contig	14683
GCF_000704825.1_ASM70482v1_genomic.fna	NZ_JNRT01000046.1	aggD	99.341	1375	759	0	1874	2632	Contig	14683
GCF_000704825.1_ASM70482v1_genomic.fna	NZ_JNRT01000046.1	aggR	100	1474	798	0	15760	16557	Contig	14683
GCF_000967155.2_HUSEC2011CHR1_genomic.fna	NC_022743.1	aggA	100	931	504	0	61253	61756	Contig	15511
GCF_000967155.2_HUSEC2011CHR1_genomic.fna	NC_022743.1	aggB	100	809	438	0	61858	62295	Contig	15511
GCF_000967155.2_HUSEC2011CHR1_genomic.fna	NC_022743.1	aggC	100	4671	2529	0	62309	64837	Contig	15511
GCF_000967155.2_HUSEC2011CHR1_genomic.fna	NC_022743.1	aggD	100	1402	759	0	64851	65609	Contig	15511
GCF_000967155.2_HUSEC2011CHR1_genomic.fna	NC_022743.1	aggR	99.875	1469	798	0	50098	50895	Contig	15511
GCF_002209105.2_ASM220910v2_genomic.fna	NZ_CP022087.2	aggA	100	931	504	0	47320	47823	Contig	15510
GCF_002209105.2_ASM220910v2_genomic.fna	NZ_CP022087.2	aggB	99.772	802	438	0	47925	48361	Contig	15510
GCF_002209105.2_ASM220910v2_genomic.fna	NZ_CP022087.2	aggC	100	4671	2529	0	48375	50903	Contig	15510
GCF_002209105.2_ASM220910v2_genomic.fna	NZ_CP022087.2	aggD	100	1402	759	0	50917	51675	Contig	15510
GCF_002209105.2_ASM220910v2_genomic.fna	NZ_CP022087.2	aggR	99.875	1469	798	0	36165	36962	Contig	15510
GCF_002393365.1_ASM239336v1_genomic.fna	NZ_CP023533.1	aggA	100	931	504	0	16607	17110	Contig	15510
GCF_002393365.1_ASM239336v1_genomic.fna	NZ_CP023533.1	aggB	99.772	802	438	0	16069	16505	Contig	15510
GCF_002393365.1_ASM239336v1_genomic.fna	NZ_CP023533.1	aggC	100	4671	2529	0	13527	16055	Contig	15510
GCF_002393365.1_ASM239336v1_genomic.fna	NZ_CP023533.1	aggD	100	1402	759	0	12755	13513	Contig	15510
GCF_002393365.1_ASM239336v1_genomic.fna	NZ_CP023533.1	aggR	99.875	1469	798	0	27468	28265	Contig	15510
GCF_002554485.1_ASM255448v1_genomic.fna	NZ_PDEE01000003.1	aggA	100	931	504	0	13107	13610	Contig	15510
GCF_002554485.1_ASM255448v1_genomic.fna	NZ_PDEE01000003.1	aggB	99.772	802	438	0	12569	13005	Contig	15510
GCF_002554485.1_ASM255448v1_genomic.fna	NZ_PDEE01000003.1	aggC	100	4671	2529	0	10027	12555	Contig	15510
GCF_002554485.1_ASM255448v1_genomic.fna	NZ_PDEE01000003.1	aggD	100	1402	759	0	9255	10013	Contig	15510
GCF_002554485.1_ASM255448v1_genomic.fna	NZ_PDEE01000003.1	aggR	99.875	1469	798	0	23968	24765	Contig	15510
GCF_002946715.1_ASM294671v1_genomic.fna	NZ_CP026724.1	aggA	83.205	460	518	1.33E-128	106659	107174	Contig	14022
GCF_002946715.1_ASM294671v1_genomic.fna	NZ_CP026724.1	aggB	98.394	767	436	0	107277	107712	Contig	14022
GCF_002946715.1_ASM294671v1_genomic.fna	NZ_CP026724.1	aggC	99.684	4626	2529	0	107726	110254	Contig	14022
GCF_002946715.1_ASM294671v1_genomic.fna	NZ_CP026724.1	aggD	99.078	1363	759	0	110268	111026	Contig	14022
GCF_002946715.1_ASM294671v1_genomic.fna	NZ_CP026724.1	aggR	100	1474	798	0	97004	97801	Contig	14022
GCF_004523665.1_ASM452366v1_genomic.fna	NZ_SOMX01000044.1	aggA	83.205	460	518	3.57E-129	12731	13246	Contig	13936
GCF_004523665.1_ASM452366v1_genomic.fna	NZ_SOMX01000044.1	aggB	98.394	767	436	0	12193	12628	Contig	13936
GCF_004523665.1_ASM452366v1_genomic.fna	NZ_SOMX01000044.1	aggC	99.723	4632	2529	0	9651	12179	Contig	13936
GCF_004523665.1_ASM452366v1_genomic.fna	NZ_SOMX01000044.1	aggD	99.078	1363	759	0	8879	9637	Contig	13936
GCF_004523665.1_ASM452366v1_genomic.fna	NZ_SOMX01000044.1	aggR	100	1474	798	0	22018	22815	Contig	13936
GCF_005014075.1_ASM501407v1_genomic.fna	NZ_CP031904.1	aggA	100	931	504	0	52821	53324	Contig	15510
GCF_005014075.1_ASM501407v1_genomic.fna	NZ_CP031904.1	aggB	99.772	802	438	0	52283	52719	Contig	15510
GCF_005014075.1_ASM501407v1_genomic.fna	NZ_CP031904.1	aggC	100	4671	2529	0	49741	52269	Contig	15510
GCF_005014075.1_ASM501407v1_genomic.fna	NZ_CP031904.1	aggD	100	1402	759	0	48969	49727	Contig	15510
GCF_005014075.1_ASM501407v1_genomic.fna	NZ_CP031904.1	aggR	99.875	1469	798	0	63682	64479	Contig	15510
GCF_006364695.1_ASM636469v1_genomic.fna	NZ_CP041001.1	aggA	100	931	504	0	55711	56214	Contig	15510
GCF_006364695.1_ASM636469v1_genomic.fna	NZ_CP041001.1	aggB	99.772	802	438	0	55173	55609	Contig	15510
GCF_006364695.1_ASM636469v1_genomic.fna	NZ_CP041001.1	aggC	100	4671	2529	0	52631	55159	Contig	15510
GCF_006364695.1_ASM636469v1_genomic.fna	NZ_CP041001.1	aggD	100	1402	759	0	51859	52617	Contig	15510
GCF_006364695.1_ASM636469v1_genomic.fna	NZ_CP041001.1	aggR	99.875	1469	798	0	66572	67369	Contig	15510
GCF_013359025.1_ASM1335902v1_genomic.fna	NZ_WNTS01000037.1	aggA	83.588	468	524	3.45E-131	37413	37931	Contig	14683
GCF_013359025.1_ASM1335902v1_genomic.fna	NZ_WNTS01000037.1	aggB	98.157	758	434	0	38036	38469	Contig	14683
GCF_013359025.1_ASM1335902v1_genomic.fna	NZ_WNTS01000037.1	aggC	99.763	4638	2529	0	38483	41011	Contig	14683
GCF_013359025.1_ASM1335902v1_genomic.fna	NZ_WNTS01000037.1	aggD	99.341	1375	759	0	41025	41783	Contig	14683
GCF_013359025.1_ASM1335902v1_genomic.fna	NZ_WNTS01000037.1	aggR	100	1474	798	0	27100	27897	Contig	14683
GCF_013694115.1_ASM1369411v1_genomic.fna	NZ_JACEFV010000004.1	aggA	84.69	505	516	3.78E-142	23443	23958	Contig	14680
GCF_013694115.1_ASM1369411v1_genomic.fna	NZ_JACEFV010000004.1	aggB	97.477	745	436	0	22905	23340	Contig	14680
GCF_013694115.1_ASM1369411v1_genomic.fna	NZ_JACEFV010000004.1	aggC	99.644	4621	2529	0	20363	22891	Contig	14680
GCF_013694115.1_ASM1369411v1_genomic.fna	NZ_JACEFV010000004.1	aggD	99.209	1369	759	0	19591	20349	Contig	14680
GCF_013694115.1_ASM1369411v1_genomic.fna	NZ_JACEFV010000004.1	aggR	99.875	1469	798	0	33474	34271	Contig	14680
GCF_017584325.1_ASM1758432v1_genomic.fna	NZ_JAGFZU010000002.1	aggA	83.205	460	518	1.72E-128	140681	141196	Contig	13822
GCF_017584325.1_ASM1758432v1_genomic.fna	NZ_JAGFZU010000002.1	aggB	98.394	767	436	0	141299	141734	Contig	13822
GCF_017584325.1_ASM1758432v1_genomic.fna	NZ_JAGFZU010000002.1	aggC	99.684	4625	2529	0	141748	144275	Contig	13822
GCF_017584325.1_ASM1758432v1_genomic.fna	NZ_JAGFZU010000002.1	aggD	99.209	1369	759	0	144289	145047	Contig	13822
GCF_017584325.1_ASM1758432v1_genomic.fna	NZ_JAGFZU010000002.1	aggR	99.854	1262	686	0	131225	131910	Contig	13822
GCF_900449135.1_38891_B02_genomic.fna	NZ_UGCQ01000001.1	aggA	83.205	460	518	8.54E-129	46579	47094	Contig	16206
GCF_900449135.1_38891_B02_genomic.fna	NZ_UGCQ01000001.1	aggB	98.394	767	436	0	47197	47632	Contig	16206
GCF_900449135.1_38891_B02_genomic.fna	NZ_UGCQ01000001.1	aggC	99.723	4632	2529	0	47646	50174	Contig	16206
GCF_900449135.1_38891_B02_genomic.fna	NZ_UGCQ01000001.1	aggD	99.209	1369	759	0	50188	50946	Contig	16206
GCF_900449135.1_38891_B02_genomic.fna	NZ_UGCQ01000001.1	aggR	100	1474	798	0	34740	35537	Contig	16206
GCF_000027125.1_ASM2712v1_genomic.fna	NC_017627.1	aafA	100	893	483	0	39652	40134	Contig	19323
GCF_000027125.1_ASM2712v1_genomic.fna	NC_017627.1	aafB	100	815	441	0	22554	22994	Contig	19323
GCF_000027125.1_ASM2712v1_genomic.fna	NC_017627.1	aafC	100	4665	2526	0	23011	25536	Contig	19323
GCF_000027125.1_ASM2712v1_genomic.fna	NC_017627.1	aafD	100	1386	750	0	38499	39248	Contig	19323
GCF_000027125.1_ASM2712v1_genomic.fna	NC_017627.1	aggR	98.492	1404	796	0	41082	41877	Contig	19323
GCF_000704525.1_ASM70452v1_genomic.fna	NZ_JNRE01000050.1	aafB	99.32	798	441	0	376	816	Genome	NA
GCF_000704525.1_ASM70452v1_genomic.fna	NZ_JNRE01000050.1	aafC	99.287	4566	2526	0	833	3358	Genome	NA
GCF_000704525.1_ASM70452v1_genomic.fna	NZ_JNRE01000055.1	aafA	92.469	684	478	0	3353	3830	Genome	NA
GCF_000704525.1_ASM70452v1_genomic.fna	NZ_JNRE01000055.1	aafD	99.467	1363	750	0	2201	2950	Genome	NA
GCF_000704525.1_ASM70452v1_genomic.fna	NZ_JNRE01000055.1	aggR	98.496	1408	798	0	4688	5485	Genome	NA
GCF_000704545.1_ASM70454v1_genomic.fna	NZ_JNRF01000054.1	aafB	99.32	798	441	0	376	816	Genome	NA
GCF_000704545.1_ASM70454v1_genomic.fna	NZ_JNRF01000054.1	aafC	99.287	4566	2526	0	833	3358	Genome	NA
GCF_000704545.1_ASM70454v1_genomic.fna	NZ_JNRF01000069.1	aafA	92.469	684	478	0	4798	5275	Genome	NA
GCF_000704545.1_ASM70454v1_genomic.fna	NZ_JNRF01000069.1	aafD	99.467	1363	750	0	5678	6427	Genome	NA
GCF_000704545.1_ASM70454v1_genomic.fna	NZ_JNRF01000069.1	aggR	98.496	1408	798	0	3143	3940	Genome	NA
GCF_000704785.1_ASM70478v1_genomic.fna	NZ_JNRR01000059.1	aafB	99.32	798	441	0	329	769	Genome	NA
GCF_000704785.1_ASM70478v1_genomic.fna	NZ_JNRR01000059.1	aafC	99.287	4566	2526	0	786	3311	Genome	NA
GCF_000704785.1_ASM70478v1_genomic.fna	NZ_JNRR01000065.1	aafA	92.469	684	478	0	9310	9787	Genome	NA
GCF_000704785.1_ASM70478v1_genomic.fna	NZ_JNRR01000065.1	aafD	99.467	1363	750	0	10190	10939	Genome	NA
GCF_000704785.1_ASM70478v1_genomic.fna	NZ_JNRR01000065.1	aggR	98.496	1408	798	0	7655	8452	Genome	NA
GCF_000711515.1_ASM71151v1_genomic.fna	NZ_JONB01000151.1	aafB	99.32	798	441	0	678	1118	Genome	NA
GCF_000711515.1_ASM71151v1_genomic.fna	NZ_JONB01000151.1	aafC	99.287	4566	2526	0	1135	3660	Genome	NA
GCF_000711515.1_ASM71151v1_genomic.fna	NZ_JONB01000190.1	aafA	92.469	684	478	0	9285	9762	Genome	NA
GCF_000711515.1_ASM71151v1_genomic.fna	NZ_JONB01000190.1	aafD	99.467	1363	750	0	10165	10914	Genome	NA
GCF_000711515.1_ASM71151v1_genomic.fna	NZ_JONB01000190.1	aggR	98.496	1408	798	0	7630	8427	Genome	NA
GCF_000711565.1_ASM71156v1_genomic.fna	NZ_JONA01000129.1	aafA	92.469	684	478	0	11635	12112	Genome	NA
GCF_000711565.1_ASM71156v1_genomic.fna	NZ_JONA01000129.1	aafD	99.467	1363	750	0	12515	13264	Genome	NA
GCF_000711565.1_ASM71156v1_genomic.fna	NZ_JONA01000129.1	aggR	98.496	1408	798	0	9980	10777	Genome	NA
GCF_000711565.1_ASM71156v1_genomic.fna	NZ_JONA01000154.1	aafB	99.32	798	441	0	376	816	Genome	NA
GCF_000711565.1_ASM71156v1_genomic.fna	NZ_JONA01000154.1	aafC	99.287	4566	2526	0	833	3358	Genome	NA
GCF_000713905.1_ASM71390v1_genomic.fna	NZ_JOQC01000057.1	aafB	99.32	798	441	0	327	767	Genome	NA
GCF_000713905.1_ASM71390v1_genomic.fna	NZ_JOQC01000057.1	aafC	99.327	4571	2526	0	784	3309	Genome	NA
GCF_000713905.1_ASM71390v1_genomic.fna	NZ_JOQC01000070.1	aggR	98.496	1408	798	0	7594	8391	Genome	NA
GCF_000713905.1_ASM71390v1_genomic.fna	NZ_JOQC01000092.1	aafA	92.469	684	478	0	345	822	Genome	NA
GCF_000713905.1_ASM71390v1_genomic.fna	NZ_JOQC01000092.1	aafD	98.8	1336	750	0	1225	1974	Genome	NA
GCF_013424985.1_ASM1342498v1_genomic.fna	NZ_JACCPC010000049.1	aafA	92.469	684	478	0	18431	18908	Genome	NA
GCF_013424985.1_ASM1342498v1_genomic.fna	NZ_JACCPC010000049.1	aafD	99.467	1363	750	0	19311	20060	Genome	NA
GCF_013424985.1_ASM1342498v1_genomic.fna	NZ_JACCPC010000049.1	aggR	98.496	1408	798	0	16448	17245	Genome	NA
GCF_013424985.1_ASM1342498v1_genomic.fna	NZ_JACCPC010000074.1	aafB	99.32	798	441	0	1139	1579	Genome	NA
GCF_013424985.1_ASM1342498v1_genomic.fna	NZ_JACCPC010000074.1	aafC	99.327	4571	2526	0	1596	4121	Genome	NA
GCF_013425125.1_ASM1342512v1_genomic.fna	NZ_JACCMY010000037.1	aggR	98.492	1404	796	0	22304	23099	Genome	NA
GCF_013425125.1_ASM1342512v1_genomic.fna	NZ_JACCMY010000065.1	aafB	100	815	441	0	396	836	Genome	NA
GCF_013425125.1_ASM1342512v1_genomic.fna	NZ_JACCMY010000065.1	aafC	100	4665	2526	0	853	3378	Genome	NA
GCF_013425125.1_ASM1342512v1_genomic.fna	NZ_JACCMY010000071.1	aafA	100	893	483	0	2146	2628	Genome	NA
GCF_013425125.1_ASM1342512v1_genomic.fna	NZ_JACCMY010000071.1	aafD	100	1386	750	0	993	1742	Genome	NA
GCF_015160475.1_ASM1516047v1_genomic.fna	NZ_JADDSX010000053.1	aggR	98.492	1404	796	0	80	875	Genome	NA
GCF_015160475.1_ASM1516047v1_genomic.fna	NZ_JADDSX010000129.1	aafB	100	815	441	0	4064	4504	Genome	NA
GCF_015160475.1_ASM1516047v1_genomic.fna	NZ_JADDSX010000129.1	aafC	100	4665	2526	0	1522	4047	Genome	NA
GCF_015160475.1_ASM1516047v1_genomic.fna	NZ_JADDSX010000147.1	aafA	100	893	483	0	1903	2385	Genome	NA
GCF_015160475.1_ASM1516047v1_genomic.fna	NZ_JADDSX010000147.1	aafD	100	1386	750	0	750	1499	Genome	NA
GCF_015208625.1_ASM1520862v1_genomic.fna	NZ_JAAOAB010000032.1	aafA	99.172	870	483	0	119	601	Genome	NA
GCF_015208625.1_ASM1520862v1_genomic.fna	NZ_JAAOAB010000032.1	aafD	100	1386	750	0	1005	1754	Genome	NA
GCF_015208625.1_ASM1520862v1_genomic.fna	NZ_JAAOAB010000039.1	aafB	100	815	441	0	4043	4483	Genome	NA
GCF_015208625.1_ASM1520862v1_genomic.fna	NZ_JAAOAB010000039.1	aafC	99.921	4654	2526	0	1501	4026	Genome	NA
GCF_015208625.1_ASM1520862v1_genomic.fna	NZ_JAAOAB010000050.1	aggR	98.492	1404	796	0	15583	16378	Genome	NA
GCF_016761435.1_ASM1676143v1_genomic.fna	NZ_JACHQQ010000076.1	aggR	98.367	1399	796	0	136	931	Genome	NA
GCF_016761435.1_ASM1676143v1_genomic.fna	NZ_JACHQQ010000077.1	aafB	100	815	441	0	1087	1527	Genome	NA
GCF_016761435.1_ASM1676143v1_genomic.fna	NZ_JACHQQ010000077.1	aafC	99.96	4660	2526	0	1544	4069	Genome	NA
GCF_016761435.1_ASM1676143v1_genomic.fna	NZ_JACHQQ010000093.1	aafA	99.586	881	483	0	1997	2479	Genome	NA
GCF_016761435.1_ASM1676143v1_genomic.fna	NZ_JACHQQ010000093.1	aafD	100	1386	750	0	844	1593	Genome	NA
GCF_000235225.1_Esch_coli_09-7901_V2_genomic.fna	NZ_JH378070.1	agg3A	98.016	867	504	0	13059	13559	Contig	10936
GCF_000235225.1_Esch_coli_09-7901_V2_genomic.fna	NZ_JH378070.1	agg3B	100	815	441	0	12444	12884	Contig	10936
GCF_000235225.1_Esch_coli_09-7901_V2_genomic.fna	NZ_JH378070.1	agg3C	99.804	4678	2550	0	9881	12430	Contig	10936
GCF_000235225.1_Esch_coli_09-7901_V2_genomic.fna	NZ_JH378070.1	agg3D	100	1391	753	0	9075	9827	Contig	10936
GCF_000235225.1_Esch_coli_09-7901_V2_genomic.fna	NZ_JH378070.1	aggR	100	1474	798	0	19214	20011	Contig	10936
GCF_000235245.1_Esch_coli_04-8351_V2_genomic.fna	NZ_JH378078.1	agg3A	98.016	867	504	0	4962	5462	Contig	10936
GCF_000235245.1_Esch_coli_04-8351_V2_genomic.fna	NZ_JH378078.1	agg3B	100	815	441	0	4347	4787	Contig	10936
GCF_000235245.1_Esch_coli_04-8351_V2_genomic.fna	NZ_JH378078.1	agg3C	99.804	4678	2550	0	1784	4333	Contig	10936
GCF_000235245.1_Esch_coli_04-8351_V2_genomic.fna	NZ_JH378078.1	agg3D	100	1391	753	0	978	1730	Contig	10936
GCF_000235245.1_Esch_coli_04-8351_V2_genomic.fna	NZ_JH378078.1	aggR	100	1474	798	0	11117	11914	Contig	10936
GCF_000258635.1_ASM25863v1_genomic.fna	NZ_AHZE01000077.1	agg3A	98.016	867	504	0	53847	54347	Contig	10936
GCF_000258635.1_ASM25863v1_genomic.fna	NZ_AHZE01000077.1	agg3B	100	815	441	0	54522	54962	Contig	10936
GCF_000258635.1_ASM25863v1_genomic.fna	NZ_AHZE01000077.1	agg3C	99.804	4678	2550	0	54976	57525	Contig	10936
GCF_000258635.1_ASM25863v1_genomic.fna	NZ_AHZE01000077.1	agg3D	100	1391	753	0	57579	58331	Contig	10936
GCF_000258635.1_ASM25863v1_genomic.fna	NZ_AHZE01000077.1	aggR	100	1474	798	0	47395	48192	Contig	10936
GCF_001886895.1_ASM188689v1_genomic.fna	NZ_CP013186.1	agg3A	97.817	861	504	0	43767	44267	Contig	10936
GCF_001886895.1_ASM188689v1_genomic.fna	NZ_CP013186.1	agg3B	100	815	441	0	44442	44882	Contig	10936
GCF_001886895.1_ASM188689v1_genomic.fna	NZ_CP013186.1	agg3C	99.804	4678	2550	0	44896	47445	Contig	10936
GCF_001886895.1_ASM188689v1_genomic.fna	NZ_CP013186.1	agg3D	99.867	1386	753	0	47499	48251	Contig	10936
GCF_001886895.1_ASM188689v1_genomic.fna	NZ_CP013186.1	aggR	100	1474	798	0	37315	38112	Contig	10936
GCF_003433275.1_ASM343327v1_genomic.fna	NZ_CP009053.1	agg3A	97.817	861	504	0	59471	59971	Contig	10936
GCF_003433275.1_ASM343327v1_genomic.fna	NZ_CP009053.1	agg3B	100	815	441	0	60146	60586	Contig	10936
GCF_003433275.1_ASM343327v1_genomic.fna	NZ_CP009053.1	agg3C	99.804	4678	2550	0	60600	63149	Contig	10936
GCF_003433275.1_ASM343327v1_genomic.fna	NZ_CP009053.1	agg3D	99.867	1386	753	0	63203	63955	Contig	10936
GCF_003433275.1_ASM343327v1_genomic.fna	NZ_CP009053.1	aggR	100	1474	798	0	53019	53816	Contig	10936
GCF_014169915.1_ASM1416991v1_genomic.fna	NZ_AP022299.1	agg3A	97.421	850	504	0	111144	111644	Contig	12253
GCF_014169915.1_ASM1416991v1_genomic.fna	NZ_AP022299.1	agg3B	99.773	809	441	0	110529	110969	Contig	12253
GCF_014169915.1_ASM1416991v1_genomic.fna	NZ_AP022299.1	agg3C	99.725	4667	2550	0	107966	110515	Contig	12253
GCF_014169915.1_ASM1416991v1_genomic.fna	NZ_AP022299.1	agg3D	100	1391	753	0	107159	107911	Contig	12253
GCF_014169915.1_ASM1416991v1_genomic.fna	NZ_AP022299.1	aggR	100	1474	798	0	118615	119412	Contig	12253
GCF_016888625.1_ASM1688862v1_genomic.fna	NZ_JAFEKJ010000001.1	agg3A	93.849	750	504	0	58232	58732	Contig	13886
GCF_016888625.1_ASM1688862v1_genomic.fna	NZ_JAFEKJ010000001.1	agg3B	99.773	809	441	0	57617	58057	Contig	13886
GCF_016888625.1_ASM1688862v1_genomic.fna	NZ_JAFEKJ010000001.1	agg3C	99.765	4673	2550	0	55054	57603	Contig	13886
GCF_016888625.1_ASM1688862v1_genomic.fna	NZ_JAFEKJ010000001.1	agg3D	99.734	1380	753	0	54247	54999	Contig	13886
GCF_016888625.1_ASM1688862v1_genomic.fna	NZ_JAFEKJ010000001.1	aggR	100	1474	798	0	67336	68133	Contig	13886
GCF_000703565.1_ASM70356v1_genomic.fna	NZ_JNPZ01000050.1	aggR	99.875	1469	798	0	14115	14912	Genome	NA
GCF_000703565.1_ASM70356v1_genomic.fna	NZ_JNPZ01000082.1	agg3A	98.016	867	504	0	452	952	Genome	NA
GCF_000703565.1_ASM70356v1_genomic.fna	NZ_JNPZ01000082.1	agg3B	100	815	441	0	1127	1567	Genome	NA
GCF_000703565.1_ASM70356v1_genomic.fna	NZ_JNPZ01000082.1	agg3C	99.765	4673	2550	0	1581	4130	Genome	NA
GCF_000703565.1_ASM70356v1_genomic.fna	NZ_JNPZ01000082.1	agg3D	100	1391	753	0	4184	4936	Genome	NA
GCF_000713855.1_ASM71385v1_genomic.fna	NZ_JOST01000124.1	agg3A	97.222	845	504	0	425	925	Genome	NA
GCF_000713855.1_ASM71385v1_genomic.fna	NZ_JOST01000124.1	agg3B	100	815	441	0	1100	1540	Genome	NA
GCF_000713855.1_ASM71385v1_genomic.fna	NZ_JOST01000124.1	agg3C	99.804	4678	2550	0	1554	4103	Genome	NA
GCF_000713855.1_ASM71385v1_genomic.fna	NZ_JOST01000124.1	agg3D	100	1391	753	0	4157	4909	Genome	NA
GCF_000713855.1_ASM71385v1_genomic.fna	NZ_JOST01000142.1	aggR	100	1474	798	0	14073	14870	Genome	NA
GCF_000714335.1_ASM71433v1_genomic.fna	NZ_JOQY01000035.1	aggR	100	1474	798	0	1481	2278	Genome	NA
GCF_000714335.1_ASM71433v1_genomic.fna	NZ_JOQY01000049.1	agg3A	93.849	750	504	0	6703	7203	Genome	NA
GCF_000714335.1_ASM71433v1_genomic.fna	NZ_JOQY01000049.1	agg3B	99.773	809	441	0	6088	6528	Genome	NA
GCF_000714335.1_ASM71433v1_genomic.fna	NZ_JOQY01000049.1	agg3C	99.765	4673	2550	0	3525	6074	Genome	NA
GCF_000714335.1_ASM71433v1_genomic.fna	NZ_JOQY01000049.1	agg3D	100	1391	753	0	2718	3470	Genome	NA
GCF_002228775.1_ASM222877v1_genomic.fna	NZ_NLNP01000045.1	aggR	100	1474	798	0	4473	5270	Genome	NA
GCF_002228775.1_ASM222877v1_genomic.fna	NZ_NLNP01000064.1	agg3A	93.452	739	504	0	1426	1926	Genome	NA
GCF_002228775.1_ASM222877v1_genomic.fna	NZ_NLNP01000064.1	agg3B	99.773	809	441	0	2101	2541	Genome	NA
GCF_002228775.1_ASM222877v1_genomic.fna	NZ_NLNP01000064.1	agg3C	99.765	4673	2550	0	2555	5104	Genome	NA
GCF_002228775.1_ASM222877v1_genomic.fna	NZ_NLNP01000064.1	agg3D	99.734	1380	753	0	5159	5911	Genome	NA
GCF_003981245.1_ASM398124v1_genomic.fna	NZ_PNRS01000049.1	aggR	100	1474	798	0	4473	5270	Genome	NA
GCF_003981245.1_ASM398124v1_genomic.fna	NZ_PNRS01000079.1	agg3A	93.849	750	504	0	1540	2040	Genome	NA
GCF_003981245.1_ASM398124v1_genomic.fna	NZ_PNRS01000079.1	agg3B	99.773	809	441	0	2215	2655	Genome	NA
GCF_003981245.1_ASM398124v1_genomic.fna	NZ_PNRS01000079.1	agg3C	99.765	4673	2550	0	2669	5218	Genome	NA
GCF_003981245.1_ASM398124v1_genomic.fna	NZ_PNRS01000079.1	agg3D	99.734	1380	753	0	5273	6025	Genome	NA
GCF_004100285.1_ASM410028v1_genomic.fna	NZ_SCGC01000037.1	aggR	100	1474	798	0	31672	32469	Genome	NA
GCF_004100285.1_ASM410028v1_genomic.fna	NZ_SCGC01000077.1	agg3A	93.651	745	504	0	523	1023	Genome	NA
GCF_004100285.1_ASM410028v1_genomic.fna	NZ_SCGC01000077.1	agg3B	99.773	809	441	0	1198	1638	Genome	NA
GCF_004100285.1_ASM410028v1_genomic.fna	NZ_SCGC01000077.1	agg3C	99.765	4673	2550	0	1652	4201	Genome	NA
GCF_004100285.1_ASM410028v1_genomic.fna	NZ_SCGC01000077.1	agg3D	99.602	1375	753	0	4256	5008	Genome	NA
GCF_014494735.1_ASM1449473v1_genomic.fna	NZ_JACUYK010000028.1	aggR	100	1474	798	0	48958	49755	Genome	NA
GCF_014494735.1_ASM1449473v1_genomic.fna	NZ_JACUYK010000076.1	agg3A	93.849	750	504	0	451	951	Genome	NA
GCF_014494735.1_ASM1449473v1_genomic.fna	NZ_JACUYK010000076.1	agg3B	99.773	809	441	0	1126	1566	Genome	NA
GCF_014494735.1_ASM1449473v1_genomic.fna	NZ_JACUYK010000076.1	agg3C	99.765	4673	2550	0	1580	4129	Genome	NA
GCF_014494735.1_ASM1449473v1_genomic.fna	NZ_JACUYK010000076.1	agg3D	99.734	1380	753	0	4184	4936	Genome	NA
ERR089747.fa	contig00005	afaA	100	566	306	4.23E-160	8203	8508	Contig	5685
ERR089747.fa	contig00005	afaB	99.749	1463	798	0	8771	9568	Contig	5685
ERR089747.fa	contig00005	afaC	99.729	4732	2583	0	9608	12190	Contig	5685
ERR089747.fa	contig00005	afaD	100	821	444	0	12206	12649	Contig	5685
ERR089747.fa	contig00005	afaE	99.588	887	486	0	13403	13888	Contig	5685
ERR089747.fa	contig00005	draP	100	322	174	1.01E-86	13028	13201	Contig	5685
ERR433251.fa	contig00031	afaA	100	566	306	2.69E-161	522	827	Contig	5705
ERR433251.fa	contig00031	afaB	100	1474	798	0	1111	1908	Contig	5705
ERR433251.fa	contig00031	afaC	100	4771	2583	0	1948	4530	Contig	5705
ERR433251.fa	contig00031	afaD	100	821	444	0	4546	4989	Contig	5705
ERR433251.fa	contig00031	afaE	100	898	486	0	5742	6227	Contig	5705
ERR433251.fa	contig00031	draP	100	322	174	6.43E-88	5367	5540	Contig	5705
ERR433405.fa	contig00030	afaA	100	566	306	2.69E-161	522	827	Contig	5705
ERR433405.fa	contig00030	afaB	100	1474	798	0	1111	1908	Contig	5705
ERR433405.fa	contig00030	afaC	100	4771	2583	0	1948	4530	Contig	5705
ERR433405.fa	contig00030	afaD	100	821	444	0	4546	4989	Contig	5705
ERR433405.fa	contig00030	afaE	100	898	486	0	5742	6227	Contig	5705
ERR433405.fa	contig00030	draP	100	322	174	6.43E-88	5367	5540	Contig	5705
GCF_000407965.1_Esch_coli_KTE36_V1_genomic.fna	NZ_KE136749.1	afaA	100	566	306	1.09E-159	25835	26140	Contig	5670
GCF_000407965.1_Esch_coli_KTE36_V1_genomic.fna	NZ_KE136749.1	afaB	100	1474	798	0	26389	27186	Contig	5670
GCF_000407965.1_Esch_coli_KTE36_V1_genomic.fna	NZ_KE136749.1	afaC	100	4771	2583	0	27226	29808	Contig	5670
GCF_000407965.1_Esch_coli_KTE36_V1_genomic.fna	NZ_KE136749.1	afaD	100	821	444	0	29824	30267	Contig	5670
GCF_000407965.1_Esch_coli_KTE36_V1_genomic.fna	NZ_KE136749.1	afaE	99.794	893	486	0	31020	31505	Contig	5670
GCF_000407965.1_Esch_coli_KTE36_V1_genomic.fna	NZ_KE136749.1	draP	100	322	174	2.60E-86	30645	30818	Contig	5670
GCF_000461395.1_Esch_coli_UMEA_3592-1_V1_genomic.fna	NZ_KE702419.1	afaA	100	566	306	1.06E-159	182058	182363	Contig	5726
GCF_000461395.1_Esch_coli_UMEA_3592-1_V1_genomic.fna	NZ_KE702419.1	afaB	100	1474	798	0	182675	183472	Contig	5726
GCF_000461395.1_Esch_coli_UMEA_3592-1_V1_genomic.fna	NZ_KE702419.1	afaC	99.961	4765	2583	0	183512	186094	Contig	5726
GCF_000461395.1_Esch_coli_UMEA_3592-1_V1_genomic.fna	NZ_KE702419.1	afaD	99.775	815	444	0	186110	186553	Contig	5726
GCF_000461395.1_Esch_coli_UMEA_3592-1_V1_genomic.fna	NZ_KE702419.1	afaE	100	898	486	0	187299	187784	Contig	5726
GCF_000461395.1_Esch_coli_UMEA_3592-1_V1_genomic.fna	NZ_KE702419.1	draP	100	322	174	2.54E-86	186924	187097	Contig	5726
GCF_000461415.1_Esch_coli_UMEA_3609-1_V1_genomic.fna	NZ_KE702426.1	afaA	100	566	306	7.16E-160	18973	19278	Contig	5726
GCF_000461415.1_Esch_coli_UMEA_3609-1_V1_genomic.fna	NZ_KE702426.1	afaB	100	1474	798	0	19590	20387	Contig	5726
GCF_000461415.1_Esch_coli_UMEA_3609-1_V1_genomic.fna	NZ_KE702426.1	afaC	99.961	4765	2583	0	20427	23009	Contig	5726
GCF_000461415.1_Esch_coli_UMEA_3609-1_V1_genomic.fna	NZ_KE702426.1	afaD	99.775	815	444	0	23025	23468	Contig	5726
GCF_000461415.1_Esch_coli_UMEA_3609-1_V1_genomic.fna	NZ_KE702426.1	afaE	100	898	486	0	24214	24699	Contig	5726
GCF_000461415.1_Esch_coli_UMEA_3609-1_V1_genomic.fna	NZ_KE702426.1	draP	100	322	174	1.71E-86	23839	24012	Contig	5726
GCF_000704145.1_ASM70414v1_genomic.fna	NZ_JNQN01000006.1	afaA	100	566	306	3.43E-160	6825	7130	Contig	5684
GCF_000704145.1_ASM70414v1_genomic.fna	NZ_JNQN01000006.1	afaB	100	1474	798	0	7400	8197	Contig	5684
GCF_000704145.1_ASM70414v1_genomic.fna	NZ_JNQN01000006.1	afaC	99.961	4765	2583	0	8237	10819	Contig	5684
GCF_000704145.1_ASM70414v1_genomic.fna	NZ_JNQN01000006.1	afaD	99.775	815	444	0	10835	11278	Contig	5684
GCF_000704145.1_ASM70414v1_genomic.fna	NZ_JNQN01000006.1	afaE	100	898	486	0	12024	12509	Contig	5684
GCF_000704145.1_ASM70414v1_genomic.fna	NZ_JNQN01000006.1	draP	100	322	174	8.19E-87	11649	11822	Contig	5684
GCF_000713695.1_ASM71369v1_genomic.fna	NZ_JOSM01000263.1	afaA	100	560	303	1.59E-158	6562	6864	Contig	5684
GCF_000713695.1_ASM71369v1_genomic.fna	NZ_JOSM01000263.1	afaB	100	1474	798	0	7137	7934	Contig	5684
GCF_000713695.1_ASM71369v1_genomic.fna	NZ_JOSM01000263.1	afaC	99.961	4765	2583	0	7974	10556	Contig	5684
GCF_000713695.1_ASM71369v1_genomic.fna	NZ_JOSM01000263.1	afaD	99.775	815	444	0	10572	11015	Contig	5684
GCF_000713695.1_ASM71369v1_genomic.fna	NZ_JOSM01000263.1	afaE	100	898	486	0	11761	12246	Contig	5684
GCF_000713695.1_ASM71369v1_genomic.fna	NZ_JOSM01000263.1	draP	100	322	174	8.17E-87	11386	11559	Contig	5684
GCF_000713735.1_ASM71373v1_genomic.fna	NZ_JOSN01000108.1	afaA	100	566	306	3.42E-160	6825	7130	Contig	5684
GCF_000713735.1_ASM71373v1_genomic.fna	NZ_JOSN01000108.1	afaB	100	1474	798	0	7400	8197	Contig	5684
GCF_000713735.1_ASM71373v1_genomic.fna	NZ_JOSN01000108.1	afaC	99.923	4759	2583	0	8237	10819	Contig	5684
GCF_000713735.1_ASM71373v1_genomic.fna	NZ_JOSN01000108.1	afaD	99.775	815	444	0	10835	11278	Contig	5684
GCF_000713735.1_ASM71373v1_genomic.fna	NZ_JOSN01000108.1	afaE	100	898	486	0	12024	12509	Contig	5684
GCF_000713735.1_ASM71373v1_genomic.fna	NZ_JOSN01000108.1	draP	100	322	174	8.18E-87	11649	11822	Contig	5684
GCF_000778485.1_ASM77848v1_genomic.fna	NZ_JSLE01000097.1	afaA	99.673	560	306	3.19E-159	31679	31984	Contig	5676
GCF_000778485.1_ASM77848v1_genomic.fna	NZ_JSLE01000097.1	afaB	100	1474	798	0	30633	31430	Contig	5676
GCF_000778485.1_ASM77848v1_genomic.fna	NZ_JSLE01000097.1	afaC	99.923	4759	2583	0	28011	30593	Contig	5676
GCF_000778485.1_ASM77848v1_genomic.fna	NZ_JSLE01000097.1	afaD	100	821	444	0	27552	27995	Contig	5676
GCF_000778485.1_ASM77848v1_genomic.fna	NZ_JSLE01000097.1	afaE	99.794	893	486	0	26308	26793	Contig	5676
GCF_000778485.1_ASM77848v1_genomic.fna	NZ_JSLE01000097.1	draP	100	322	174	1.64E-87	26995	27168	Contig	5676
GCF_001306715.1_ASM130671v1_genomic.fna	NZ_LJYC01000008.1	afaA	100	566	306	3.36E-160	4943	5248	Contig	5740
GCF_001306715.1_ASM130671v1_genomic.fna	NZ_LJYC01000008.1	afaB	100	1474	798	0	5574	6371	Contig	5740
GCF_001306715.1_ASM130671v1_genomic.fna	NZ_LJYC01000008.1	afaC	100	4771	2583	0	6411	8993	Contig	5740
GCF_001306715.1_ASM130671v1_genomic.fna	NZ_LJYC01000008.1	afaD	99.775	815	444	0	9009	9452	Contig	5740
GCF_001306715.1_ASM130671v1_genomic.fna	NZ_LJYC01000008.1	afaE	100	898	486	0	10198	10683	Contig	5740
GCF_001306715.1_ASM130671v1_genomic.fna	NZ_LJYC01000008.1	draP	100	322	174	8.04E-87	9823	9996	Contig	5740
GCF_001571595.1_ASM157159v1_genomic.fna	NZ_LRXQ01000022.1	afaA	100	566	306	1.60E-160	514	819	Contig	5691
GCF_001571595.1_ASM157159v1_genomic.fna	NZ_LRXQ01000022.1	afaB	100	1474	798	0	1089	1886	Contig	5691
GCF_001571595.1_ASM157159v1_genomic.fna	NZ_LRXQ01000022.1	afaC	100	4771	2583	0	1926	4508	Contig	5691
GCF_001571595.1_ASM157159v1_genomic.fna	NZ_LRXQ01000022.1	afaD	100	821	444	0	4524	4967	Contig	5691
GCF_001571595.1_ASM157159v1_genomic.fna	NZ_LRXQ01000022.1	afaE	99.588	887	486	0	5720	6205	Contig	5691
GCF_001571595.1_ASM157159v1_genomic.fna	NZ_LRXQ01000022.1	draP	100	322	174	3.81E-87	5345	5518	Contig	5691
GCF_001571725.1_ASM157172v1_genomic.fna	NZ_LRXU01000036.1	afaA	100	566	306	2.26E-160	19470	19775	Contig	5691
GCF_001571725.1_ASM157172v1_genomic.fna	NZ_LRXU01000036.1	afaB	99.749	1463	798	0	20045	20842	Contig	5691
GCF_001571725.1_ASM157172v1_genomic.fna	NZ_LRXU01000036.1	afaC	99.961	4765	2583	0	20882	23464	Contig	5691
GCF_001571725.1_ASM157172v1_genomic.fna	NZ_LRXU01000036.1	afaD	100	821	444	0	23480	23923	Contig	5691
GCF_001571725.1_ASM157172v1_genomic.fna	NZ_LRXU01000036.1	afaE	99.588	887	486	0	24676	25161	Contig	5691
GCF_001571725.1_ASM157172v1_genomic.fna	NZ_LRXU01000036.1	draP	100	322	174	5.40E-87	24301	24474	Contig	5691
GCF_002244095.1_ASM224409v1_genomic.fna	NZ_KZ269147.1	afaA	100	566	306	3.92E-159	1851591	1851896	Contig	5684
GCF_002244095.1_ASM224409v1_genomic.fna	NZ_KZ269147.1	afaB	100	1411	764	0	1850543	1851306	Contig	5684
GCF_002244095.1_ASM224409v1_genomic.fna	NZ_KZ269147.1	afaC	100	4771	2583	0	1847921	1850503	Contig	5684
GCF_002244095.1_ASM224409v1_genomic.fna	NZ_KZ269147.1	afaD	100	821	444	0	1847462	1847905	Contig	5684
GCF_002244095.1_ASM224409v1_genomic.fna	NZ_KZ269147.1	afaE	100	898	486	0	1846212	1846697	Contig	5684
GCF_002244095.1_ASM224409v1_genomic.fna	NZ_KZ269147.1	draP	100	322	174	9.37E-86	1846899	1847072	Contig	5684
GCF_002244115.1_ASM224411v1_genomic.fna	NZ_KZ269158.1	afaA	100	566	306	1.80E-159	397103	397408	Contig	5684
GCF_002244115.1_ASM224411v1_genomic.fna	NZ_KZ269158.1	afaB	100	1411	764	0	396055	396818	Contig	5684
GCF_002244115.1_ASM224411v1_genomic.fna	NZ_KZ269158.1	afaC	100	4771	2583	0	393433	396015	Contig	5684
GCF_002244115.1_ASM224411v1_genomic.fna	NZ_KZ269158.1	afaD	100	821	444	0	392974	393417	Contig	5684
GCF_002244115.1_ASM224411v1_genomic.fna	NZ_KZ269158.1	afaE	100	898	486	0	391724	392209	Contig	5684
GCF_002244115.1_ASM224411v1_genomic.fna	NZ_KZ269158.1	draP	100	322	174	4.31E-86	392411	392584	Contig	5684
GCF_002464165.1_ASM246416v1_genomic.fna	NZ_NTOH01000060.1	afaA	100	566	306	3.04E-161	4771	5076	Contig	5691
GCF_002464165.1_ASM246416v1_genomic.fna	NZ_NTOH01000060.1	afaB	100	1474	798	0	5353	6150	Contig	5691
GCF_002464165.1_ASM246416v1_genomic.fna	NZ_NTOH01000060.1	afaC	99.961	4765	2583	0	6190	8772	Contig	5691
GCF_002464165.1_ASM246416v1_genomic.fna	NZ_NTOH01000060.1	afaD	99.55	809	444	0	8788	9231	Contig	5691
GCF_002464165.1_ASM246416v1_genomic.fna	NZ_NTOH01000060.1	afaE	100	898	486	0	9977	10462	Contig	5691
GCF_002464165.1_ASM246416v1_genomic.fna	NZ_NTOH01000060.1	draP	100	322	174	7.28E-88	9602	9775	Contig	5691
GCF_002573205.1_ASM257320v1_genomic.fna	NZ_MPHZ01000034.1	afaA	100	566	306	3.45E-160	158334	158639	Contig	5754
GCF_002573205.1_ASM257320v1_genomic.fna	NZ_MPHZ01000034.1	afaB	99.624	1458	798	0	157204	158001	Contig	5754
GCF_002573205.1_ASM257320v1_genomic.fna	NZ_MPHZ01000034.1	afaC	99.497	4698	2583	0	154582	157164	Contig	5754
GCF_002573205.1_ASM257320v1_genomic.fna	NZ_MPHZ01000034.1	afaD	100	821	444	0	154123	154566	Contig	5754
GCF_002573205.1_ASM257320v1_genomic.fna	NZ_MPHZ01000034.1	afaE	99.794	893	486	0	152885	153370	Contig	5754
GCF_002573205.1_ASM257320v1_genomic.fna	NZ_MPHZ01000034.1	draP	99.425	316	174	3.84E-85	153572	153745	Contig	5754
GCF_003008085.1_ASM300808v1_genomic.fna	NZ_PVPJ01000069.1	afaA	100	566	306	3.96E-160	22549	22854	Contig	5689
GCF_003008085.1_ASM300808v1_genomic.fna	NZ_PVPJ01000069.1	afaB	99.499	1450	798	0	23124	23919	Contig	5689
GCF_003008085.1_ASM300808v1_genomic.fna	NZ_PVPJ01000069.1	afaC	99.961	4765	2583	0	23959	26541	Contig	5689
GCF_003008085.1_ASM300808v1_genomic.fna	NZ_PVPJ01000069.1	afaD	100	821	444	0	26557	27000	Contig	5689
GCF_003008085.1_ASM300808v1_genomic.fna	NZ_PVPJ01000069.1	afaE	99.794	893	486	0	27753	28238	Contig	5689
GCF_003008085.1_ASM300808v1_genomic.fna	NZ_PVPJ01000069.1	draP	100	322	174	9.47E-87	27378	27551	Contig	5689
GCF_003333865.1_ASM333386v1_genomic.fna	NZ_QOXW01000009.1	afaA	100	566	306	3.32E-160	149079	149384	Contig	5684
GCF_003333865.1_ASM333386v1_genomic.fna	NZ_QOXW01000009.1	afaB	99.749	1463	798	0	148019	148816	Contig	5684
GCF_003333865.1_ASM333386v1_genomic.fna	NZ_QOXW01000009.1	afaC	99.923	4759	2583	0	145397	147979	Contig	5684
GCF_003333865.1_ASM333386v1_genomic.fna	NZ_QOXW01000009.1	afaD	100	821	444	0	144938	145381	Contig	5684
GCF_003333865.1_ASM333386v1_genomic.fna	NZ_QOXW01000009.1	afaE	99.794	893	486	0	143700	144185	Contig	5684
GCF_003333865.1_ASM333386v1_genomic.fna	NZ_QOXW01000009.1	draP	100	322	174	7.93E-87	144387	144560	Contig	5684
GCF_003628175.1_ASM362817v1_genomic.fna	NZ_RCAD01000054.1	afaA	100	566	306	4.37E-160	192186	192491	Contig	5684
GCF_003628175.1_ASM362817v1_genomic.fna	NZ_RCAD01000054.1	afaB	99.499	1450	798	0	191127	191923	Contig	5684
GCF_003628175.1_ASM362817v1_genomic.fna	NZ_RCAD01000054.1	afaC	99.729	4732	2583	0	188505	191087	Contig	5684
GCF_003628175.1_ASM362817v1_genomic.fna	NZ_RCAD01000054.1	afaD	100	821	444	0	188046	188489	Contig	5684
GCF_003628175.1_ASM362817v1_genomic.fna	NZ_RCAD01000054.1	afaE	99.588	887	486	0	186807	187292	Contig	5684
GCF_003628175.1_ASM362817v1_genomic.fna	NZ_RCAD01000054.1	draP	100	322	174	1.04E-86	187494	187667	Contig	5684
GCF_004803125.1_ASM480312v1_genomic.fna	NZ_SSUR01000031.1	afaA	100	566	306	9.30E-161	5285	5590	Contig	5691
GCF_004803125.1_ASM480312v1_genomic.fna	NZ_SSUR01000031.1	afaB	99.749	1463	798	0	5860	6657	Contig	5691
GCF_004803125.1_ASM480312v1_genomic.fna	NZ_SSUR01000031.1	afaC	99.961	4765	2583	0	6697	9279	Contig	5691
GCF_004803125.1_ASM480312v1_genomic.fna	NZ_SSUR01000031.1	afaD	100	821	444	0	9295	9738	Contig	5691
GCF_004803125.1_ASM480312v1_genomic.fna	NZ_SSUR01000031.1	afaE	99.794	893	486	0	10491	10976	Contig	5691
GCF_004803125.1_ASM480312v1_genomic.fna	NZ_SSUR01000031.1	draP	100	322	174	2.22E-87	10116	10289	Contig	5691
GCF_004803215.1_ASM480321v1_genomic.fna	NZ_SSUT01000032.1	afaA	100	566	306	9.35E-161	5285	5590	Contig	5691
GCF_004803215.1_ASM480321v1_genomic.fna	NZ_SSUT01000032.1	afaB	99.749	1463	798	0	5860	6657	Contig	5691
GCF_004803215.1_ASM480321v1_genomic.fna	NZ_SSUT01000032.1	afaC	99.961	4765	2583	0	6697	9279	Contig	5691
GCF_004803215.1_ASM480321v1_genomic.fna	NZ_SSUT01000032.1	afaD	100	821	444	0	9295	9738	Contig	5691
GCF_004803215.1_ASM480321v1_genomic.fna	NZ_SSUT01000032.1	afaE	99.794	893	486	0	10491	10976	Contig	5691
GCF_004803215.1_ASM480321v1_genomic.fna	NZ_SSUT01000032.1	draP	100	322	174	2.24E-87	10116	10289	Contig	5691
GCF_006233685.1_ASM623368v1_genomic.fna	NZ_SQFT01000137.1	afaA	100	566	306	3.75E-160	9786	10091	Contig	5670
GCF_006233685.1_ASM623368v1_genomic.fna	NZ_SQFT01000137.1	afaB	99.749	1463	798	0	10340	11137	Contig	5670
GCF_006233685.1_ASM623368v1_genomic.fna	NZ_SQFT01000137.1	afaC	99.961	4765	2583	0	11177	13759	Contig	5670
GCF_006233685.1_ASM623368v1_genomic.fna	NZ_SQFT01000137.1	afaD	100	821	444	0	13775	14218	Contig	5670
GCF_006233685.1_ASM623368v1_genomic.fna	NZ_SQFT01000137.1	afaE	99.794	893	486	0	14971	15456	Contig	5670
GCF_006233685.1_ASM623368v1_genomic.fna	NZ_SQFT01000137.1	draP	100	322	174	8.96E-87	14596	14769	Contig	5670
GCF_008082755.1_ASM808275v1_genomic.fna	NZ_QYMO01000014.1	afaA	100	566	306	3.70E-160	6963	7268	Contig	5724
GCF_008082755.1_ASM808275v1_genomic.fna	NZ_QYMO01000014.1	afaB	100	1474	798	0	7559	8356	Contig	5724
GCF_008082755.1_ASM808275v1_genomic.fna	NZ_QYMO01000014.1	afaC	100	4771	2583	0	8396	10978	Contig	5724
GCF_008082755.1_ASM808275v1_genomic.fna	NZ_QYMO01000014.1	afaD	100	821	444	0	10994	11437	Contig	5724
GCF_008082755.1_ASM808275v1_genomic.fna	NZ_QYMO01000014.1	afaE	100	898	486	0	12202	12687	Contig	5724
GCF_008082755.1_ASM808275v1_genomic.fna	NZ_QYMO01000014.1	draP	100	322	174	8.85E-87	11827	12000	Contig	5724
GCF_013131595.1_ASM1313159v1_genomic.fna	NZ_JABFYO010000235.1	afaA	100	566	306	6.28E-161	5269	5574	Contig	5705
GCF_013131595.1_ASM1313159v1_genomic.fna	NZ_JABFYO010000235.1	afaB	99.749	1463	798	0	5858	6655	Contig	5705
GCF_013131595.1_ASM1313159v1_genomic.fna	NZ_JABFYO010000235.1	afaC	99.961	4765	2583	0	6695	9277	Contig	5705
GCF_013131595.1_ASM1313159v1_genomic.fna	NZ_JABFYO010000235.1	afaD	100	821	444	0	9293	9736	Contig	5705
GCF_013131595.1_ASM1313159v1_genomic.fna	NZ_JABFYO010000235.1	afaE	99.794	893	486	0	10489	10974	Contig	5705
GCF_013131595.1_ASM1313159v1_genomic.fna	NZ_JABFYO010000235.1	draP	100	322	174	1.50E-87	10114	10287	Contig	5705
GCF_013360015.1_ASM1336001v1_genomic.fna	NZ_WNUB01000053.1	afaA	100	566	306	2.69E-161	4821	5126	Contig	5712
GCF_013360015.1_ASM1336001v1_genomic.fna	NZ_WNUB01000053.1	afaB	100	1474	798	0	5424	6221	Contig	5712
GCF_013360015.1_ASM1336001v1_genomic.fna	NZ_WNUB01000053.1	afaC	100	4771	2583	0	6261	8843	Contig	5712
GCF_013360015.1_ASM1336001v1_genomic.fna	NZ_WNUB01000053.1	afaD	99.775	815	444	0	8859	9302	Contig	5712
GCF_013360015.1_ASM1336001v1_genomic.fna	NZ_WNUB01000053.1	afaE	100	898	486	0	10048	10533	Contig	5712
GCF_013360015.1_ASM1336001v1_genomic.fna	NZ_WNUB01000053.1	draP	100	322	174	6.44E-88	9673	9846	Contig	5712
GCF_013360035.1_ASM1336003v1_genomic.fna	NZ_WNUC01000010.1	afaA	100	566	306	3.58E-160	19770	20075	Contig	5698
GCF_013360035.1_ASM1336003v1_genomic.fna	NZ_WNUC01000010.1	afaB	99.749	1463	798	0	20352	21149	Contig	5698
GCF_013360035.1_ASM1336003v1_genomic.fna	NZ_WNUC01000010.1	afaC	99.961	4765	2583	0	21189	23771	Contig	5698
GCF_013360035.1_ASM1336003v1_genomic.fna	NZ_WNUC01000010.1	afaD	100	821	444	0	23787	24230	Contig	5698
GCF_013360035.1_ASM1336003v1_genomic.fna	NZ_WNUC01000010.1	afaE	99.588	887	486	0	24983	25468	Contig	5698
GCF_013360035.1_ASM1336003v1_genomic.fna	NZ_WNUC01000010.1	draP	100	322	174	8.56E-87	24608	24781	Contig	5698
GCF_014926175.1_ASM1492617v1_genomic.fna	NZ_JACVXQ010000019.1	afaA	100	566	306	3.28E-160	7414	7719	Contig	5698
GCF_014926175.1_ASM1492617v1_genomic.fna	NZ_JACVXQ010000019.1	afaB	99.749	1463	798	0	7996	8793	Contig	5698
GCF_014926175.1_ASM1492617v1_genomic.fna	NZ_JACVXQ010000019.1	afaC	99.961	4765	2583	0	8833	11415	Contig	5698
GCF_014926175.1_ASM1492617v1_genomic.fna	NZ_JACVXQ010000019.1	afaD	100	821	444	0	11431	11874	Contig	5698
GCF_014926175.1_ASM1492617v1_genomic.fna	NZ_JACVXQ010000019.1	afaE	99.794	893	486	0	12627	13112	Contig	5698
GCF_014926175.1_ASM1492617v1_genomic.fna	NZ_JACVXQ010000019.1	draP	100	322	174	7.84E-87	12252	12425	Contig	5698
GCF_015374485.1_ASM1537448v1_genomic.fna	NZ_JAAVSJ010000046.1	afaA	100	566	306	8.78E-161	455	760	Contig	5669
GCF_015374485.1_ASM1537448v1_genomic.fna	NZ_JAAVSJ010000046.1	afaB	100	1474	798	0	1002	1799	Contig	5669
GCF_015374485.1_ASM1537448v1_genomic.fna	NZ_JAAVSJ010000046.1	afaC	100	4771	2583	0	1839	4421	Contig	5669
GCF_015374485.1_ASM1537448v1_genomic.fna	NZ_JAAVSJ010000046.1	afaD	100	821	444	0	4437	4880	Contig	5669
GCF_015374485.1_ASM1537448v1_genomic.fna	NZ_JAAVSJ010000046.1	afaE	99.794	893	486	0	5639	6124	Contig	5669
GCF_015374485.1_ASM1537448v1_genomic.fna	NZ_JAAVSJ010000046.1	draP	100	322	174	2.10E-87	5264	5437	Contig	5669
GCF_015472485.1_ASM1547248v1_genomic.fna	NZ_BNJA01000001.1	afaA	100	566	306	1.08E-158	853878	854183	Contig	5692
GCF_015472485.1_ASM1547248v1_genomic.fna	NZ_BNJA01000001.1	afaB	99.749	1463	798	0	854453	855250	Contig	5692
GCF_015472485.1_ASM1547248v1_genomic.fna	NZ_BNJA01000001.1	afaC	99.729	4732	2583	0	855290	857872	Contig	5692
GCF_015472485.1_ASM1547248v1_genomic.fna	NZ_BNJA01000001.1	afaD	100	821	444	0	857888	858331	Contig	5692
GCF_015472485.1_ASM1547248v1_genomic.fna	NZ_BNJA01000001.1	afaE	99.588	887	486	0	859085	859570	Contig	5692
GCF_015472485.1_ASM1547248v1_genomic.fna	NZ_BNJA01000001.1	draP	100	322	174	2.58E-85	858710	858883	Contig	5692
GCF_016615355.1_ASM1661535v1_genomic.fna	NZ_VHVX01000005.1	afaA	100	566	306	4.42E-160	17231	17536	Contig	5685
GCF_016615355.1_ASM1661535v1_genomic.fna	NZ_VHVX01000005.1	afaB	99.749	1463	798	0	17799	18596	Contig	5685
GCF_016615355.1_ASM1661535v1_genomic.fna	NZ_VHVX01000005.1	afaC	99.729	4732	2583	0	18636	21218	Contig	5685
GCF_016615355.1_ASM1661535v1_genomic.fna	NZ_VHVX01000005.1	afaD	100	821	444	0	21234	21677	Contig	5685
GCF_016615355.1_ASM1661535v1_genomic.fna	NZ_VHVX01000005.1	afaE	99.588	887	486	0	22431	22916	Contig	5685
GCF_016615355.1_ASM1661535v1_genomic.fna	NZ_VHVX01000005.1	draP	100	322	174	1.06E-86	22056	22229	Contig	5685
GCF_016758315.1_ASM1675831v1_genomic.fna	NZ_JAENHW010000009.1	afaA	100	566	306	4.02E-160	25430	25735	Contig	5691
GCF_016758315.1_ASM1675831v1_genomic.fna	NZ_JAENHW010000009.1	afaB	99.749	1463	798	0	26005	26802	Contig	5691
GCF_016758315.1_ASM1675831v1_genomic.fna	NZ_JAENHW010000009.1	afaC	99.961	4765	2583	0	26842	29424	Contig	5691
GCF_016758315.1_ASM1675831v1_genomic.fna	NZ_JAENHW010000009.1	afaD	100	821	444	0	29440	29883	Contig	5691
GCF_016758315.1_ASM1675831v1_genomic.fna	NZ_JAENHW010000009.1	afaE	99.794	893	486	0	30636	31121	Contig	5691
GCF_016758315.1_ASM1675831v1_genomic.fna	NZ_JAENHW010000009.1	draP	100	322	174	9.61E-87	30261	30434	Contig	5691
GCF_017052575.1_ASM1705257v1_genomic.fna	NZ_JAFFIA010000022.1	afaA	100	566	306	1.60E-160	632	937	Contig	5676
GCF_017052575.1_ASM1705257v1_genomic.fna	NZ_JAFFIA010000022.1	afaB	100	1474	798	0	1186	1983	Contig	5676
GCF_017052575.1_ASM1705257v1_genomic.fna	NZ_JAFFIA010000022.1	afaC	100	4771	2583	0	2023	4605	Contig	5676
GCF_017052575.1_ASM1705257v1_genomic.fna	NZ_JAFFIA010000022.1	afaD	100	821	444	0	4621	5064	Contig	5676
GCF_017052575.1_ASM1705257v1_genomic.fna	NZ_JAFFIA010000022.1	afaE	99.794	893	486	0	5823	6308	Contig	5676
GCF_017052575.1_ASM1705257v1_genomic.fna	NZ_JAFFIA010000022.1	draP	100	322	174	3.83E-87	5448	5621	Contig	5676
GCF_019282695.1_ASM1928269v1_genomic.fna	NZ_JAHVLD010000012.1	afaA	100	566	306	3.73E-160	27434	27739	Contig	5724
GCF_019282695.1_ASM1928269v1_genomic.fna	NZ_JAHVLD010000012.1	afaB	100	1474	798	0	28030	28827	Contig	5724
GCF_019282695.1_ASM1928269v1_genomic.fna	NZ_JAHVLD010000012.1	afaC	100	4771	2583	0	28867	31449	Contig	5724
GCF_019282695.1_ASM1928269v1_genomic.fna	NZ_JAHVLD010000012.1	afaD	100	821	444	0	31465	31908	Contig	5724
GCF_019282695.1_ASM1928269v1_genomic.fna	NZ_JAHVLD010000012.1	afaE	100	898	486	0	32673	33158	Contig	5724
GCF_019282695.1_ASM1928269v1_genomic.fna	NZ_JAHVLD010000012.1	draP	100	322	174	8.92E-87	32298	32471	Contig	5724
GCF_019282715.1_ASM1928271v1_genomic.fna	NZ_JAHVLC010000011.1	afaA	100	566	306	3.73E-160	27434	27739	Contig	5724
GCF_019282715.1_ASM1928271v1_genomic.fna	NZ_JAHVLC010000011.1	afaB	100	1474	798	0	28030	28827	Contig	5724
GCF_019282715.1_ASM1928271v1_genomic.fna	NZ_JAHVLC010000011.1	afaC	100	4771	2583	0	28867	31449	Contig	5724
GCF_019282715.1_ASM1928271v1_genomic.fna	NZ_JAHVLC010000011.1	afaD	100	821	444	0	31465	31908	Contig	5724
GCF_019282715.1_ASM1928271v1_genomic.fna	NZ_JAHVLC010000011.1	afaE	100	898	486	0	32673	33158	Contig	5724
GCF_019282715.1_ASM1928271v1_genomic.fna	NZ_JAHVLC010000011.1	draP	100	322	174	8.92E-87	32298	32471	Contig	5724
GCF_019282725.1_ASM1928272v1_genomic.fna	NZ_JAHVLA010000013.1	afaA	100	566	306	3.62E-160	22204	22509	Contig	5724
GCF_019282725.1_ASM1928272v1_genomic.fna	NZ_JAHVLA010000013.1	afaB	100	1474	798	0	22800	23597	Contig	5724
GCF_019282725.1_ASM1928272v1_genomic.fna	NZ_JAHVLA010000013.1	afaC	100	4771	2583	0	23637	26219	Contig	5724
GCF_019282725.1_ASM1928272v1_genomic.fna	NZ_JAHVLA010000013.1	afaD	100	821	444	0	26235	26678	Contig	5724
GCF_019282725.1_ASM1928272v1_genomic.fna	NZ_JAHVLA010000013.1	afaE	100	898	486	0	27443	27928	Contig	5724
GCF_019282725.1_ASM1928272v1_genomic.fna	NZ_JAHVLA010000013.1	draP	100	322	174	8.66E-87	27068	27241	Contig	5724
GCF_019311955.1_ASM1931195v1_genomic.fna	NZ_JAHWEY010000008.1	afaA	100	566	306	2.83E-160	8316	8621	Contig	5692
GCF_019311955.1_ASM1931195v1_genomic.fna	NZ_JAHWEY010000008.1	afaB	99.749	1463	798	0	8891	9688	Contig	5692
GCF_019311955.1_ASM1931195v1_genomic.fna	NZ_JAHWEY010000008.1	afaC	99.729	4732	2583	0	9728	12310	Contig	5692
GCF_019311955.1_ASM1931195v1_genomic.fna	NZ_JAHWEY010000008.1	afaD	100	821	444	0	12326	12769	Contig	5692
GCF_019311955.1_ASM1931195v1_genomic.fna	NZ_JAHWEY010000008.1	afaE	99.588	887	486	0	13523	14008	Contig	5692
GCF_019311955.1_ASM1931195v1_genomic.fna	NZ_JAHWEY010000008.1	draP	100	322	174	6.77E-87	13148	13321	Contig	5692
GCF_019509005.1_ASM1950900v1_genomic.fna	NZ_JAHWTY010000039.1	afaA	100	566	306	8.23E-161	23524	23829	Contig	5685
GCF_019509005.1_ASM1950900v1_genomic.fna	NZ_JAHWTY010000039.1	afaB	99.749	1463	798	0	22464	23261	Contig	5685
GCF_019509005.1_ASM1950900v1_genomic.fna	NZ_JAHWTY010000039.1	afaC	99.729	4732	2583	0	19842	22424	Contig	5685
GCF_019509005.1_ASM1950900v1_genomic.fna	NZ_JAHWTY010000039.1	afaD	100	821	444	0	19383	19826	Contig	5685
GCF_019509005.1_ASM1950900v1_genomic.fna	NZ_JAHWTY010000039.1	afaE	99.588	887	486	0	18144	18629	Contig	5685
GCF_019509005.1_ASM1950900v1_genomic.fna	NZ_JAHWTY010000039.1	draP	100	322	174	1.97E-87	18831	19004	Contig	5685
GCF_019509045.1_ASM1950904v1_genomic.fna	NZ_JAHWTZ010000041.1	afaA	100	566	306	8.22E-161	15172	15477	Contig	5684
GCF_019509045.1_ASM1950904v1_genomic.fna	NZ_JAHWTZ010000041.1	afaB	99.624	1456	798	0	15740	16536	Contig	5684
GCF_019509045.1_ASM1950904v1_genomic.fna	NZ_JAHWTZ010000041.1	afaC	99.729	4732	2583	0	16576	19158	Contig	5684
GCF_019509045.1_ASM1950904v1_genomic.fna	NZ_JAHWTZ010000041.1	afaD	100	821	444	0	19174	19617	Contig	5684
GCF_019509045.1_ASM1950904v1_genomic.fna	NZ_JAHWTZ010000041.1	afaE	99.588	887	486	0	20371	20856	Contig	5684
GCF_019509045.1_ASM1950904v1_genomic.fna	NZ_JAHWTZ010000041.1	draP	100	322	174	1.97E-87	19996	20169	Contig	5684
GCF_902668595.1_EC1_20_assembly_genomic.fna	NZ_CACRWR010000001.1	afaA	100	566	306	1.07E-158	2629851	2630156	Contig	5712
GCF_902668595.1_EC1_20_assembly_genomic.fna	NZ_CACRWR010000001.1	afaB	99.749	1463	798	0	2628763	2629560	Contig	5712
GCF_902668595.1_EC1_20_assembly_genomic.fna	NZ_CACRWR010000001.1	afaC	99.961	4765	2583	0	2626141	2628723	Contig	5712
GCF_902668595.1_EC1_20_assembly_genomic.fna	NZ_CACRWR010000001.1	afaD	100	821	444	0	2625682	2626125	Contig	5712
GCF_902668595.1_EC1_20_assembly_genomic.fna	NZ_CACRWR010000001.1	afaE	99.794	893	486	0	2624444	2624929	Contig	5712
GCF_902668595.1_EC1_20_assembly_genomic.fna	NZ_CACRWR010000001.1	draP	100	322	174	2.55E-85	2625131	2625304	Contig	5712
GCF_902668725.1_EC0_10_assembly_genomic.fna	NZ_CACRWV010000001.1	afaA	100	566	306	1.07E-158	2642503	2642808	Contig	5712
GCF_902668725.1_EC0_10_assembly_genomic.fna	NZ_CACRWV010000001.1	afaB	99.749	1463	798	0	2641415	2642212	Contig	5712
GCF_902668725.1_EC0_10_assembly_genomic.fna	NZ_CACRWV010000001.1	afaC	99.961	4765	2583	0	2638793	2641375	Contig	5712
GCF_902668725.1_EC0_10_assembly_genomic.fna	NZ_CACRWV010000001.1	afaD	100	821	444	0	2638334	2638777	Contig	5712
GCF_902668725.1_EC0_10_assembly_genomic.fna	NZ_CACRWV010000001.1	afaE	99.794	893	486	0	2637096	2637581	Contig	5712
GCF_902668725.1_EC0_10_assembly_genomic.fna	NZ_CACRWV010000001.1	draP	100	322	174	2.56E-85	2637783	2637956	Contig	5712
GCF_000456385.1_Esch_coli_HVH_26_4-5703913_V1_genomic.fna	NZ_KE699068.1	afaA-III	100	566	306	3.21E-160	115386	115691	Contig	6720
GCF_000456385.1_Esch_coli_HVH_26_4-5703913_V1_genomic.fna	NZ_KE699068.1	afaB-III	99.866	1369	745	0	114400	115144	Contig	6720
GCF_000456385.1_Esch_coli_HVH_26_4-5703913_V1_genomic.fna	NZ_KE699068.1	afaC-III	99.729	4728	2583	0	111725	114307	Contig	6720
GCF_000456385.1_Esch_coli_HVH_26_4-5703913_V1_genomic.fna	NZ_KE699068.1	afaD-III	100	821	444	0	111266	111709	Contig	6720
GCF_000456385.1_Esch_coli_HVH_26_4-5703913_V1_genomic.fna	NZ_KE699068.1	afaE-III	99.586	881	483	0	110030	110512	Contig	6720
GCF_000456385.1_Esch_coli_HVH_26_4-5703913_V1_genomic.fna	NZ_KE699068.1	afaF-III	100	477	258	1.55E-133	116493	116750	Contig	6720
GCF_000456965.1_Esch_coli_HVH_68_4-0888028_V1_genomic.fna	NZ_KE699392.1	afaA-III	100	566	306	1.85E-160	59680	59985	Contig	6706
GCF_000456965.1_Esch_coli_HVH_68_4-0888028_V1_genomic.fna	NZ_KE699392.1	afaB-III	99.866	1369	745	0	60213	60957	Contig	6706
GCF_000456965.1_Esch_coli_HVH_68_4-0888028_V1_genomic.fna	NZ_KE699392.1	afaC-III	99.729	4728	2583	0	61050	63632	Contig	6706
GCF_000456965.1_Esch_coli_HVH_68_4-0888028_V1_genomic.fna	NZ_KE699392.1	afaD-III	100	821	444	0	63648	64091	Contig	6706
GCF_000456965.1_Esch_coli_HVH_68_4-0888028_V1_genomic.fna	NZ_KE699392.1	afaE-III	99.379	876	483	0	64845	65327	Contig	6706
GCF_000456965.1_Esch_coli_HVH_68_4-0888028_V1_genomic.fna	NZ_KE699392.1	afaF-III	100	477	258	8.89E-134	58621	58878	Contig	6706
GCF_000460835.1_Esch_coli_UMEA_3212-1_V1_genomic.fna	NZ_KE702061.1	afaA-III	100	566	306	2.53E-160	1015	1320	Contig	6694
GCF_000460835.1_Esch_coli_UMEA_3212-1_V1_genomic.fna	NZ_KE702061.1	afaB-III	98.389	1308	745	0	1581	2325	Contig	6694
GCF_000460835.1_Esch_coli_UMEA_3212-1_V1_genomic.fna	NZ_KE702061.1	afaC-III	99.187	4650	2583	0	2418	5000	Contig	6694
GCF_000460835.1_Esch_coli_UMEA_3212-1_V1_genomic.fna	NZ_KE702061.1	afaD-III	100	821	444	0	5016	5459	Contig	6694
GCF_000460835.1_Esch_coli_UMEA_3212-1_V1_genomic.fna	NZ_KE702061.1	afaE-III	99.379	876	483	0	6213	6695	Contig	6694
GCF_000460835.1_Esch_coli_UMEA_3212-1_V1_genomic.fna	NZ_KE702061.1	afaF-III	95.775	344	213	1.29E-93	1	213	Contig	6694
GCF_002243835.1_ASM224383v1_genomic.fna	NZ_KZ269001.1	afaA-III	100	566	306	1.78E-161	1573	1878	Contig	6706
GCF_002243835.1_ASM224383v1_genomic.fna	NZ_KZ269001.1	afaB-III	99.866	1369	745	0	2106	2850	Contig	6706
GCF_002243835.1_ASM224383v1_genomic.fna	NZ_KZ269001.1	afaC-III	99.729	4728	2583	0	2943	5525	Contig	6706
GCF_002243835.1_ASM224383v1_genomic.fna	NZ_KZ269001.1	afaD-III	100	821	444	0	5541	5984	Contig	6706
GCF_002243835.1_ASM224383v1_genomic.fna	NZ_KZ269001.1	afaE-III	99.379	876	483	0	6738	7220	Contig	6706
GCF_002243835.1_ASM224383v1_genomic.fna	NZ_KZ269001.1	afaF-III	100	477	258	8.59E-135	514	771	Contig	6706
GCF_002243895.1_ASM224389v1_genomic.fna	NZ_KZ269025.1	afaA-III	100	566	306	2.13E-160	6720	7025	Contig	6706
GCF_002243895.1_ASM224389v1_genomic.fna	NZ_KZ269025.1	afaB-III	99.866	1369	745	0	5748	6492	Contig	6706
GCF_002243895.1_ASM224389v1_genomic.fna	NZ_KZ269025.1	afaC-III	99.729	4728	2583	0	3073	5655	Contig	6706
GCF_002243895.1_ASM224389v1_genomic.fna	NZ_KZ269025.1	afaD-III	100	821	444	0	2614	3057	Contig	6706
GCF_002243895.1_ASM224389v1_genomic.fna	NZ_KZ269025.1	afaE-III	99.379	876	483	0	1378	1860	Contig	6706
GCF_002243895.1_ASM224389v1_genomic.fna	NZ_KZ269025.1	afaF-III	100	477	258	1.03E-133	7827	8084	Contig	6706
GCF_002243915.1_ASM224391v1_genomic.fna	NZ_KZ269055.1	afaA-III	100	566	306	2.08E-160	91920	92225	Contig	6706
GCF_002243915.1_ASM224391v1_genomic.fna	NZ_KZ269055.1	afaB-III	99.866	1369	745	0	92453	93197	Contig	6706
GCF_002243915.1_ASM224391v1_genomic.fna	NZ_KZ269055.1	afaC-III	99.729	4728	2583	0	93290	95872	Contig	6706
GCF_002243915.1_ASM224391v1_genomic.fna	NZ_KZ269055.1	afaD-III	100	821	444	0	95888	96331	Contig	6706
GCF_002243915.1_ASM224391v1_genomic.fna	NZ_KZ269055.1	afaE-III	99.379	876	483	0	97085	97567	Contig	6706
GCF_002243915.1_ASM224391v1_genomic.fna	NZ_KZ269055.1	afaF-III	100	477	258	1.00E-133	90861	91118	Contig	6706
GCF_002243925.1_ASM224392v1_genomic.fna	NZ_KZ269041.1	afaA-III	100	566	306	2.16E-160	95308	95613	Contig	6706
GCF_002243925.1_ASM224392v1_genomic.fna	NZ_KZ269041.1	afaB-III	99.866	1369	745	0	95841	96585	Contig	6706
GCF_002243925.1_ASM224392v1_genomic.fna	NZ_KZ269041.1	afaC-III	99.729	4728	2583	0	96678	99260	Contig	6706
GCF_002243925.1_ASM224392v1_genomic.fna	NZ_KZ269041.1	afaD-III	100	821	444	0	99276	99719	Contig	6706
GCF_002243925.1_ASM224392v1_genomic.fna	NZ_KZ269041.1	afaE-III	99.379	876	483	0	100473	100955	Contig	6706
GCF_002243925.1_ASM224392v1_genomic.fna	NZ_KZ269041.1	afaF-III	100	477	258	1.04E-133	94249	94506	Contig	6706
GCF_002416935.1_ASM241693v1_genomic.fna	NZ_NXJD01000056.1	afaA-III	100	566	306	1.80E-161	1570	1875	Contig	6706
GCF_002416935.1_ASM241693v1_genomic.fna	NZ_NXJD01000056.1	afaB-III	99.866	1369	745	0	2103	2847	Contig	6706
GCF_002416935.1_ASM241693v1_genomic.fna	NZ_NXJD01000056.1	afaC-III	99.729	4728	2583	0	2940	5522	Contig	6706
GCF_002416935.1_ASM241693v1_genomic.fna	NZ_NXJD01000056.1	afaD-III	100	821	444	0	5538	5981	Contig	6706
GCF_002416935.1_ASM241693v1_genomic.fna	NZ_NXJD01000056.1	afaE-III	99.379	876	483	0	6735	7217	Contig	6706
GCF_002416935.1_ASM241693v1_genomic.fna	NZ_NXJD01000056.1	afaF-III	100	477	258	8.66E-135	511	768	Contig	6706
GCF_002465965.1_ASM246596v1_genomic.fna	NZ_NJLI01000067.1	afaA-III	100	566	306	1.78E-161	1565	1870	Contig	6706
GCF_002465965.1_ASM246596v1_genomic.fna	NZ_NJLI01000067.1	afaB-III	99.866	1369	745	0	2098	2842	Contig	6706
GCF_002465965.1_ASM246596v1_genomic.fna	NZ_NJLI01000067.1	afaC-III	99.652	4717	2583	0	2935	5517	Contig	6706
GCF_002465965.1_ASM246596v1_genomic.fna	NZ_NJLI01000067.1	afaD-III	100	821	444	0	5533	5976	Contig	6706
GCF_002465965.1_ASM246596v1_genomic.fna	NZ_NJLI01000067.1	afaE-III	99.172	870	483	0	6730	7212	Contig	6706
GCF_002465965.1_ASM246596v1_genomic.fna	NZ_NJLI01000067.1	afaF-III	100	477	258	8.59E-135	506	763	Contig	6706
GCF_014893045.1_ASM1489304v1_genomic.fna	NZ_JACZMQ010000066.1	afaA-III	100	566	306	1.80E-161	1479	1784	Contig	6705
GCF_014893045.1_ASM1489304v1_genomic.fna	NZ_JACZMQ010000066.1	afaB-III	99.866	1369	745	0	2012	2756	Contig	6705
GCF_014893045.1_ASM1489304v1_genomic.fna	NZ_JACZMQ010000066.1	afaC-III	99.69	4723	2583	0	2849	5431	Contig	6705
GCF_014893045.1_ASM1489304v1_genomic.fna	NZ_JACZMQ010000066.1	afaD-III	99.55	809	444	0	5447	5890	Contig	6705
GCF_014893045.1_ASM1489304v1_genomic.fna	NZ_JACZMQ010000066.1	afaE-III	99.379	876	483	0	6643	7125	Contig	6705
GCF_014893045.1_ASM1489304v1_genomic.fna	NZ_JACZMQ010000066.1	afaF-III	100	477	258	8.67E-135	420	677	Contig	6705
GCF_015690385.1_ASM1569038v1_genomic.fna	NZ_JADPUV010000047.1	afaA-III	100	566	306	1.85E-161	1606	1911	Contig	6706
GCF_015690385.1_ASM1569038v1_genomic.fna	NZ_JADPUV010000047.1	afaB-III	99.866	1369	745	0	2139	2883	Contig	6706
GCF_015690385.1_ASM1569038v1_genomic.fna	NZ_JADPUV010000047.1	afaC-III	99.652	4717	2583	0	2976	5558	Contig	6706
GCF_015690385.1_ASM1569038v1_genomic.fna	NZ_JADPUV010000047.1	afaD-III	100	821	444	0	5574	6017	Contig	6706
GCF_015690385.1_ASM1569038v1_genomic.fna	NZ_JADPUV010000047.1	afaE-III	99.379	876	483	0	6771	7253	Contig	6706
GCF_015690385.1_ASM1569038v1_genomic.fna	NZ_JADPUV010000047.1	afaF-III	100	477	258	8.89E-135	547	804	Contig	6706
GCF_016482975.1_ASM1648297v1_genomic.fna	NZ_JADDLM010000002.1	afaA-III	100	566	306	2.83E-160	4248	4553	Contig	6706
GCF_016482975.1_ASM1648297v1_genomic.fna	NZ_JADDLM010000002.1	afaB-III	99.866	1369	745	0	4781	5525	Contig	6706
GCF_016482975.1_ASM1648297v1_genomic.fna	NZ_JADDLM010000002.1	afaC-III	99.729	4728	2583	0	5618	8200	Contig	6706
GCF_016482975.1_ASM1648297v1_genomic.fna	NZ_JADDLM010000002.1	afaD-III	100	821	444	0	8216	8659	Contig	6706
GCF_016482975.1_ASM1648297v1_genomic.fna	NZ_JADDLM010000002.1	afaE-III	99.379	876	483	0	9413	9895	Contig	6706
GCF_016482975.1_ASM1648297v1_genomic.fna	NZ_JADDLM010000002.1	afaF-III	100	477	258	1.37E-133	3189	3446	Contig	6706
GCF_017896595.1_ASM1789659v1_genomic.fna	NZ_JAGJVK010000046.1	afaA-III	100	566	306	1.82E-161	6736	7041	Contig	6706
GCF_017896595.1_ASM1789659v1_genomic.fna	NZ_JAGJVK010000046.1	afaB-III	99.866	1369	745	0	5764	6508	Contig	6706
GCF_017896595.1_ASM1789659v1_genomic.fna	NZ_JAGJVK010000046.1	afaC-III	99.729	4728	2583	0	3089	5671	Contig	6706
GCF_017896595.1_ASM1789659v1_genomic.fna	NZ_JAGJVK010000046.1	afaD-III	100	821	444	0	2630	3073	Contig	6706
GCF_017896595.1_ASM1789659v1_genomic.fna	NZ_JAGJVK010000046.1	afaE-III	99.379	876	483	0	1394	1876	Contig	6706
GCF_017896595.1_ASM1789659v1_genomic.fna	NZ_JAGJVK010000046.1	afaF-III	100	477	258	8.78E-135	7843	8100	Contig	6706
GCF_018421835.1_ASM1842183v1_genomic.fna	NZ_JAFHGX010000088.1	afaA-III	100	566	306	1.88E-161	1684	1989	Contig	6706
GCF_018421835.1_ASM1842183v1_genomic.fna	NZ_JAFHGX010000088.1	afaB-III	99.866	1369	745	0	2217	2961	Contig	6706
GCF_018421835.1_ASM1842183v1_genomic.fna	NZ_JAFHGX010000088.1	afaC-III	99.729	4728	2583	0	3054	5636	Contig	6706
GCF_018421835.1_ASM1842183v1_genomic.fna	NZ_JAFHGX010000088.1	afaD-III	100	821	444	0	5652	6095	Contig	6706
GCF_018421835.1_ASM1842183v1_genomic.fna	NZ_JAFHGX010000088.1	afaE-III	99.379	876	483	0	6849	7331	Contig	6706
GCF_018421835.1_ASM1842183v1_genomic.fna	NZ_JAFHGX010000088.1	afaF-III	100	477	258	9.07E-135	625	882	Contig	6706
GCF_019054465.1_ASM1905446v1_genomic.fna	NZ_JAHQKM010000067.1	afaA-III	100	566	306	1.82E-161	1541	1846	Contig	6706
GCF_019054465.1_ASM1905446v1_genomic.fna	NZ_JAHQKM010000067.1	afaB-III	99.866	1369	745	0	2074	2818	Contig	6706
GCF_019054465.1_ASM1905446v1_genomic.fna	NZ_JAHQKM010000067.1	afaC-III	99.69	4723	2583	0	2911	5493	Contig	6706
GCF_019054465.1_ASM1905446v1_genomic.fna	NZ_JAHQKM010000067.1	afaD-III	100	821	444	0	5509	5952	Contig	6706
GCF_019054465.1_ASM1905446v1_genomic.fna	NZ_JAHQKM010000067.1	afaE-III	99.586	881	483	0	6706	7188	Contig	6706
GCF_019054465.1_ASM1905446v1_genomic.fna	NZ_JAHQKM010000067.1	afaF-III	100	477	258	8.78E-135	482	739	Contig	6706
GCF_019877985.1_ASM1987798v1_genomic.fna	NZ_JAHVGG010000097.1	afaA-III	100	566	306	1.78E-161	1556	1861	Contig	6706
GCF_019877985.1_ASM1987798v1_genomic.fna	NZ_JAHVGG010000097.1	afaB-III	99.866	1369	745	0	2089	2833	Contig	6706
GCF_019877985.1_ASM1987798v1_genomic.fna	NZ_JAHVGG010000097.1	afaC-III	99.729	4728	2583	0	2926	5508	Contig	6706
GCF_019877985.1_ASM1987798v1_genomic.fna	NZ_JAHVGG010000097.1	afaD-III	100	821	444	0	5524	5967	Contig	6706
GCF_019877985.1_ASM1987798v1_genomic.fna	NZ_JAHVGG010000097.1	afaE-III	99.586	881	483	0	6721	7203	Contig	6706
GCF_019877985.1_ASM1987798v1_genomic.fna	NZ_JAHVGG010000097.1	afaF-III	100	477	258	8.56E-135	497	754	Contig	6706
GCF_900448765.1_38389_D01_genomic.fna	NZ_UGBE01000001.1	afaA-III	100	566	306	3.11E-160	89698	90003	Contig	6706
GCF_900448765.1_38389_D01_genomic.fna	NZ_UGBE01000001.1	afaB-III	99.866	1369	745	0	88726	89470	Contig	6706
GCF_900448765.1_38389_D01_genomic.fna	NZ_UGBE01000001.1	afaC-III	99.729	4728	2583	0	86051	88633	Contig	6706
GCF_900448765.1_38389_D01_genomic.fna	NZ_UGBE01000001.1	afaD-III	100	821	444	0	85592	86035	Contig	6706
GCF_900448765.1_38389_D01_genomic.fna	NZ_UGBE01000001.1	afaE-III	99.379	876	483	0	84356	84838	Contig	6706
GCF_900448765.1_38389_D01_genomic.fna	NZ_UGBE01000001.1	afaF-III	100	477	258	1.50E-133	90805	91062	Contig	6706
GCF_000460235.1_Esch_coli_UMEA_3122-1_V1_genomic.fna	NZ_KE701605.1	afaB-III	99.866	1369	745	0	5591	6335	Genome	NA
GCF_000460235.1_Esch_coli_UMEA_3122-1_V1_genomic.fna	NZ_KE701605.1	afaC-III	99.729	4728	2583	0	2916	5498	Genome	NA
GCF_000460235.1_Esch_coli_UMEA_3122-1_V1_genomic.fna	NZ_KE701605.1	afaD-III	100	821	444	0	2457	2900	Genome	NA
GCF_000460235.1_Esch_coli_UMEA_3122-1_V1_genomic.fna	NZ_KE701605.1	afaE-III	99.172	870	483	0	1233	1715	Genome	NA
GCF_000460235.1_Esch_coli_UMEA_3122-1_V1_genomic.fna	NZ_KE701621.1	afaA-III	100	566	306	4.01E-162	94	399	Genome	NA
GCF_000460235.1_Esch_coli_UMEA_3122-1_V1_genomic.fna	NZ_KE701621.1	afaF-III	100	477	258	1.93E-135	1201	1458	Genome	NA
GCF_018421005.1_ASM1842100v1_genomic.fna	NZ_JAFHIP010000126.1	afaA-III	100	566	306	1.59E-161	6930	7235	Genome	NA
GCF_018421005.1_ASM1842100v1_genomic.fna	NZ_JAFHIP010000126.1	afaB-III	99.866	1369	745	0	5958	6702	Genome	NA
GCF_018421005.1_ASM1842100v1_genomic.fna	NZ_JAFHIP010000126.1	afaC-III	99.729	4728	2583	0	3283	5865	Genome	NA
GCF_018421005.1_ASM1842100v1_genomic.fna	NZ_JAFHIP010000126.1	afaD-III	100	821	444	0	2824	3267	Genome	NA
GCF_018421005.1_ASM1842100v1_genomic.fna	NZ_JAFHIP010000126.1	afaE-III	99.379	876	483	0	1588	2070	Genome	NA
GCF_018421005.1_ASM1842100v1_genomic.fna	NZ_JAFHIP010000197.1	afaF-III	100	477	258	1.30E-135	506	763	Genome	NA
ERR1163298.fa	contig00009	afaA-VIII	100	710	384	0	1243	1626	Contig	6159
ERR1163298.fa	contig00009	afaB-VIII	99.87	1413	768	0	1704	2471	Contig	6159
ERR1163298.fa	contig00009	afaC-VIII	99.691	4734	2589	0	2640	5228	Contig	6159
ERR1163298.fa	contig00009	afaD-VIII	99.762	771	420	0	5244	5663	Contig	6159
ERR1163298.fa	contig00009	afaE-VIII	98.83	915	513	0	6198	6710	Contig	6159
ERR1163298.fa	contig00009	afaF-VIII	100	350	189	3.96E-95	551	739	Contig	6159
GCF_000194295.2_ASM19429v2_genomic.fna	NZ_AEZP02000004.1	afaA-VIII	100	710	384	0	1589174	1589557	Contig	6159
GCF_000194295.2_ASM19429v2_genomic.fna	NZ_AEZP02000004.1	afaB-VIII	100	1419	768	0	1589635	1590402	Contig	6159
GCF_000194295.2_ASM19429v2_genomic.fna	NZ_AEZP02000004.1	afaC-VIII	99.691	4734	2589	0	1590571	1593159	Contig	6159
GCF_000194295.2_ASM19429v2_genomic.fna	NZ_AEZP02000004.1	afaD-VIII	99.762	771	420	0	1593175	1593594	Contig	6159
GCF_000194295.2_ASM19429v2_genomic.fna	NZ_AEZP02000004.1	afaE-VIII	98.83	915	513	0	1594129	1594641	Contig	6159
GCF_000194295.2_ASM19429v2_genomic.fna	NZ_AEZP02000004.1	afaF-VIII	100	350	189	4.79E-94	1588482	1588670	Contig	6159
GCF_000456745.1_Esch_coli_HVH_46_4-2758776_V1_genomic.fna	NZ_KE699284.1	afaA-VIII	100	710	384	0	11192	11575	Contig	6159
GCF_000456745.1_Esch_coli_HVH_46_4-2758776_V1_genomic.fna	NZ_KE699284.1	afaB-VIII	100	1419	768	0	11653	12420	Contig	6159
GCF_000456745.1_Esch_coli_HVH_46_4-2758776_V1_genomic.fna	NZ_KE699284.1	afaC-VIII	99.691	4734	2589	0	12589	15177	Contig	6159
GCF_000456745.1_Esch_coli_HVH_46_4-2758776_V1_genomic.fna	NZ_KE699284.1	afaD-VIII	99.762	771	420	0	15193	15612	Contig	6159
GCF_000456745.1_Esch_coli_HVH_46_4-2758776_V1_genomic.fna	NZ_KE699284.1	afaE-VIII	98.635	909	513	0	16147	16659	Contig	6159
GCF_000456745.1_Esch_coli_HVH_46_4-2758776_V1_genomic.fna	NZ_KE699284.1	afaF-VIII	100	350	189	9.13E-96	10500	10688	Contig	6159
GCF_000457245.1_Esch_coli_HVH_88_4-5854636_V1_genomic.fna	NZ_KE699626.1	afaA-VIII	100	710	384	0	701763	702146	Contig	6159
GCF_000457245.1_Esch_coli_HVH_88_4-5854636_V1_genomic.fna	NZ_KE699626.1	afaB-VIII	100	1419	768	0	700918	701685	Contig	6159
GCF_000457245.1_Esch_coli_HVH_88_4-5854636_V1_genomic.fna	NZ_KE699626.1	afaC-VIII	99.691	4734	2589	0	698161	700749	Contig	6159
GCF_000457245.1_Esch_coli_HVH_88_4-5854636_V1_genomic.fna	NZ_KE699626.1	afaD-VIII	100	776	420	0	697726	698145	Contig	6159
GCF_000457245.1_Esch_coli_HVH_88_4-5854636_V1_genomic.fna	NZ_KE699626.1	afaE-VIII	100	948	513	0	696679	697191	Contig	6159
GCF_000457245.1_Esch_coli_HVH_88_4-5854636_V1_genomic.fna	NZ_KE699626.1	afaF-VIII	100	350	189	1.67E-94	702650	702838	Contig	6159
GCF_000457775.1_Esch_coli_HVH_121_4-6877826_V1_genomic.fna	NZ_KE699960.1	afaA-VIII	100	710	384	0	426699	427082	Contig	6159
GCF_000457775.1_Esch_coli_HVH_121_4-6877826_V1_genomic.fna	NZ_KE699960.1	afaB-VIII	100	1419	768	0	425854	426621	Contig	6159
GCF_000457775.1_Esch_coli_HVH_121_4-6877826_V1_genomic.fna	NZ_KE699960.1	afaC-VIII	99.652	4728	2589	0	423097	425685	Contig	6159
GCF_000457775.1_Esch_coli_HVH_121_4-6877826_V1_genomic.fna	NZ_KE699960.1	afaD-VIII	100	776	420	0	422662	423081	Contig	6159
GCF_000457775.1_Esch_coli_HVH_121_4-6877826_V1_genomic.fna	NZ_KE699960.1	afaE-VIII	100	948	513	0	421615	422127	Contig	6159
GCF_000457775.1_Esch_coli_HVH_121_4-6877826_V1_genomic.fna	NZ_KE699960.1	afaF-VIII	100	350	189	1.07E-94	427586	427774	Contig	6159
GCF_000458275.1_Esch_coli_HVH_153_3-9344314_V1_genomic.fna	NZ_KE700289.1	afaA-VIII	100	710	384	0	429340	429723	Contig	6159
GCF_000458275.1_Esch_coli_HVH_153_3-9344314_V1_genomic.fna	NZ_KE700289.1	afaB-VIII	100	1419	768	0	428495	429262	Contig	6159
GCF_000458275.1_Esch_coli_HVH_153_3-9344314_V1_genomic.fna	NZ_KE700289.1	afaC-VIII	99.691	4734	2589	0	425738	428326	Contig	6159
GCF_000458275.1_Esch_coli_HVH_153_3-9344314_V1_genomic.fna	NZ_KE700289.1	afaD-VIII	99.762	771	420	0	425303	425722	Contig	6159
GCF_000458275.1_Esch_coli_HVH_153_3-9344314_V1_genomic.fna	NZ_KE700289.1	afaE-VIII	98.635	909	513	0	424256	424768	Contig	6159
GCF_000458275.1_Esch_coli_HVH_153_3-9344314_V1_genomic.fna	NZ_KE700289.1	afaF-VIII	100	350	189	3.12E-94	430227	430415	Contig	6159
GCF_001191215.1_CFSAN026817_01-NGE.clc_genomic.fna	NZ_LGZP01000052.1	afaA-VIII	100	710	384	0	15589	15972	Contig	6160
GCF_001191215.1_CFSAN026817_01-NGE.clc_genomic.fna	NZ_LGZP01000052.1	afaB-VIII	99.479	1397	768	0	16050	16817	Contig	6160
GCF_001191215.1_CFSAN026817_01-NGE.clc_genomic.fna	NZ_LGZP01000052.1	afaC-VIII	99.343	4684	2589	0	16986	19574	Contig	6160
GCF_001191215.1_CFSAN026817_01-NGE.clc_genomic.fna	NZ_LGZP01000052.1	afaD-VIII	99.762	771	420	0	19590	20009	Contig	6160
GCF_001191215.1_CFSAN026817_01-NGE.clc_genomic.fna	NZ_LGZP01000052.1	afaE-VIII	99.22	926	513	0	20545	21057	Contig	6160
GCF_001191215.1_CFSAN026817_01-NGE.clc_genomic.fna	NZ_LGZP01000052.1	afaF-VIII	98.942	339	189	1.08E-92	14897	15085	Contig	6160
GCF_001614395.1_ASM161439v1_genomic.fna	NZ_LVLL01000118.1	afaA-VIII	100	710	384	0	1100	1483	Contig	6159
GCF_001614395.1_ASM161439v1_genomic.fna	NZ_LVLL01000118.1	afaB-VIII	99.609	1402	768	0	1561	2328	Contig	6159
GCF_001614395.1_ASM161439v1_genomic.fna	NZ_LVLL01000118.1	afaC-VIII	99.228	4667	2589	0	2497	5085	Contig	6159
GCF_001614395.1_ASM161439v1_genomic.fna	NZ_LVLL01000118.1	afaD-VIII	99.762	771	420	0	5101	5520	Contig	6159
GCF_001614395.1_ASM161439v1_genomic.fna	NZ_LVLL01000118.1	afaE-VIII	99.22	926	513	0	6055	6567	Contig	6159
GCF_001614395.1_ASM161439v1_genomic.fna	NZ_LVLL01000118.1	afaF-VIII	98.942	339	189	3.43E-93	408	596	Contig	6159
GCF_001614575.1_ASM161457v1_genomic.fna	NZ_LVLU01000053.1	afaA-VIII	100	710	384	0	26934	27317	Contig	6159
GCF_001614575.1_ASM161457v1_genomic.fna	NZ_LVLU01000053.1	afaB-VIII	100	1419	768	0	27395	28162	Contig	6159
GCF_001614575.1_ASM161457v1_genomic.fna	NZ_LVLU01000053.1	afaC-VIII	99.691	4734	2589	0	28331	30919	Contig	6159
GCF_001614575.1_ASM161457v1_genomic.fna	NZ_LVLU01000053.1	afaD-VIII	100	776	420	0	30935	31354	Contig	6159
GCF_001614575.1_ASM161457v1_genomic.fna	NZ_LVLU01000053.1	afaE-VIII	100	948	513	0	31889	32401	Contig	6159
GCF_001614575.1_ASM161457v1_genomic.fna	NZ_LVLU01000053.1	afaF-VIII	100	350	189	1.04E-95	26242	26430	Contig	6159
GCF_001614795.1_ASM161479v1_genomic.fna	NZ_LVMC01000064.1	afaA-VIII	100	710	384	0	1922	2305	Contig	6159
GCF_001614795.1_ASM161479v1_genomic.fna	NZ_LVMC01000064.1	afaB-VIII	100	1419	768	0	2383	3150	Contig	6159
GCF_001614795.1_ASM161479v1_genomic.fna	NZ_LVMC01000064.1	afaC-VIII	99.691	4734	2589	0	3319	5907	Contig	6159
GCF_001614795.1_ASM161479v1_genomic.fna	NZ_LVMC01000064.1	afaD-VIII	100	776	420	0	5923	6342	Contig	6159
GCF_001614795.1_ASM161479v1_genomic.fna	NZ_LVMC01000064.1	afaE-VIII	100	948	513	0	6877	7389	Contig	6159
GCF_001614795.1_ASM161479v1_genomic.fna	NZ_LVMC01000064.1	afaF-VIII	100	350	189	7.35E-96	1230	1418	Contig	6159
GCF_001637785.1_ASM163778v1_genomic.fna	NZ_LAUC01000228.1	afaA-VIII	100	710	384	0	14053	14436	Contig	6159
GCF_001637785.1_ASM163778v1_genomic.fna	NZ_LAUC01000228.1	afaB-VIII	100	1419	768	0	13208	13975	Contig	6159
GCF_001637785.1_ASM163778v1_genomic.fna	NZ_LAUC01000228.1	afaC-VIII	99.691	4734	2589	0	10451	13039	Contig	6159
GCF_001637785.1_ASM163778v1_genomic.fna	NZ_LAUC01000228.1	afaD-VIII	100	776	420	0	10016	10435	Contig	6159
GCF_001637785.1_ASM163778v1_genomic.fna	NZ_LAUC01000228.1	afaE-VIII	100	948	513	0	8969	9481	Contig	6159
GCF_001637785.1_ASM163778v1_genomic.fna	NZ_LAUC01000228.1	afaF-VIII	100	350	189	3.60E-96	14940	15128	Contig	6159
GCF_001865975.1_ASM186597v1_genomic.fna	NZ_MIIK01000031.1	afaA-VIII	100	710	384	0	1273	1656	Contig	6159
GCF_001865975.1_ASM186597v1_genomic.fna	NZ_MIIK01000031.1	afaB-VIII	100	1419	768	0	1734	2501	Contig	6159
GCF_001865975.1_ASM186597v1_genomic.fna	NZ_MIIK01000031.1	afaC-VIII	99.691	4734	2589	0	2670	5258	Contig	6159
GCF_001865975.1_ASM186597v1_genomic.fna	NZ_MIIK01000031.1	afaD-VIII	99.762	771	420	0	5274	5693	Contig	6159
GCF_001865975.1_ASM186597v1_genomic.fna	NZ_MIIK01000031.1	afaE-VIII	98.635	909	513	0	6228	6740	Contig	6159
GCF_001865975.1_ASM186597v1_genomic.fna	NZ_MIIK01000031.1	afaF-VIII	100	350	189	1.07E-94	581	769	Contig	6159
GCF_002099535.1_ASM209953v1_genomic.fna	NZ_NAFR01000033.1	afaA-VIII	100	710	384	0	17893	18276	Contig	6160
GCF_002099535.1_ASM209953v1_genomic.fna	NZ_NAFR01000033.1	afaB-VIII	99.479	1397	768	0	17048	17815	Contig	6160
GCF_002099535.1_ASM209953v1_genomic.fna	NZ_NAFR01000033.1	afaC-VIII	99.305	4678	2589	0	14291	16879	Contig	6160
GCF_002099535.1_ASM209953v1_genomic.fna	NZ_NAFR01000033.1	afaD-VIII	99.762	771	420	0	13856	14275	Contig	6160
GCF_002099535.1_ASM209953v1_genomic.fna	NZ_NAFR01000033.1	afaE-VIII	99.025	920	513	0	12808	13320	Contig	6160
GCF_002099535.1_ASM209953v1_genomic.fna	NZ_NAFR01000033.1	afaF-VIII	98.942	339	189	1.66E-92	18780	18968	Contig	6160
GCF_002099605.1_ASM209960v1_genomic.fna	NZ_NAFW01000034.1	afaA-VIII	100	710	384	0	9949	10332	Contig	6160
GCF_002099605.1_ASM209960v1_genomic.fna	NZ_NAFW01000034.1	afaB-VIII	99.479	1397	768	0	9104	9871	Contig	6160
GCF_002099605.1_ASM209960v1_genomic.fna	NZ_NAFW01000034.1	afaC-VIII	99.305	4678	2589	0	6347	8935	Contig	6160
GCF_002099605.1_ASM209960v1_genomic.fna	NZ_NAFW01000034.1	afaD-VIII	99.762	771	420	0	5912	6331	Contig	6160
GCF_002099605.1_ASM209960v1_genomic.fna	NZ_NAFW01000034.1	afaE-VIII	99.025	920	513	0	4864	5376	Contig	6160
GCF_002099605.1_ASM209960v1_genomic.fna	NZ_NAFW01000034.1	afaF-VIII	98.942	339	189	1.27E-92	10836	11024	Contig	6160
GCF_002142365.1_ASM214236v1_genomic.fna	NZ_NBVT01000097.1	afaA-VIII	100	710	384	0	2416	2799	Contig	6159
GCF_002142365.1_ASM214236v1_genomic.fna	NZ_NBVT01000097.1	afaB-VIII	99.87	1413	768	0	2877	3644	Contig	6159
GCF_002142365.1_ASM214236v1_genomic.fna	NZ_NBVT01000097.1	afaC-VIII	99.652	4728	2589	0	3813	6401	Contig	6159
GCF_002142365.1_ASM214236v1_genomic.fna	NZ_NBVT01000097.1	afaD-VIII	100	776	420	0	6417	6836	Contig	6159
GCF_002142365.1_ASM214236v1_genomic.fna	NZ_NBVT01000097.1	afaE-VIII	100	948	513	0	7371	7883	Contig	6159
GCF_002142365.1_ASM214236v1_genomic.fna	NZ_NBVT01000097.1	afaF-VIII	100	350	189	1.97E-96	1724	1912	Contig	6159
GCF_002142415.1_ASM214241v1_genomic.fna	NZ_NBVW01000101.1	afaA-VIII	100	710	384	0	5384	5767	Contig	6159
GCF_002142415.1_ASM214241v1_genomic.fna	NZ_NBVW01000101.1	afaB-VIII	100	1419	768	0	4539	5306	Contig	6159
GCF_002142415.1_ASM214241v1_genomic.fna	NZ_NBVW01000101.1	afaC-VIII	99.614	4723	2589	0	1782	4370	Contig	6159
GCF_002142415.1_ASM214241v1_genomic.fna	NZ_NBVW01000101.1	afaD-VIII	100	776	420	0	1347	1766	Contig	6159
GCF_002142415.1_ASM214241v1_genomic.fna	NZ_NBVW01000101.1	afaE-VIII	100	948	513	0	300	812	Contig	6159
GCF_002142415.1_ASM214241v1_genomic.fna	NZ_NBVW01000101.1	afaF-VIII	100	350	189	1.54E-96	6271	6459	Contig	6159
GCF_002142435.1_ASM214243v1_genomic.fna	NZ_NBVX01000086.1	afaA-VIII	100	710	384	0	5784	6167	Contig	6158
GCF_002142435.1_ASM214243v1_genomic.fna	NZ_NBVX01000086.1	afaB-VIII	99.609	1402	768	0	4939	5706	Contig	6158
GCF_002142435.1_ASM214243v1_genomic.fna	NZ_NBVX01000086.1	afaC-VIII	99.382	4689	2589	0	2182	4770	Contig	6158
GCF_002142435.1_ASM214243v1_genomic.fna	NZ_NBVX01000086.1	afaD-VIII	99.524	765	420	0	1747	2166	Contig	6158
GCF_002142435.1_ASM214243v1_genomic.fna	NZ_NBVX01000086.1	afaE-VIII	99.025	920	513	0	700	1212	Contig	6158
GCF_002142435.1_ASM214243v1_genomic.fna	NZ_NBVX01000086.1	afaF-VIII	98.942	339	189	3.66E-93	6670	6858	Contig	6158
GCF_002142445.1_ASM214244v1_genomic.fna	NZ_NBVY01000090.1	afaA-VIII	100	710	384	0	1903	2286	Contig	6159
GCF_002142445.1_ASM214244v1_genomic.fna	NZ_NBVY01000090.1	afaB-VIII	100	1419	768	0	2364	3131	Contig	6159
GCF_002142445.1_ASM214244v1_genomic.fna	NZ_NBVY01000090.1	afaC-VIII	99.652	4728	2589	0	3300	5888	Contig	6159
GCF_002142445.1_ASM214244v1_genomic.fna	NZ_NBVY01000090.1	afaD-VIII	100	776	420	0	5904	6323	Contig	6159
GCF_002142445.1_ASM214244v1_genomic.fna	NZ_NBVY01000090.1	afaE-VIII	100	948	513	0	6858	7370	Contig	6159
GCF_002142445.1_ASM214244v1_genomic.fna	NZ_NBVY01000090.1	afaF-VIII	100	350	189	1.87E-96	1211	1399	Contig	6159
GCF_002357875.1_ASM235787v1_genomic.fna	NZ_AP017620.1	afaA-VIII	100	710	384	0	4776088	4776471	Contig	6159
GCF_002357875.1_ASM235787v1_genomic.fna	NZ_AP017620.1	afaB-VIII	100	1419	768	0	4776549	4777316	Contig	6159
GCF_002357875.1_ASM235787v1_genomic.fna	NZ_AP017620.1	afaC-VIII	99.691	4734	2589	0	4777485	4780073	Contig	6159
GCF_002357875.1_ASM235787v1_genomic.fna	NZ_AP017620.1	afaD-VIII	100	776	420	0	4780089	4780508	Contig	6159
GCF_002357875.1_ASM235787v1_genomic.fna	NZ_AP017620.1	afaE-VIII	99.805	942	513	0	4781043	4781555	Contig	6159
GCF_002357875.1_ASM235787v1_genomic.fna	NZ_AP017620.1	afaF-VIII	100	350	189	1.16E-93	4775396	4775584	Contig	6159
GCF_002456475.1_ASM245647v1_genomic.fna	NZ_NKDO01000024.1	afaA-VIII	100	710	384	0	27152	27535	Contig	6159
GCF_002456475.1_ASM245647v1_genomic.fna	NZ_NKDO01000024.1	afaB-VIII	100	1419	768	0	26307	27074	Contig	6159
GCF_002456475.1_ASM245647v1_genomic.fna	NZ_NKDO01000024.1	afaC-VIII	99.691	4734	2589	0	23550	26138	Contig	6159
GCF_002456475.1_ASM245647v1_genomic.fna	NZ_NKDO01000024.1	afaD-VIII	99.762	771	420	0	23115	23534	Contig	6159
GCF_002456475.1_ASM245647v1_genomic.fna	NZ_NKDO01000024.1	afaE-VIII	98.83	915	513	0	22068	22580	Contig	6159
GCF_002456475.1_ASM245647v1_genomic.fna	NZ_NKDO01000024.1	afaF-VIII	100	350	189	1.50E-95	28039	28227	Contig	6159
GCF_002456805.1_ASM245680v1_genomic.fna	NZ_NKDT01000035.1	afaA-VIII	100	710	384	0	1223	1606	Contig	6159
GCF_002456805.1_ASM245680v1_genomic.fna	NZ_NKDT01000035.1	afaB-VIII	100	1419	768	0	1684	2451	Contig	6159
GCF_002456805.1_ASM245680v1_genomic.fna	NZ_NKDT01000035.1	afaC-VIII	99.691	4734	2589	0	2620	5208	Contig	6159
GCF_002456805.1_ASM245680v1_genomic.fna	NZ_NKDT01000035.1	afaD-VIII	100	776	420	0	5224	5643	Contig	6159
GCF_002456805.1_ASM245680v1_genomic.fna	NZ_NKDT01000035.1	afaE-VIII	100	948	513	0	6178	6690	Contig	6159
GCF_002456805.1_ASM245680v1_genomic.fna	NZ_NKDT01000035.1	afaF-VIII	100	350	189	8.68E-96	531	719	Contig	6159
GCF_002463355.1_ASM246335v1_genomic.fna	NZ_NTON01000045.1	afaA-VIII	100	710	384	0	7353	7736	Contig	6160
GCF_002463355.1_ASM246335v1_genomic.fna	NZ_NTON01000045.1	afaB-VIII	99.349	1391	768	0	6508	7275	Contig	6160
GCF_002463355.1_ASM246335v1_genomic.fna	NZ_NTON01000045.1	afaC-VIII	99.305	4678	2589	0	3751	6339	Contig	6160
GCF_002463355.1_ASM246335v1_genomic.fna	NZ_NTON01000045.1	afaD-VIII	99.762	771	420	0	3316	3735	Contig	6160
GCF_002463355.1_ASM246335v1_genomic.fna	NZ_NTON01000045.1	afaE-VIII	99.22	926	513	0	2268	2780	Contig	6160
GCF_002463355.1_ASM246335v1_genomic.fna	NZ_NTON01000045.1	afaF-VIII	98.942	339	189	5.72E-93	8240	8428	Contig	6160
GCF_002466895.1_ASM246689v1_genomic.fna	NZ_NJKX01000032.1	afaA-VIII	100	710	384	0	1223	1606	Contig	6159
GCF_002466895.1_ASM246689v1_genomic.fna	NZ_NJKX01000032.1	afaB-VIII	100	1419	768	0	1684	2451	Contig	6159
GCF_002466895.1_ASM246689v1_genomic.fna	NZ_NJKX01000032.1	afaC-VIII	99.691	4734	2589	0	2620	5208	Contig	6159
GCF_002466895.1_ASM246689v1_genomic.fna	NZ_NJKX01000032.1	afaD-VIII	100	776	420	0	5224	5643	Contig	6159
GCF_002466895.1_ASM246689v1_genomic.fna	NZ_NJKX01000032.1	afaE-VIII	100	948	513	0	6178	6690	Contig	6159
GCF_002466895.1_ASM246689v1_genomic.fna	NZ_NJKX01000032.1	afaF-VIII	100	350	189	8.73E-96	531	719	Contig	6159
GCF_002473475.1_ASM247347v1_genomic.fna	NZ_NKVI01000112.1	afaA-VIII	100	710	384	0	36693	37076	Contig	6159
GCF_002473475.1_ASM247347v1_genomic.fna	NZ_NKVI01000112.1	afaB-VIII	100	1419	768	0	35848	36615	Contig	6159
GCF_002473475.1_ASM247347v1_genomic.fna	NZ_NKVI01000112.1	afaC-VIII	99.691	4734	2589	0	33091	35679	Contig	6159
GCF_002473475.1_ASM247347v1_genomic.fna	NZ_NKVI01000112.1	afaD-VIII	99.762	771	420	0	32656	33075	Contig	6159
GCF_002473475.1_ASM247347v1_genomic.fna	NZ_NKVI01000112.1	afaE-VIII	98.83	915	513	0	31609	32121	Contig	6159
GCF_002473475.1_ASM247347v1_genomic.fna	NZ_NKVI01000112.1	afaF-VIII	100	350	189	8.83E-96	37580	37768	Contig	6159
GCF_002475215.1_ASM247521v1_genomic.fna	NZ_NOHH01000014.1	afaA-VIII	100	710	384	0	1365	1748	Contig	6159
GCF_002475215.1_ASM247521v1_genomic.fna	NZ_NOHH01000014.1	afaB-VIII	100	1419	768	0	1826	2593	Contig	6159
GCF_002475215.1_ASM247521v1_genomic.fna	NZ_NOHH01000014.1	afaC-VIII	99.691	4734	2589	0	2762	5350	Contig	6159
GCF_002475215.1_ASM247521v1_genomic.fna	NZ_NOHH01000014.1	afaD-VIII	100	776	420	0	5366	5785	Contig	6159
GCF_002475215.1_ASM247521v1_genomic.fna	NZ_NOHH01000014.1	afaE-VIII	99.805	942	513	0	6320	6832	Contig	6159
GCF_002475215.1_ASM247521v1_genomic.fna	NZ_NOHH01000014.1	afaF-VIII	100	350	189	3.08E-95	673	861	Contig	6159
GCF_002484575.1_ASM248457v1_genomic.fna	NZ_NNTI01000071.1	afaA-VIII	100	710	384	0	1223	1606	Contig	6159
GCF_002484575.1_ASM248457v1_genomic.fna	NZ_NNTI01000071.1	afaB-VIII	100	1419	768	0	1684	2451	Contig	6159
GCF_002484575.1_ASM248457v1_genomic.fna	NZ_NNTI01000071.1	afaC-VIII	99.652	4728	2589	0	2620	5208	Contig	6159
GCF_002484575.1_ASM248457v1_genomic.fna	NZ_NNTI01000071.1	afaD-VIII	100	776	420	0	5224	5643	Contig	6159
GCF_002484575.1_ASM248457v1_genomic.fna	NZ_NNTI01000071.1	afaE-VIII	100	948	513	0	6178	6690	Contig	6159
GCF_002484575.1_ASM248457v1_genomic.fna	NZ_NNTI01000071.1	afaF-VIII	100	350	189	1.81E-96	531	719	Contig	6159
GCF_002486265.1_ASM248626v1_genomic.fna	NZ_NNXM01000093.1	afaA-VIII	100	710	384	0	2812	3195	Contig	6159
GCF_002486265.1_ASM248626v1_genomic.fna	NZ_NNXM01000093.1	afaB-VIII	100	1419	768	0	3273	4040	Contig	6159
GCF_002486265.1_ASM248626v1_genomic.fna	NZ_NNXM01000093.1	afaC-VIII	99.691	4734	2589	0	4209	6797	Contig	6159
GCF_002486265.1_ASM248626v1_genomic.fna	NZ_NNXM01000093.1	afaD-VIII	100	776	420	0	6813	7232	Contig	6159
GCF_002486265.1_ASM248626v1_genomic.fna	NZ_NNXM01000093.1	afaE-VIII	100	948	513	0	7767	8279	Contig	6159
GCF_002486265.1_ASM248626v1_genomic.fna	NZ_NNXM01000093.1	afaF-VIII	100	350	189	2.29E-96	2120	2308	Contig	6159
GCF_002545085.1_ASM254508v1_genomic.fna	NZ_NNYP01000072.1	afaA-VIII	100	710	384	0	1223	1606	Contig	6158
GCF_002545085.1_ASM254508v1_genomic.fna	NZ_NNYP01000072.1	afaB-VIII	99.089	1380	768	0	1684	2451	Contig	6158
GCF_002545085.1_ASM254508v1_genomic.fna	NZ_NNYP01000072.1	afaC-VIII	99.343	4684	2589	0	2619	5207	Contig	6158
GCF_002545085.1_ASM254508v1_genomic.fna	NZ_NNYP01000072.1	afaD-VIII	99.762	771	420	0	5223	5642	Contig	6158
GCF_002545085.1_ASM254508v1_genomic.fna	NZ_NNYP01000072.1	afaE-VIII	97.856	887	513	0	6177	6689	Contig	6158
GCF_002545085.1_ASM254508v1_genomic.fna	NZ_NNYP01000072.1	afaF-VIII	100	350	189	1.81E-96	531	719	Contig	6158
GCF_002810775.1_ASM281077v1_genomic.fna	NZ_PIOU01000130.1	afaA-VIII	100	710	384	0	14987	15370	Contig	6160
GCF_002810775.1_ASM281077v1_genomic.fna	NZ_PIOU01000130.1	afaB-VIII	99.479	1397	768	0	15448	16215	Contig	6160
GCF_002810775.1_ASM281077v1_genomic.fna	NZ_PIOU01000130.1	afaC-VIII	99.305	4678	2589	0	16384	18972	Contig	6160
GCF_002810775.1_ASM281077v1_genomic.fna	NZ_PIOU01000130.1	afaD-VIII	99.762	771	420	0	18988	19407	Contig	6160
GCF_002810775.1_ASM281077v1_genomic.fna	NZ_PIOU01000130.1	afaE-VIII	99.025	920	513	0	19943	20455	Contig	6160
GCF_002810775.1_ASM281077v1_genomic.fna	NZ_PIOU01000130.1	afaF-VIII	98.942	339	189	1.27E-92	14295	14483	Contig	6160
GCF_003028075.1_ASM302807v1_genomic.fna	NZ_PYRT01000008.1	afaA-VIII	100	710	384	0	1952	2335	Contig	6159
GCF_003028075.1_ASM302807v1_genomic.fna	NZ_PYRT01000008.1	afaB-VIII	100	1419	768	0	2413	3180	Contig	6159
GCF_003028075.1_ASM302807v1_genomic.fna	NZ_PYRT01000008.1	afaC-VIII	99.691	4734	2589	0	3349	5937	Contig	6159
GCF_003028075.1_ASM302807v1_genomic.fna	NZ_PYRT01000008.1	afaD-VIII	100	776	420	0	5953	6372	Contig	6159
GCF_003028075.1_ASM302807v1_genomic.fna	NZ_PYRT01000008.1	afaE-VIII	100	948	513	0	6907	7419	Contig	6159
GCF_003028075.1_ASM302807v1_genomic.fna	NZ_PYRT01000008.1	afaF-VIII	100	350	189	2.98E-95	1260	1448	Contig	6159
GCF_003028195.1_ASM302819v1_genomic.fna	NZ_PYRV01000012.1	afaA-VIII	100	710	384	0	129618	130001	Contig	6159
GCF_003028195.1_ASM302819v1_genomic.fna	NZ_PYRV01000012.1	afaB-VIII	100	1419	768	0	128773	129540	Contig	6159
GCF_003028195.1_ASM302819v1_genomic.fna	NZ_PYRV01000012.1	afaC-VIII	99.691	4734	2589	0	126016	128604	Contig	6159
GCF_003028195.1_ASM302819v1_genomic.fna	NZ_PYRV01000012.1	afaD-VIII	100	776	420	0	125581	126000	Contig	6159
GCF_003028195.1_ASM302819v1_genomic.fna	NZ_PYRV01000012.1	afaE-VIII	100	948	513	0	124534	125046	Contig	6159
GCF_003028195.1_ASM302819v1_genomic.fna	NZ_PYRV01000012.1	afaF-VIII	100	350	189	3.05E-95	130505	130693	Contig	6159
GCF_003123335.2_ASM312333v2_genomic.fna	NZ_QBCY02000043.1	afaA-VIII	100	710	384	0	1693	2076	Contig	6158
GCF_003123335.2_ASM312333v2_genomic.fna	NZ_QBCY02000043.1	afaB-VIII	99.609	1402	768	0	2154	2921	Contig	6158
GCF_003123335.2_ASM312333v2_genomic.fna	NZ_QBCY02000043.1	afaC-VIII	99.382	4689	2589	0	3090	5678	Contig	6158
GCF_003123335.2_ASM312333v2_genomic.fna	NZ_QBCY02000043.1	afaD-VIII	99.524	765	420	0	5694	6113	Contig	6158
GCF_003123335.2_ASM312333v2_genomic.fna	NZ_QBCY02000043.1	afaE-VIII	99.025	920	513	0	6648	7160	Contig	6158
GCF_003123335.2_ASM312333v2_genomic.fna	NZ_QBCY02000043.1	afaF-VIII	98.942	339	189	3.83E-93	1002	1190	Contig	6158
GCF_003123555.2_ASM312355v2_genomic.fna	NZ_QBDO02000006.1	afaA-VIII	100	710	384	0	129740	130123	Contig	6159
GCF_003123555.2_ASM312355v2_genomic.fna	NZ_QBDO02000006.1	afaB-VIII	100	1419	768	0	128895	129662	Contig	6159
GCF_003123555.2_ASM312355v2_genomic.fna	NZ_QBDO02000006.1	afaC-VIII	99.691	4734	2589	0	126138	128726	Contig	6159
GCF_003123555.2_ASM312355v2_genomic.fna	NZ_QBDO02000006.1	afaD-VIII	100	776	420	0	125703	126122	Contig	6159
GCF_003123555.2_ASM312355v2_genomic.fna	NZ_QBDO02000006.1	afaE-VIII	100	948	513	0	124656	125168	Contig	6159
GCF_003123555.2_ASM312355v2_genomic.fna	NZ_QBDO02000006.1	afaF-VIII	100	350	189	3.03E-95	130627	130815	Contig	6159
GCF_003123565.2_ASM312356v2_genomic.fna	NZ_QBDP02000013.1	afaA-VIII	100	710	384	0	129650	130033	Contig	6159
GCF_003123565.2_ASM312356v2_genomic.fna	NZ_QBDP02000013.1	afaB-VIII	100	1419	768	0	128805	129572	Contig	6159
GCF_003123565.2_ASM312356v2_genomic.fna	NZ_QBDP02000013.1	afaC-VIII	99.691	4734	2589	0	126048	128636	Contig	6159
GCF_003123565.2_ASM312356v2_genomic.fna	NZ_QBDP02000013.1	afaD-VIII	100	776	420	0	125613	126032	Contig	6159
GCF_003123565.2_ASM312356v2_genomic.fna	NZ_QBDP02000013.1	afaE-VIII	100	948	513	0	124566	125078	Contig	6159
GCF_003123565.2_ASM312356v2_genomic.fna	NZ_QBDP02000013.1	afaF-VIII	100	350	189	3.03E-95	130537	130725	Contig	6159
GCF_003322245.1_ASM332224v1_genomic.fna	NZ_PURX01000015.1	afaA-VIII	100	710	384	0	1223	1606	Contig	6159
GCF_003322245.1_ASM332224v1_genomic.fna	NZ_PURX01000015.1	afaB-VIII	100	1419	768	0	1684	2451	Contig	6159
GCF_003322245.1_ASM332224v1_genomic.fna	NZ_PURX01000015.1	afaC-VIII	99.691	4734	2589	0	2620	5208	Contig	6159
GCF_003322245.1_ASM332224v1_genomic.fna	NZ_PURX01000015.1	afaD-VIII	99.762	771	420	0	5224	5643	Contig	6159
GCF_003322245.1_ASM332224v1_genomic.fna	NZ_PURX01000015.1	afaE-VIII	98.635	909	513	0	6178	6690	Contig	6159
GCF_003322245.1_ASM332224v1_genomic.fna	NZ_PURX01000015.1	afaF-VIII	100	350	189	2.70E-95	531	719	Contig	6159
GCF_003322345.1_ASM332234v1_genomic.fna	NZ_PUSF01000016.1	afaA-VIII	100	710	384	0	1223	1606	Contig	6159
GCF_003322345.1_ASM332234v1_genomic.fna	NZ_PUSF01000016.1	afaB-VIII	100	1419	768	0	1684	2451	Contig	6159
GCF_003322345.1_ASM332234v1_genomic.fna	NZ_PUSF01000016.1	afaC-VIII	99.691	4734	2589	0	2620	5208	Contig	6159
GCF_003322345.1_ASM332234v1_genomic.fna	NZ_PUSF01000016.1	afaD-VIII	99.762	771	420	0	5224	5643	Contig	6159
GCF_003322345.1_ASM332234v1_genomic.fna	NZ_PUSF01000016.1	afaE-VIII	98.635	909	513	0	6178	6690	Contig	6159
GCF_003322345.1_ASM332234v1_genomic.fna	NZ_PUSF01000016.1	afaF-VIII	100	350	189	2.70E-95	531	719	Contig	6159
GCF_003322425.1_ASM332242v1_genomic.fna	NZ_PUSL01000057.1	afaA-VIII	100	710	384	0	11386	11769	Contig	6159
GCF_003322425.1_ASM332242v1_genomic.fna	NZ_PUSL01000057.1	afaB-VIII	100	1419	768	0	10541	11308	Contig	6159
GCF_003322425.1_ASM332242v1_genomic.fna	NZ_PUSL01000057.1	afaC-VIII	99.691	4734	2589	0	7784	10372	Contig	6159
GCF_003322425.1_ASM332242v1_genomic.fna	NZ_PUSL01000057.1	afaD-VIII	100	776	420	0	7349	7768	Contig	6159
GCF_003322425.1_ASM332242v1_genomic.fna	NZ_PUSL01000057.1	afaE-VIII	100	948	513	0	6302	6814	Contig	6159
GCF_003322425.1_ASM332242v1_genomic.fna	NZ_PUSL01000057.1	afaF-VIII	100	350	189	3.01E-96	12273	12461	Contig	6159
GCF_003322525.1_ASM332252v1_genomic.fna	NZ_PUSY01000052.1	afaA-VIII	100	710	384	0	1278	1661	Contig	6159
GCF_003322525.1_ASM332252v1_genomic.fna	NZ_PUSY01000052.1	afaB-VIII	100	1419	768	0	1739	2506	Contig	6159
GCF_003322525.1_ASM332252v1_genomic.fna	NZ_PUSY01000052.1	afaC-VIII	99.691	4734	2589	0	2675	5263	Contig	6159
GCF_003322525.1_ASM332252v1_genomic.fna	NZ_PUSY01000052.1	afaD-VIII	100	776	420	0	5279	5698	Contig	6159
GCF_003322525.1_ASM332252v1_genomic.fna	NZ_PUSY01000052.1	afaE-VIII	100	948	513	0	6233	6745	Contig	6159
GCF_003322525.1_ASM332252v1_genomic.fna	NZ_PUSY01000052.1	afaF-VIII	100	350	189	3.06E-96	586	774	Contig	6159
GCF_003322535.1_ASM332253v1_genomic.fna	NZ_PUTA01000011.1	afaA-VIII	100	710	384	0	127880	128263	Contig	6159
GCF_003322535.1_ASM332253v1_genomic.fna	NZ_PUTA01000011.1	afaB-VIII	100	1419	768	0	127035	127802	Contig	6159
GCF_003322535.1_ASM332253v1_genomic.fna	NZ_PUTA01000011.1	afaC-VIII	99.691	4734	2589	0	124278	126866	Contig	6159
GCF_003322535.1_ASM332253v1_genomic.fna	NZ_PUTA01000011.1	afaD-VIII	100	776	420	0	123843	124262	Contig	6159
GCF_003322535.1_ASM332253v1_genomic.fna	NZ_PUTA01000011.1	afaE-VIII	99.61	937	513	0	122796	123308	Contig	6159
GCF_003322535.1_ASM332253v1_genomic.fna	NZ_PUTA01000011.1	afaF-VIII	100	350	189	3.00E-95	128767	128955	Contig	6159
GCF_004771235.1_ASM477123v1_genomic.fna	NZ_CP038791.1	afaA-VIII	100	710	384	0	965379	965762	Contig	6159
GCF_004771235.1_ASM477123v1_genomic.fna	NZ_CP038791.1	afaB-VIII	100	1419	768	0	965840	966607	Contig	6159
GCF_004771235.1_ASM477123v1_genomic.fna	NZ_CP038791.1	afaC-VIII	99.691	4734	2589	0	966776	969364	Contig	6159
GCF_004771235.1_ASM477123v1_genomic.fna	NZ_CP038791.1	afaD-VIII	100	776	420	0	969380	969799	Contig	6159
GCF_004771235.1_ASM477123v1_genomic.fna	NZ_CP038791.1	afaE-VIII	100	948	513	0	970334	970846	Contig	6159
GCF_004771235.1_ASM477123v1_genomic.fna	NZ_CP038791.1	afaF-VIII	100	350	189	1.20E-93	964687	964875	Contig	6159
GCF_005383185.1_ASM538318v1_genomic.fna	NZ_BFIY01000204.1	afaA-VIII	100	710	384	0	5501	5884	Contig	6159
GCF_005383185.1_ASM538318v1_genomic.fna	NZ_BFIY01000204.1	afaB-VIII	100	1419	768	0	4656	5423	Contig	6159
GCF_005383185.1_ASM538318v1_genomic.fna	NZ_BFIY01000204.1	afaC-VIII	99.691	4734	2589	0	1899	4487	Contig	6159
GCF_005383185.1_ASM538318v1_genomic.fna	NZ_BFIY01000204.1	afaD-VIII	100	776	420	0	1464	1883	Contig	6159
GCF_005383185.1_ASM538318v1_genomic.fna	NZ_BFIY01000204.1	afaE-VIII	100	948	513	0	417	929	Contig	6159
GCF_005383185.1_ASM538318v1_genomic.fna	NZ_BFIY01000204.1	afaF-VIII	100	350	189	2.59E-96	6388	6576	Contig	6159
GCF_005392995.1_ASM539299v1_genomic.fna	NZ_BGBS01000032.1	afaA-VIII	99.74	704	384	0	148082	148465	Contig	6126
GCF_005392995.1_ASM539299v1_genomic.fna	NZ_BGBS01000032.1	afaB-VIII	99.089	1380	768	0	148543	149310	Contig	6126
GCF_005392995.1_ASM539299v1_genomic.fna	NZ_BGBS01000032.1	afaC-VIII	99.343	4684	2589	0	149478	152066	Contig	6126
GCF_005392995.1_ASM539299v1_genomic.fna	NZ_BGBS01000032.1	afaD-VIII	99.762	771	420	0	152082	152501	Contig	6126
GCF_005392995.1_ASM539299v1_genomic.fna	NZ_BGBS01000032.1	afaE-VIII	96.881	859	513	0	153036	153548	Contig	6126
GCF_005392995.1_ASM539299v1_genomic.fna	NZ_BGBS01000032.1	afaF-VIII	98.726	279	157	4.76E-74	147422	147578	Contig	6126
GCF_005393365.1_ASM539336v1_genomic.fna	NZ_BGCK01000083.1	afaA-VIII	100	710	384	0	1075	1458	Contig	6159
GCF_005393365.1_ASM539336v1_genomic.fna	NZ_BGCK01000083.1	afaB-VIII	100	1419	768	0	1536	2303	Contig	6159
GCF_005393365.1_ASM539336v1_genomic.fna	NZ_BGCK01000083.1	afaC-VIII	99.691	4734	2589	0	2472	5060	Contig	6159
GCF_005393365.1_ASM539336v1_genomic.fna	NZ_BGCK01000083.1	afaD-VIII	99.762	771	420	0	5076	5495	Contig	6159
GCF_005393365.1_ASM539336v1_genomic.fna	NZ_BGCK01000083.1	afaE-VIII	98.83	915	513	0	6030	6542	Contig	6159
GCF_005393365.1_ASM539336v1_genomic.fna	NZ_BGCK01000083.1	afaF-VIII	100	350	189	6.68E-96	383	571	Contig	6159
GCF_005393885.1_ASM539388v1_genomic.fna	NZ_BGDJ01000089.1	afaA-VIII	99.74	704	384	0	147966	148349	Contig	6126
GCF_005393885.1_ASM539388v1_genomic.fna	NZ_BGDJ01000089.1	afaB-VIII	99.089	1380	768	0	148427	149194	Contig	6126
GCF_005393885.1_ASM539388v1_genomic.fna	NZ_BGDJ01000089.1	afaC-VIII	99.343	4684	2589	0	149362	151950	Contig	6126
GCF_005393885.1_ASM539388v1_genomic.fna	NZ_BGDJ01000089.1	afaD-VIII	99.762	771	420	0	151966	152385	Contig	6126
GCF_005393885.1_ASM539388v1_genomic.fna	NZ_BGDJ01000089.1	afaE-VIII	96.881	859	513	0	152920	153432	Contig	6126
GCF_005393885.1_ASM539388v1_genomic.fna	NZ_BGDJ01000089.1	afaF-VIII	98.726	279	157	4.76E-74	147306	147462	Contig	6126
GCF_005396445.1_ASM539644v1_genomic.fna	NZ_BGHN01000047.1	afaA-VIII	100	710	384	0	1097	1480	Contig	6159
GCF_005396445.1_ASM539644v1_genomic.fna	NZ_BGHN01000047.1	afaB-VIII	100	1419	768	0	1558	2325	Contig	6159
GCF_005396445.1_ASM539644v1_genomic.fna	NZ_BGHN01000047.1	afaC-VIII	99.691	4734	2589	0	2494	5082	Contig	6159
GCF_005396445.1_ASM539644v1_genomic.fna	NZ_BGHN01000047.1	afaD-VIII	99.762	771	420	0	5098	5517	Contig	6159
GCF_005396445.1_ASM539644v1_genomic.fna	NZ_BGHN01000047.1	afaE-VIII	98.83	915	513	0	6052	6564	Contig	6159
GCF_005396445.1_ASM539644v1_genomic.fna	NZ_BGHN01000047.1	afaF-VIII	100	350	189	8.78E-96	405	593	Contig	6159
GCF_005397445.1_ASM539744v1_genomic.fna	NZ_BGJI01000045.1	afaA-VIII	100	710	384	0	1204	1587	Contig	6159
GCF_005397445.1_ASM539744v1_genomic.fna	NZ_BGJI01000045.1	afaB-VIII	100	1419	768	0	1665	2432	Contig	6159
GCF_005397445.1_ASM539744v1_genomic.fna	NZ_BGJI01000045.1	afaC-VIII	99.691	4734	2589	0	2601	5189	Contig	6159
GCF_005397445.1_ASM539744v1_genomic.fna	NZ_BGJI01000045.1	afaD-VIII	99.762	771	420	0	5205	5624	Contig	6159
GCF_005397445.1_ASM539744v1_genomic.fna	NZ_BGJI01000045.1	afaE-VIII	98.635	909	513	0	6159	6671	Contig	6159
GCF_005397445.1_ASM539744v1_genomic.fna	NZ_BGJI01000045.1	afaF-VIII	100	350	189	1.47E-95	512	700	Contig	6159
GCF_005508755.1_ASM550875v1_genomic.fna	NZ_NXEP01000024.1	afaA-VIII	100	710	384	0	2198	2581	Contig	6159
GCF_005508755.1_ASM550875v1_genomic.fna	NZ_NXEP01000024.1	afaB-VIII	100	1419	768	0	2659	3426	Contig	6159
GCF_005508755.1_ASM550875v1_genomic.fna	NZ_NXEP01000024.1	afaC-VIII	99.691	4734	2589	0	3595	6183	Contig	6159
GCF_005508755.1_ASM550875v1_genomic.fna	NZ_NXEP01000024.1	afaD-VIII	99.524	765	420	0	6199	6618	Contig	6159
GCF_005508755.1_ASM550875v1_genomic.fna	NZ_NXEP01000024.1	afaE-VIII	98.83	915	513	0	7153	7665	Contig	6159
GCF_005508755.1_ASM550875v1_genomic.fna	NZ_NXEP01000024.1	afaF-VIII	100	350	189	1.49E-95	1506	1694	Contig	6159
GCF_009898805.1_ASM989880v1_genomic.fna	NZ_VTAX01000074.1	afaA-VIII	100	710	384	0	3921	4304	Contig	6160
GCF_009898805.1_ASM989880v1_genomic.fna	NZ_VTAX01000074.1	afaB-VIII	99.479	1397	768	0	4382	5149	Contig	6160
GCF_009898805.1_ASM989880v1_genomic.fna	NZ_VTAX01000074.1	afaC-VIII	99.305	4678	2589	0	5318	7906	Contig	6160
GCF_009898805.1_ASM989880v1_genomic.fna	NZ_VTAX01000074.1	afaD-VIII	99.762	771	420	0	7922	8341	Contig	6160
GCF_009898805.1_ASM989880v1_genomic.fna	NZ_VTAX01000074.1	afaE-VIII	99.025	920	513	0	8877	9389	Contig	6160
GCF_009898805.1_ASM989880v1_genomic.fna	NZ_VTAX01000074.1	afaF-VIII	98.942	339	189	5.17E-93	3229	3417	Contig	6160
GCF_011306375.1_ASM1130637v1_genomic.fna	NZ_CP043541.1	afaA-VIII	100	710	384	0	1512387	1512770	Contig	6159
GCF_011306375.1_ASM1130637v1_genomic.fna	NZ_CP043541.1	afaB-VIII	100	1419	768	0	1511542	1512309	Contig	6159
GCF_011306375.1_ASM1130637v1_genomic.fna	NZ_CP043541.1	afaC-VIII	99.691	4734	2589	0	1508785	1511373	Contig	6159
GCF_011306375.1_ASM1130637v1_genomic.fna	NZ_CP043541.1	afaD-VIII	100	776	420	0	1508350	1508769	Contig	6159
GCF_011306375.1_ASM1130637v1_genomic.fna	NZ_CP043541.1	afaE-VIII	100	948	513	0	1507303	1507815	Contig	6159
GCF_011306375.1_ASM1130637v1_genomic.fna	NZ_CP043541.1	afaF-VIII	100	350	189	1.28E-93	1513274	1513462	Contig	6159
GCF_012977965.1_ASM1297796v1_genomic.fna	NZ_JABBJO010000033.1	afaA-VIII	100	710	384	0	1707	2090	Contig	6159
GCF_012977965.1_ASM1297796v1_genomic.fna	NZ_JABBJO010000033.1	afaB-VIII	100	1419	768	0	2168	2935	Contig	6159
GCF_012977965.1_ASM1297796v1_genomic.fna	NZ_JABBJO010000033.1	afaC-VIII	99.691	4734	2589	0	3104	5692	Contig	6159
GCF_012977965.1_ASM1297796v1_genomic.fna	NZ_JABBJO010000033.1	afaD-VIII	100	776	420	0	5708	6127	Contig	6159
GCF_012977965.1_ASM1297796v1_genomic.fna	NZ_JABBJO010000033.1	afaE-VIII	100	948	513	0	6662	7174	Contig	6159
GCF_012977965.1_ASM1297796v1_genomic.fna	NZ_JABBJO010000033.1	afaF-VIII	100	350	189	2.06E-96	1015	1203	Contig	6159
GCF_013085865.1_ASM1308586v1_genomic.fna	NZ_CP053281.1	afaA-VIII	100	710	384	0	4434448	4434831	Contig	6158
GCF_013085865.1_ASM1308586v1_genomic.fna	NZ_CP053281.1	afaB-VIII	100	1419	768	0	4433603	4434370	Contig	6158
GCF_013085865.1_ASM1308586v1_genomic.fna	NZ_CP053281.1	afaC-VIII	99.691	4734	2589	0	4430846	4433434	Contig	6158
GCF_013085865.1_ASM1308586v1_genomic.fna	NZ_CP053281.1	afaD-VIII	99.762	771	420	0	4430411	4430830	Contig	6158
GCF_013085865.1_ASM1308586v1_genomic.fna	NZ_CP053281.1	afaE-VIII	97.856	887	513	0	4429364	4429876	Contig	6158
GCF_013085865.1_ASM1308586v1_genomic.fna	NZ_CP053281.1	afaF-VIII	100	350	189	1.15E-93	4435334	4435522	Contig	6158
GCF_013374945.1_ASM1337494v1_genomic.fna	NZ_JAATVE010000016.1	afaA-VIII	100	710	384	0	195231	195614	Contig	6159
GCF_013374945.1_ASM1337494v1_genomic.fna	NZ_JAATVE010000016.1	afaB-VIII	100	1419	768	0	194386	195153	Contig	6159
GCF_013374945.1_ASM1337494v1_genomic.fna	NZ_JAATVE010000016.1	afaC-VIII	99.691	4734	2589	0	191629	194217	Contig	6159
GCF_013374945.1_ASM1337494v1_genomic.fna	NZ_JAATVE010000016.1	afaD-VIII	100	776	420	0	191194	191613	Contig	6159
GCF_013374945.1_ASM1337494v1_genomic.fna	NZ_JAATVE010000016.1	afaE-VIII	100	948	513	0	190147	190659	Contig	6159
GCF_013374945.1_ASM1337494v1_genomic.fna	NZ_JAATVE010000016.1	afaF-VIII	100	350	189	4.75E-95	196118	196306	Contig	6159
GCF_013412755.1_ASM1341275v1_genomic.fna	NZ_JABUQW010000011.1	afaA-VIII	100	710	384	0	129626	130009	Contig	6159
GCF_013412755.1_ASM1341275v1_genomic.fna	NZ_JABUQW010000011.1	afaB-VIII	100	1419	768	0	128781	129548	Contig	6159
GCF_013412755.1_ASM1341275v1_genomic.fna	NZ_JABUQW010000011.1	afaC-VIII	99.691	4734	2589	0	126024	128612	Contig	6159
GCF_013412755.1_ASM1341275v1_genomic.fna	NZ_JABUQW010000011.1	afaD-VIII	100	776	420	0	125589	126008	Contig	6159
GCF_013412755.1_ASM1341275v1_genomic.fna	NZ_JABUQW010000011.1	afaE-VIII	100	948	513	0	124542	125054	Contig	6159
GCF_013412755.1_ASM1341275v1_genomic.fna	NZ_JABUQW010000011.1	afaF-VIII	100	350	189	3.03E-95	130513	130701	Contig	6159
GCF_013412765.1_ASM1341276v1_genomic.fna	NZ_JABUQV010000012.1	afaA-VIII	100	710	384	0	1076	1459	Contig	6159
GCF_013412765.1_ASM1341276v1_genomic.fna	NZ_JABUQV010000012.1	afaB-VIII	100	1419	768	0	1537	2304	Contig	6159
GCF_013412765.1_ASM1341276v1_genomic.fna	NZ_JABUQV010000012.1	afaC-VIII	99.691	4734	2589	0	2473	5061	Contig	6159
GCF_013412765.1_ASM1341276v1_genomic.fna	NZ_JABUQV010000012.1	afaD-VIII	100	776	420	0	5077	5496	Contig	6159
GCF_013412765.1_ASM1341276v1_genomic.fna	NZ_JABUQV010000012.1	afaE-VIII	100	948	513	0	6031	6543	Contig	6159
GCF_013412765.1_ASM1341276v1_genomic.fna	NZ_JABUQV010000012.1	afaF-VIII	100	350	189	3.03E-95	384	572	Contig	6159
GCF_013412825.1_ASM1341282v1_genomic.fna	NZ_JABUQR010000013.1	afaA-VIII	100	710	384	0	1076	1459	Contig	6159
GCF_013412825.1_ASM1341282v1_genomic.fna	NZ_JABUQR010000013.1	afaB-VIII	100	1419	768	0	1537	2304	Contig	6159
GCF_013412825.1_ASM1341282v1_genomic.fna	NZ_JABUQR010000013.1	afaC-VIII	99.691	4734	2589	0	2473	5061	Contig	6159
GCF_013412825.1_ASM1341282v1_genomic.fna	NZ_JABUQR010000013.1	afaD-VIII	100	776	420	0	5077	5496	Contig	6159
GCF_013412825.1_ASM1341282v1_genomic.fna	NZ_JABUQR010000013.1	afaE-VIII	100	948	513	0	6031	6543	Contig	6159
GCF_013412825.1_ASM1341282v1_genomic.fna	NZ_JABUQR010000013.1	afaF-VIII	100	350	189	3.03E-95	384	572	Contig	6159
GCF_013412835.1_ASM1341283v1_genomic.fna	NZ_JABUQS010000013.1	afaA-VIII	100	710	384	0	1076	1459	Contig	6159
GCF_013412835.1_ASM1341283v1_genomic.fna	NZ_JABUQS010000013.1	afaB-VIII	100	1419	768	0	1537	2304	Contig	6159
GCF_013412835.1_ASM1341283v1_genomic.fna	NZ_JABUQS010000013.1	afaC-VIII	99.691	4734	2589	0	2473	5061	Contig	6159
GCF_013412835.1_ASM1341283v1_genomic.fna	NZ_JABUQS010000013.1	afaD-VIII	100	776	420	0	5077	5496	Contig	6159
GCF_013412835.1_ASM1341283v1_genomic.fna	NZ_JABUQS010000013.1	afaE-VIII	100	948	513	0	6031	6543	Contig	6159
GCF_013412835.1_ASM1341283v1_genomic.fna	NZ_JABUQS010000013.1	afaF-VIII	100	350	189	3.03E-95	384	572	Contig	6159
GCF_013412895.1_ASM1341289v1_genomic.fna	NZ_JABUQQ010000013.1	afaA-VIII	100	710	384	0	1076	1459	Contig	6159
GCF_013412895.1_ASM1341289v1_genomic.fna	NZ_JABUQQ010000013.1	afaB-VIII	100	1419	768	0	1537	2304	Contig	6159
GCF_013412895.1_ASM1341289v1_genomic.fna	NZ_JABUQQ010000013.1	afaC-VIII	99.691	4734	2589	0	2473	5061	Contig	6159
GCF_013412895.1_ASM1341289v1_genomic.fna	NZ_JABUQQ010000013.1	afaD-VIII	100	776	420	0	5077	5496	Contig	6159
GCF_013412895.1_ASM1341289v1_genomic.fna	NZ_JABUQQ010000013.1	afaE-VIII	100	948	513	0	6031	6543	Contig	6159
GCF_013412895.1_ASM1341289v1_genomic.fna	NZ_JABUQQ010000013.1	afaF-VIII	100	350	189	3.03E-95	384	572	Contig	6159
GCF_013412945.1_ASM1341294v1_genomic.fna	NZ_JABUQP010000009.1	afaA-VIII	100	710	384	0	18355	18738	Contig	6159
GCF_013412945.1_ASM1341294v1_genomic.fna	NZ_JABUQP010000009.1	afaB-VIII	100	1419	768	0	18816	19583	Contig	6159
GCF_013412945.1_ASM1341294v1_genomic.fna	NZ_JABUQP010000009.1	afaC-VIII	99.691	4734	2589	0	19752	22340	Contig	6159
GCF_013412945.1_ASM1341294v1_genomic.fna	NZ_JABUQP010000009.1	afaD-VIII	100	776	420	0	22356	22775	Contig	6159
GCF_013412945.1_ASM1341294v1_genomic.fna	NZ_JABUQP010000009.1	afaE-VIII	100	948	513	0	23310	23822	Contig	6159
GCF_013412945.1_ASM1341294v1_genomic.fna	NZ_JABUQP010000009.1	afaF-VIII	100	350	189	3.43E-95	17663	17851	Contig	6159
GCF_013412965.1_ASM1341296v1_genomic.fna	NZ_JABUQK010000013.1	afaA-VIII	100	710	384	0	129729	130112	Contig	6159
GCF_013412965.1_ASM1341296v1_genomic.fna	NZ_JABUQK010000013.1	afaB-VIII	100	1419	768	0	128884	129651	Contig	6159
GCF_013412965.1_ASM1341296v1_genomic.fna	NZ_JABUQK010000013.1	afaC-VIII	99.691	4734	2589	0	126127	128715	Contig	6159
GCF_013412965.1_ASM1341296v1_genomic.fna	NZ_JABUQK010000013.1	afaD-VIII	100	776	420	0	125692	126111	Contig	6159
GCF_013412965.1_ASM1341296v1_genomic.fna	NZ_JABUQK010000013.1	afaE-VIII	100	948	513	0	124645	125157	Contig	6159
GCF_013412965.1_ASM1341296v1_genomic.fna	NZ_JABUQK010000013.1	afaF-VIII	100	350	189	3.04E-95	130616	130804	Contig	6159
GCF_013413135.1_ASM1341313v1_genomic.fna	NZ_JABUQC010000064.1	afaA-VIII	100	710	384	0	11665	12048	Contig	6159
GCF_013413135.1_ASM1341313v1_genomic.fna	NZ_JABUQC010000064.1	afaB-VIII	100	1419	768	0	10820	11587	Contig	6159
GCF_013413135.1_ASM1341313v1_genomic.fna	NZ_JABUQC010000064.1	afaC-VIII	99.652	4728	2589	0	8063	10651	Contig	6159
GCF_013413135.1_ASM1341313v1_genomic.fna	NZ_JABUQC010000064.1	afaD-VIII	100	776	420	0	7628	8047	Contig	6159
GCF_013413135.1_ASM1341313v1_genomic.fna	NZ_JABUQC010000064.1	afaE-VIII	100	948	513	0	6581	7093	Contig	6159
GCF_013413135.1_ASM1341313v1_genomic.fna	NZ_JABUQC010000064.1	afaF-VIII	100	350	189	3.24E-96	12552	12740	Contig	6159
GCF_013413145.1_ASM1341314v1_genomic.fna	NZ_JABUQD010000068.1	afaA-VIII	100	710	384	0	11823	12206	Contig	6159
GCF_013413145.1_ASM1341314v1_genomic.fna	NZ_JABUQD010000068.1	afaB-VIII	100	1419	768	0	10978	11745	Contig	6159
GCF_013413145.1_ASM1341314v1_genomic.fna	NZ_JABUQD010000068.1	afaC-VIII	99.652	4728	2589	0	8221	10809	Contig	6159
GCF_013413145.1_ASM1341314v1_genomic.fna	NZ_JABUQD010000068.1	afaD-VIII	100	776	420	0	7786	8205	Contig	6159
GCF_013413145.1_ASM1341314v1_genomic.fna	NZ_JABUQD010000068.1	afaE-VIII	100	948	513	0	6739	7251	Contig	6159
GCF_013413145.1_ASM1341314v1_genomic.fna	NZ_JABUQD010000068.1	afaF-VIII	100	350	189	3.08E-96	12710	12898	Contig	6159
GCF_013413165.1_ASM1341316v1_genomic.fna	NZ_JABUPZ010000013.1	afaA-VIII	100	710	384	0	1076	1459	Contig	6159
GCF_013413165.1_ASM1341316v1_genomic.fna	NZ_JABUPZ010000013.1	afaB-VIII	100	1419	768	0	1537	2304	Contig	6159
GCF_013413165.1_ASM1341316v1_genomic.fna	NZ_JABUPZ010000013.1	afaC-VIII	99.652	4728	2589	0	2473	5061	Contig	6159
GCF_013413165.1_ASM1341316v1_genomic.fna	NZ_JABUPZ010000013.1	afaD-VIII	100	776	420	0	5077	5496	Contig	6159
GCF_013413165.1_ASM1341316v1_genomic.fna	NZ_JABUPZ010000013.1	afaE-VIII	100	948	513	0	6031	6543	Contig	6159
GCF_013413165.1_ASM1341316v1_genomic.fna	NZ_JABUPZ010000013.1	afaF-VIII	100	350	189	3.03E-95	384	572	Contig	6159
GCF_013413175.1_ASM1341317v1_genomic.fna	NZ_JABUQB010000070.1	afaA-VIII	100	710	384	0	1076	1459	Contig	6159
GCF_013413175.1_ASM1341317v1_genomic.fna	NZ_JABUQB010000070.1	afaB-VIII	100	1419	768	0	1537	2304	Contig	6159
GCF_013413175.1_ASM1341317v1_genomic.fna	NZ_JABUQB010000070.1	afaC-VIII	99.652	4728	2589	0	2473	5061	Contig	6159
GCF_013413175.1_ASM1341317v1_genomic.fna	NZ_JABUQB010000070.1	afaD-VIII	100	776	420	0	5077	5496	Contig	6159
GCF_013413175.1_ASM1341317v1_genomic.fna	NZ_JABUQB010000070.1	afaE-VIII	100	948	513	0	6031	6543	Contig	6159
GCF_013413175.1_ASM1341317v1_genomic.fna	NZ_JABUQB010000070.1	afaF-VIII	100	350	189	2.64E-96	384	572	Contig	6159
GCF_013413245.1_ASM1341324v1_genomic.fna	NZ_JABUPY010000014.1	afaA-VIII	100	710	384	0	1952	2335	Contig	6159
GCF_013413245.1_ASM1341324v1_genomic.fna	NZ_JABUPY010000014.1	afaB-VIII	100	1419	768	0	2413	3180	Contig	6159
GCF_013413245.1_ASM1341324v1_genomic.fna	NZ_JABUPY010000014.1	afaC-VIII	99.691	4734	2589	0	3349	5937	Contig	6159
GCF_013413245.1_ASM1341324v1_genomic.fna	NZ_JABUPY010000014.1	afaD-VIII	100	776	420	0	5953	6372	Contig	6159
GCF_013413245.1_ASM1341324v1_genomic.fna	NZ_JABUPY010000014.1	afaE-VIII	100	948	513	0	6907	7419	Contig	6159
GCF_013413245.1_ASM1341324v1_genomic.fna	NZ_JABUPY010000014.1	afaF-VIII	100	350	189	3.05E-95	1260	1448	Contig	6159
GCF_013413285.1_ASM1341328v1_genomic.fna	NZ_JABUPV010000032.1	afaA-VIII	100	710	384	0	1076	1459	Contig	6159
GCF_013413285.1_ASM1341328v1_genomic.fna	NZ_JABUPV010000032.1	afaB-VIII	100	1419	768	0	1537	2304	Contig	6159
GCF_013413285.1_ASM1341328v1_genomic.fna	NZ_JABUPV010000032.1	afaC-VIII	99.691	4734	2589	0	2473	5061	Contig	6159
GCF_013413285.1_ASM1341328v1_genomic.fna	NZ_JABUPV010000032.1	afaD-VIII	100	776	420	0	5077	5496	Contig	6159
GCF_013413285.1_ASM1341328v1_genomic.fna	NZ_JABUPV010000032.1	afaE-VIII	100	948	513	0	6031	6543	Contig	6159
GCF_013413285.1_ASM1341328v1_genomic.fna	NZ_JABUPV010000032.1	afaF-VIII	100	350	189	1.28E-95	384	572	Contig	6159
GCF_013413395.1_ASM1341339v1_genomic.fna	NZ_JABUPR010000013.1	afaA-VIII	100	710	384	0	129618	130001	Contig	6159
GCF_013413395.1_ASM1341339v1_genomic.fna	NZ_JABUPR010000013.1	afaB-VIII	100	1419	768	0	128773	129540	Contig	6159
GCF_013413395.1_ASM1341339v1_genomic.fna	NZ_JABUPR010000013.1	afaC-VIII	99.691	4734	2589	0	126016	128604	Contig	6159
GCF_013413395.1_ASM1341339v1_genomic.fna	NZ_JABUPR010000013.1	afaD-VIII	100	776	420	0	125581	126000	Contig	6159
GCF_013413395.1_ASM1341339v1_genomic.fna	NZ_JABUPR010000013.1	afaE-VIII	100	948	513	0	124534	125046	Contig	6159
GCF_013413395.1_ASM1341339v1_genomic.fna	NZ_JABUPR010000013.1	afaF-VIII	100	350	189	3.03E-95	130505	130693	Contig	6159
GCF_013413415.1_ASM1341341v1_genomic.fna	NZ_JABUPQ010000014.1	afaA-VIII	100	710	384	0	1076	1459	Contig	6159
GCF_013413415.1_ASM1341341v1_genomic.fna	NZ_JABUPQ010000014.1	afaB-VIII	100	1419	768	0	1537	2304	Contig	6159
GCF_013413415.1_ASM1341341v1_genomic.fna	NZ_JABUPQ010000014.1	afaC-VIII	99.691	4734	2589	0	2473	5061	Contig	6159
GCF_013413415.1_ASM1341341v1_genomic.fna	NZ_JABUPQ010000014.1	afaD-VIII	100	776	420	0	5077	5496	Contig	6159
GCF_013413415.1_ASM1341341v1_genomic.fna	NZ_JABUPQ010000014.1	afaE-VIII	100	948	513	0	6031	6543	Contig	6159
GCF_013413415.1_ASM1341341v1_genomic.fna	NZ_JABUPQ010000014.1	afaF-VIII	100	350	189	3.03E-95	384	572	Contig	6159
GCF_013413455.1_ASM1341345v1_genomic.fna	NZ_JABUPP010000074.1	afaA-VIII	100	710	384	0	9704	10087	Contig	6159
GCF_013413455.1_ASM1341345v1_genomic.fna	NZ_JABUPP010000074.1	afaB-VIII	100	1419	768	0	8859	9626	Contig	6159
GCF_013413455.1_ASM1341345v1_genomic.fna	NZ_JABUPP010000074.1	afaC-VIII	99.691	4734	2589	0	6102	8690	Contig	6159
GCF_013413455.1_ASM1341345v1_genomic.fna	NZ_JABUPP010000074.1	afaD-VIII	100	776	420	0	5667	6086	Contig	6159
GCF_013413455.1_ASM1341345v1_genomic.fna	NZ_JABUPP010000074.1	afaE-VIII	100	948	513	0	4620	5132	Contig	6159
GCF_013413455.1_ASM1341345v1_genomic.fna	NZ_JABUPP010000074.1	afaF-VIII	100	350	189	2.58E-96	10591	10779	Contig	6159
GCF_013413895.1_ASM1341389v1_genomic.fna	NZ_JABUPL010000013.1	afaA-VIII	100	710	384	0	1076	1459	Contig	6159
GCF_013413895.1_ASM1341389v1_genomic.fna	NZ_JABUPL010000013.1	afaB-VIII	100	1419	768	0	1537	2304	Contig	6159
GCF_013413895.1_ASM1341389v1_genomic.fna	NZ_JABUPL010000013.1	afaC-VIII	99.691	4734	2589	0	2473	5061	Contig	6159
GCF_013413895.1_ASM1341389v1_genomic.fna	NZ_JABUPL010000013.1	afaD-VIII	100	776	420	0	5077	5496	Contig	6159
GCF_013413895.1_ASM1341389v1_genomic.fna	NZ_JABUPL010000013.1	afaE-VIII	100	948	513	0	6031	6543	Contig	6159
GCF_013413895.1_ASM1341389v1_genomic.fna	NZ_JABUPL010000013.1	afaF-VIII	100	350	189	3.03E-95	384	572	Contig	6159
GCF_013413965.1_ASM1341396v1_genomic.fna	NZ_JABUPH010000085.1	afaA-VIII	100	710	384	0	5991	6374	Contig	6158
GCF_013413965.1_ASM1341396v1_genomic.fna	NZ_JABUPH010000085.1	afaB-VIII	99.609	1402	768	0	5146	5913	Contig	6158
GCF_013413965.1_ASM1341396v1_genomic.fna	NZ_JABUPH010000085.1	afaC-VIII	99.382	4689	2589	0	2389	4977	Contig	6158
GCF_013413965.1_ASM1341396v1_genomic.fna	NZ_JABUPH010000085.1	afaD-VIII	99.524	765	420	0	1954	2373	Contig	6158
GCF_013413965.1_ASM1341396v1_genomic.fna	NZ_JABUPH010000085.1	afaE-VIII	99.025	920	513	0	907	1419	Contig	6158
GCF_013413965.1_ASM1341396v1_genomic.fna	NZ_JABUPH010000085.1	afaF-VIII	98.942	339	189	3.90E-93	6877	7065	Contig	6158
GCF_015620275.1_ASM1562027v1_genomic.fna	NZ_JACXJL010000003.1	afaA-VIII	100	710	384	0	1231	1614	Contig	6159
GCF_015620275.1_ASM1562027v1_genomic.fna	NZ_JACXJL010000003.1	afaB-VIII	100	1419	768	0	1692	2459	Contig	6159
GCF_015620275.1_ASM1562027v1_genomic.fna	NZ_JACXJL010000003.1	afaC-VIII	99.691	4734	2589	0	2628	5216	Contig	6159
GCF_015620275.1_ASM1562027v1_genomic.fna	NZ_JACXJL010000003.1	afaD-VIII	100	776	420	0	5232	5651	Contig	6159
GCF_015620275.1_ASM1562027v1_genomic.fna	NZ_JACXJL010000003.1	afaE-VIII	100	948	513	0	6186	6698	Contig	6159
GCF_015620275.1_ASM1562027v1_genomic.fna	NZ_JACXJL010000003.1	afaF-VIII	100	350	189	6.24E-95	539	727	Contig	6159
GCF_015620285.1_ASM1562028v1_genomic.fna	NZ_JACXJK010000005.1	afaA-VIII	100	710	384	0	1365	1748	Contig	6159
GCF_015620285.1_ASM1562028v1_genomic.fna	NZ_JACXJK010000005.1	afaB-VIII	100	1419	768	0	1826	2593	Contig	6159
GCF_015620285.1_ASM1562028v1_genomic.fna	NZ_JACXJK010000005.1	afaC-VIII	99.652	4728	2589	0	2762	5350	Contig	6159
GCF_015620285.1_ASM1562028v1_genomic.fna	NZ_JACXJK010000005.1	afaD-VIII	100	776	420	0	5366	5785	Contig	6159
GCF_015620285.1_ASM1562028v1_genomic.fna	NZ_JACXJK010000005.1	afaE-VIII	100	948	513	0	6320	6832	Contig	6159
GCF_015620285.1_ASM1562028v1_genomic.fna	NZ_JACXJK010000005.1	afaF-VIII	100	350	189	5.69E-95	673	861	Contig	6159
GCF_015620375.1_ASM1562037v1_genomic.fna	NZ_JACXJO010000083.1	afaA-VIII	100	710	384	0	1223	1606	Contig	6159
GCF_015620375.1_ASM1562037v1_genomic.fna	NZ_JACXJO010000083.1	afaB-VIII	100	1419	768	0	1684	2451	Contig	6159
GCF_015620375.1_ASM1562037v1_genomic.fna	NZ_JACXJO010000083.1	afaC-VIII	99.691	4734	2589	0	2620	5208	Contig	6159
GCF_015620375.1_ASM1562037v1_genomic.fna	NZ_JACXJO010000083.1	afaD-VIII	100	776	420	0	5224	5643	Contig	6159
GCF_015620375.1_ASM1562037v1_genomic.fna	NZ_JACXJO010000083.1	afaE-VIII	100	948	513	0	6178	6690	Contig	6159
GCF_015620375.1_ASM1562037v1_genomic.fna	NZ_JACXJO010000083.1	afaF-VIII	100	350	189	1.73E-96	531	719	Contig	6159
GCF_015620405.1_ASM1562040v1_genomic.fna	NZ_JACXJQ010000030.1	afaA-VIII	100	710	384	0	1223	1606	Contig	6159
GCF_015620405.1_ASM1562040v1_genomic.fna	NZ_JACXJQ010000030.1	afaB-VIII	100	1419	768	0	1684	2451	Contig	6159
GCF_015620405.1_ASM1562040v1_genomic.fna	NZ_JACXJQ010000030.1	afaC-VIII	99.691	4734	2589	0	2620	5208	Contig	6159
GCF_015620405.1_ASM1562040v1_genomic.fna	NZ_JACXJQ010000030.1	afaD-VIII	99.762	771	420	0	5224	5643	Contig	6159
GCF_015620405.1_ASM1562040v1_genomic.fna	NZ_JACXJQ010000030.1	afaE-VIII	98.83	915	513	0	6178	6690	Contig	6159
GCF_015620405.1_ASM1562040v1_genomic.fna	NZ_JACXJQ010000030.1	afaF-VIII	100	350	189	1.28E-95	531	719	Contig	6159
GCF_015620515.1_ASM1562051v1_genomic.fna	NZ_JACXJW010000045.1	afaA-VIII	100	710	384	0	1223	1606	Contig	6159
GCF_015620515.1_ASM1562051v1_genomic.fna	NZ_JACXJW010000045.1	afaB-VIII	100	1419	768	0	1684	2451	Contig	6159
GCF_015620515.1_ASM1562051v1_genomic.fna	NZ_JACXJW010000045.1	afaC-VIII	99.691	4734	2589	0	2620	5208	Contig	6159
GCF_015620515.1_ASM1562051v1_genomic.fna	NZ_JACXJW010000045.1	afaD-VIII	99.762	771	420	0	5224	5643	Contig	6159
GCF_015620515.1_ASM1562051v1_genomic.fna	NZ_JACXJW010000045.1	afaE-VIII	98.83	915	513	0	6178	6690	Contig	6159
GCF_015620515.1_ASM1562051v1_genomic.fna	NZ_JACXJW010000045.1	afaF-VIII	100	350	189	8.92E-96	531	719	Contig	6159
GCF_015620795.1_ASM1562079v1_genomic.fna	NZ_JACXJM010000020.1	afaA-VIII	100	710	384	0	71667	72050	Contig	6159
GCF_015620795.1_ASM1562079v1_genomic.fna	NZ_JACXJM010000020.1	afaB-VIII	100	1419	768	0	70822	71589	Contig	6159
GCF_015620795.1_ASM1562079v1_genomic.fna	NZ_JACXJM010000020.1	afaC-VIII	99.691	4734	2589	0	68065	70653	Contig	6159
GCF_015620795.1_ASM1562079v1_genomic.fna	NZ_JACXJM010000020.1	afaD-VIII	100	776	420	0	67630	68049	Contig	6159
GCF_015620795.1_ASM1562079v1_genomic.fna	NZ_JACXJM010000020.1	afaE-VIII	100	948	513	0	66583	67095	Contig	6159
GCF_015620795.1_ASM1562079v1_genomic.fna	NZ_JACXJM010000020.1	afaF-VIII	100	350	189	1.87E-95	72554	72742	Contig	6159
GCF_016019255.1_ASM1601925v1_genomic.fna	NZ_JAEANB010000094.1	afaA-VIII	100	710	384	0	6477	6860	Contig	6159
GCF_016019255.1_ASM1601925v1_genomic.fna	NZ_JAEANB010000094.1	afaB-VIII	100	1419	768	0	5632	6399	Contig	6159
GCF_016019255.1_ASM1601925v1_genomic.fna	NZ_JAEANB010000094.1	afaC-VIII	99.691	4734	2589	0	2875	5463	Contig	6159
GCF_016019255.1_ASM1601925v1_genomic.fna	NZ_JAEANB010000094.1	afaD-VIII	100	776	420	0	2440	2859	Contig	6159
GCF_016019255.1_ASM1601925v1_genomic.fna	NZ_JAEANB010000094.1	afaE-VIII	100	948	513	0	1393	1905	Contig	6159
GCF_016019255.1_ASM1601925v1_genomic.fna	NZ_JAEANB010000094.1	afaF-VIII	100	350	189	1.83E-96	7364	7552	Contig	6159
GCF_016019335.1_ASM1601933v1_genomic.fna	NZ_JAEANF010000101.1	afaA-VIII	100	710	384	0	1040	1423	Contig	6159
GCF_016019335.1_ASM1601933v1_genomic.fna	NZ_JAEANF010000101.1	afaB-VIII	100	1419	768	0	1501	2268	Contig	6159
GCF_016019335.1_ASM1601933v1_genomic.fna	NZ_JAEANF010000101.1	afaC-VIII	99.691	4734	2589	0	2437	5025	Contig	6159
GCF_016019335.1_ASM1601933v1_genomic.fna	NZ_JAEANF010000101.1	afaD-VIII	100	776	420	0	5041	5460	Contig	6159
GCF_016019335.1_ASM1601933v1_genomic.fna	NZ_JAEANF010000101.1	afaE-VIII	100	948	513	0	5995	6507	Contig	6159
GCF_016019335.1_ASM1601933v1_genomic.fna	NZ_JAEANF010000101.1	afaF-VIII	100	350	189	1.83E-96	348	536	Contig	6159
GCF_016019355.1_ASM1601935v1_genomic.fna	NZ_JAEANH010000094.1	afaA-VIII	100	710	384	0	6477	6860	Contig	6159
GCF_016019355.1_ASM1601935v1_genomic.fna	NZ_JAEANH010000094.1	afaB-VIII	100	1419	768	0	5632	6399	Contig	6159
GCF_016019355.1_ASM1601935v1_genomic.fna	NZ_JAEANH010000094.1	afaC-VIII	99.691	4734	2589	0	2875	5463	Contig	6159
GCF_016019355.1_ASM1601935v1_genomic.fna	NZ_JAEANH010000094.1	afaD-VIII	100	776	420	0	2440	2859	Contig	6159
GCF_016019355.1_ASM1601935v1_genomic.fna	NZ_JAEANH010000094.1	afaE-VIII	100	948	513	0	1393	1905	Contig	6159
GCF_016019355.1_ASM1601935v1_genomic.fna	NZ_JAEANH010000094.1	afaF-VIII	100	350	189	1.83E-96	7364	7552	Contig	6159
GCF_016126995.1_ASM1612699v1_genomic.fna	NZ_CP065970.1	afaA-VIII	100	710	384	0	1808448	1808831	Contig	6159
GCF_016126995.1_ASM1612699v1_genomic.fna	NZ_CP065970.1	afaB-VIII	100	1419	768	0	1808909	1809676	Contig	6159
GCF_016126995.1_ASM1612699v1_genomic.fna	NZ_CP065970.1	afaC-VIII	99.691	4734	2589	0	1809845	1812433	Contig	6159
GCF_016126995.1_ASM1612699v1_genomic.fna	NZ_CP065970.1	afaD-VIII	99.762	771	420	0	1812449	1812868	Contig	6159
GCF_016126995.1_ASM1612699v1_genomic.fna	NZ_CP065970.1	afaE-VIII	98.83	915	513	0	1813403	1813915	Contig	6159
GCF_016126995.1_ASM1612699v1_genomic.fna	NZ_CP065970.1	afaF-VIII	100	350	189	1.19E-93	1807756	1807944	Contig	6159
GCF_016773775.1_ASM1677377v1_genomic.fna	NZ_JAETYK010000060.1	afaA-VIII	100	710	384	0	5866	6249	Contig	6160
GCF_016773775.1_ASM1677377v1_genomic.fna	NZ_JAETYK010000060.1	afaB-VIII	99.479	1397	768	0	5021	5788	Contig	6160
GCF_016773775.1_ASM1677377v1_genomic.fna	NZ_JAETYK010000060.1	afaC-VIII	99.305	4678	2589	0	2264	4852	Contig	6160
GCF_016773775.1_ASM1677377v1_genomic.fna	NZ_JAETYK010000060.1	afaD-VIII	99.762	771	420	0	1829	2248	Contig	6160
GCF_016773775.1_ASM1677377v1_genomic.fna	NZ_JAETYK010000060.1	afaE-VIII	99.025	920	513	0	781	1293	Contig	6160
GCF_016773775.1_ASM1677377v1_genomic.fna	NZ_JAETYK010000060.1	afaF-VIII	98.942	339	189	4.84E-93	6753	6941	Contig	6160
GCF_018326185.1_ASM1832618v1_genomic.fna	NZ_BHVM01000032.1	afaA-VIII	100	710	384	0	7947	8330	Contig	6160
GCF_018326185.1_ASM1832618v1_genomic.fna	NZ_BHVM01000032.1	afaB-VIII	99.479	1397	768	0	7102	7869	Contig	6160
GCF_018326185.1_ASM1832618v1_genomic.fna	NZ_BHVM01000032.1	afaC-VIII	99.305	4678	2589	0	4345	6933	Contig	6160
GCF_018326185.1_ASM1832618v1_genomic.fna	NZ_BHVM01000032.1	afaD-VIII	99.762	771	420	0	3910	4329	Contig	6160
GCF_018326185.1_ASM1832618v1_genomic.fna	NZ_BHVM01000032.1	afaE-VIII	99.025	920	513	0	2862	3374	Contig	6160
GCF_018326185.1_ASM1832618v1_genomic.fna	NZ_BHVM01000032.1	afaF-VIII	98.942	339	189	1.17E-92	8834	9022	Contig	6160
GCF_018344695.1_ASM1834469v1_genomic.fna	NZ_JAAMTS010000014.1	afaA-VIII	100	710	384	0	51296	51679	Contig	6159
GCF_018344695.1_ASM1834469v1_genomic.fna	NZ_JAAMTS010000014.1	afaB-VIII	100	1419	768	0	51757	52524	Contig	6159
GCF_018344695.1_ASM1834469v1_genomic.fna	NZ_JAAMTS010000014.1	afaC-VIII	99.691	4734	2589	0	52693	55281	Contig	6159
GCF_018344695.1_ASM1834469v1_genomic.fna	NZ_JAAMTS010000014.1	afaD-VIII	100	776	420	0	55297	55716	Contig	6159
GCF_018344695.1_ASM1834469v1_genomic.fna	NZ_JAAMTS010000014.1	afaE-VIII	100	948	513	0	56251	56763	Contig	6159
GCF_018344695.1_ASM1834469v1_genomic.fna	NZ_JAAMTS010000014.1	afaF-VIII	100	350	189	2.85E-95	50604	50792	Contig	6159
GCF_018344755.1_ASM1834475v1_genomic.fna	NZ_JAAMTX010000063.1	afaA-VIII	100	710	384	0	6145	6528	Contig	6159
GCF_018344755.1_ASM1834475v1_genomic.fna	NZ_JAAMTX010000063.1	afaB-VIII	100	1419	768	0	5300	6067	Contig	6159
GCF_018344755.1_ASM1834475v1_genomic.fna	NZ_JAAMTX010000063.1	afaC-VIII	99.691	4734	2589	0	2543	5131	Contig	6159
GCF_018344755.1_ASM1834475v1_genomic.fna	NZ_JAAMTX010000063.1	afaD-VIII	100	776	420	0	2108	2527	Contig	6159
GCF_018344755.1_ASM1834475v1_genomic.fna	NZ_JAAMTX010000063.1	afaE-VIII	100	948	513	0	1061	1573	Contig	6159
GCF_018344755.1_ASM1834475v1_genomic.fna	NZ_JAAMTX010000063.1	afaF-VIII	100	350	189	1.80E-96	7032	7220	Contig	6159
GCF_018344955.1_ASM1834495v1_genomic.fna	NZ_JAAMUG010000052.1	afaA-VIII	100	710	384	0	18689	19072	Contig	6159
GCF_018344955.1_ASM1834495v1_genomic.fna	NZ_JAAMUG010000052.1	afaB-VIII	100	1419	768	0	17844	18611	Contig	6159
GCF_018344955.1_ASM1834495v1_genomic.fna	NZ_JAAMUG010000052.1	afaC-VIII	99.691	4734	2589	0	15087	17675	Contig	6159
GCF_018344955.1_ASM1834495v1_genomic.fna	NZ_JAAMUG010000052.1	afaD-VIII	100	776	420	0	14652	15071	Contig	6159
GCF_018344955.1_ASM1834495v1_genomic.fna	NZ_JAAMUG010000052.1	afaE-VIII	100	948	513	0	13605	14117	Contig	6159
GCF_018344955.1_ASM1834495v1_genomic.fna	NZ_JAAMUG010000052.1	afaF-VIII	100	350	189	4.70E-96	19576	19764	Contig	6159
GCF_018345135.1_ASM1834513v1_genomic.fna	NZ_JAAMUV010000064.1	afaA-VIII	100	710	384	0	5479	5862	Contig	6159
GCF_018345135.1_ASM1834513v1_genomic.fna	NZ_JAAMUV010000064.1	afaB-VIII	100	1419	768	0	4634	5401	Contig	6159
GCF_018345135.1_ASM1834513v1_genomic.fna	NZ_JAAMUV010000064.1	afaC-VIII	99.691	4734	2589	0	1877	4465	Contig	6159
GCF_018345135.1_ASM1834513v1_genomic.fna	NZ_JAAMUV010000064.1	afaD-VIII	100	776	420	0	1442	1861	Contig	6159
GCF_018345135.1_ASM1834513v1_genomic.fna	NZ_JAAMUV010000064.1	afaE-VIII	99.805	942	513	0	395	907	Contig	6159
GCF_018345135.1_ASM1834513v1_genomic.fna	NZ_JAAMUV010000064.1	afaF-VIII	100	350	189	1.63E-96	6366	6554	Contig	6159
GCF_018397095.1_ASM1839709v2_genomic.fna	NZ_NXEO01000047.1	afaA-VIII	100	710	384	0	1744	2127	Contig	6159
GCF_018397095.1_ASM1839709v2_genomic.fna	NZ_NXEO01000047.1	afaB-VIII	100	1419	768	0	2205	2972	Contig	6159
GCF_018397095.1_ASM1839709v2_genomic.fna	NZ_NXEO01000047.1	afaC-VIII	99.691	4734	2589	0	3141	5729	Contig	6159
GCF_018397095.1_ASM1839709v2_genomic.fna	NZ_NXEO01000047.1	afaD-VIII	99.524	765	420	0	5745	6164	Contig	6159
GCF_018397095.1_ASM1839709v2_genomic.fna	NZ_NXEO01000047.1	afaE-VIII	98.83	915	513	0	6699	7211	Contig	6159
GCF_018397095.1_ASM1839709v2_genomic.fna	NZ_NXEO01000047.1	afaF-VIII	100	350	189	9.00E-96	1052	1240	Contig	6159
GCF_019201915.1_ASM1920191v1_genomic.fna	NZ_JAAUHS010000060.1	afaA-VIII	100	710	384	0	4114	4497	Contig	6159
GCF_019201915.1_ASM1920191v1_genomic.fna	NZ_JAAUHS010000060.1	afaB-VIII	100	1419	768	0	4575	5342	Contig	6159
GCF_019201915.1_ASM1920191v1_genomic.fna	NZ_JAAUHS010000060.1	afaC-VIII	99.691	4734	2589	0	5511	8099	Contig	6159
GCF_019201915.1_ASM1920191v1_genomic.fna	NZ_JAAUHS010000060.1	afaD-VIII	99.762	771	420	0	8115	8534	Contig	6159
GCF_019201915.1_ASM1920191v1_genomic.fna	NZ_JAAUHS010000060.1	afaE-VIII	97.856	887	513	0	9069	9581	Contig	6159
GCF_019201915.1_ASM1920191v1_genomic.fna	NZ_JAAUHS010000060.1	afaF-VIII	100	350	189	2.44E-96	3422	3610	Contig	6159
GCF_900449455.1_38891_E02_genomic.fna	NZ_UGCS01000002.1	afaA-VIII	100	710	384	0	2827923	2828306	Contig	6159
GCF_900449455.1_38891_E02_genomic.fna	NZ_UGCS01000002.1	afaB-VIII	100	1419	768	0	2828384	2829151	Contig	6159
GCF_900449455.1_38891_E02_genomic.fna	NZ_UGCS01000002.1	afaC-VIII	99.691	4734	2589	0	2829320	2831908	Contig	6159
GCF_900449455.1_38891_E02_genomic.fna	NZ_UGCS01000002.1	afaD-VIII	99.762	771	420	0	2831924	2832343	Contig	6159
GCF_900449455.1_38891_E02_genomic.fna	NZ_UGCS01000002.1	afaE-VIII	98.83	915	513	0	2832878	2833390	Contig	6159
GCF_900449455.1_38891_E02_genomic.fna	NZ_UGCS01000002.1	afaF-VIII	100	350	189	1.20E-93	2827231	2827419	Contig	6159
GCF_900449945.1_39888_F01_genomic.fna	NZ_UGES01000005.1	afaA-VIII	100	710	384	0	863376	863759	Contig	6159
GCF_900449945.1_39888_F01_genomic.fna	NZ_UGES01000005.1	afaB-VIII	100	1419	768	0	863837	864604	Contig	6159
GCF_900449945.1_39888_F01_genomic.fna	NZ_UGES01000005.1	afaC-VIII	99.691	4734	2589	0	864773	867361	Contig	6159
GCF_900449945.1_39888_F01_genomic.fna	NZ_UGES01000005.1	afaD-VIII	100	776	420	0	867377	867796	Contig	6159
GCF_900449945.1_39888_F01_genomic.fna	NZ_UGES01000005.1	afaE-VIII	100	948	513	0	868331	868843	Contig	6159
GCF_900449945.1_39888_F01_genomic.fna	NZ_UGES01000005.1	afaF-VIII	100	350	189	1.19E-93	862684	862872	Contig	6159
GCF_900608065.1_ecoli020_genomic.fna	NZ_UWXF01000001.1	afaA-VIII	100	710	384	0	2926626	2927009	Contig	6158
GCF_900608065.1_ecoli020_genomic.fna	NZ_UWXF01000001.1	afaB-VIII	100	1419	768	0	2927087	2927854	Contig	6158
GCF_900608065.1_ecoli020_genomic.fna	NZ_UWXF01000001.1	afaC-VIII	99.691	4734	2589	0	2928023	2930611	Contig	6158
GCF_900608065.1_ecoli020_genomic.fna	NZ_UWXF01000001.1	afaD-VIII	100	776	420	0	2930627	2931046	Contig	6158
GCF_900608065.1_ecoli020_genomic.fna	NZ_UWXF01000001.1	afaE-VIII	100	948	513	0	2931580	2932092	Contig	6158
GCF_900608065.1_ecoli020_genomic.fna	NZ_UWXF01000001.1	afaF-VIII	100	350	189	1.19E-93	2925934	2926122	Contig	6158
GCF_015687475.1_ASM1568747v1_genomic.fna	NZ_JAAALJ010000001.1	aufA	99.716	1291	705	0	1735710	1736414	Contig	7029
GCF_015687475.1_ASM1568747v1_genomic.fna	NZ_JAAALJ010000001.1	aufB	99.103	1402	780	0	1736488	1737267	Contig	7029
GCF_015687475.1_ASM1568747v1_genomic.fna	NZ_JAAALJ010000001.1	aufC	99.576	4732	2595	0	1737304	1739898	Contig	7029
GCF_015687475.1_ASM1568747v1_genomic.fna	NZ_JAAALJ010000001.1	aufD	96.909	747	453	0	1740009	1740448	Contig	7029
GCF_015687475.1_ASM1568747v1_genomic.fna	NZ_JAAALJ010000001.1	aufE	97.133	942	558	0	1740414	1740971	Contig	7029
GCF_015687475.1_ASM1568747v1_genomic.fna	NZ_JAAALJ010000001.1	aufF	99.373	1447	798	0	1740916	1741713	Contig	7029
GCF_015687475.1_ASM1568747v1_genomic.fna	NZ_JAAALJ010000001.1	aufG	99.504	1834	1008	0	1741732	1742739	Contig	7029
GCF_016433325.1_ASM1643332v1_genomic.fna	NZ_JAEFCK010000001.1	aufA	98.723	1253	705	0	500904	501608	Contig	7029
GCF_016433325.1_ASM1643332v1_genomic.fna	NZ_JAEFCK010000001.1	aufB	98.716	1380	779	0	500054	500829	Contig	7029
GCF_016433325.1_ASM1643332v1_genomic.fna	NZ_JAEFCK010000001.1	aufC	99.422	4710	2595	0	497423	500017	Contig	7029
GCF_016433325.1_ASM1643332v1_genomic.fna	NZ_JAEFCK010000001.1	aufD	99.779	832	453	0	496860	497312	Contig	7029
GCF_016433325.1_ASM1643332v1_genomic.fna	NZ_JAEFCK010000001.1	aufE	98.925	998	558	0	496337	496894	Contig	7029
GCF_016433325.1_ASM1643332v1_genomic.fna	NZ_JAEFCK010000001.1	aufF	98.531	1323	749	0	495644	496392	Contig	7029
GCF_016433325.1_ASM1643332v1_genomic.fna	NZ_JAEFCK010000001.1	aufG	83.85	870	935	0	494579	495501	Contig	7029
GCF_003185685.1_ASM318568v1_genomic.fna	NZ_QHLG01000012.1	aufA	98.865	1256	705	0	24564	25267	Contig	7030
GCF_003185685.1_ASM318568v1_genomic.fna	NZ_QHLG01000012.1	aufB	99.615	1424	780	0	23711	24490	Contig	7030
GCF_003185685.1_ASM318568v1_genomic.fna	NZ_QHLG01000012.1	aufC	99.422	4710	2595	0	21080	23674	Contig	7030
GCF_003185685.1_ASM318568v1_genomic.fna	NZ_QHLG01000012.1	aufD	99.558	826	453	0	20517	20969	Contig	7030
GCF_003185685.1_ASM318568v1_genomic.fna	NZ_QHLG01000012.1	aufE	97.67	959	558	0	19994	20551	Contig	7030
GCF_003185685.1_ASM318568v1_genomic.fna	NZ_QHLG01000012.1	aufF	93.144	1134	773	0	19277	20049	Contig	7030
GCF_003185685.1_ASM318568v1_genomic.fna	NZ_QHLG01000012.1	aufG	83.174	832	939	0	18237	19159	Contig	7030
ERR1163291.fa	contig00013	aufA	98.723	1253	705	0	29545	30249	Contig	7031
ERR1163291.fa	contig00013	aufB	99.101	1400	779	0	28692	29470	Contig	7031
ERR1163291.fa	contig00013	aufC	99.345	4697	2595	0	26062	28655	Contig	7031
ERR1163291.fa	contig00013	aufD	99.779	832	453	0	25499	25951	Contig	7031
ERR1163291.fa	contig00013	aufE	98.925	998	558	0	24976	25533	Contig	7031
ERR1163291.fa	contig00013	aufF	98.665	1328	749	0	24283	25031	Contig	7031
ERR1163291.fa	contig00013	aufG	83.85	870	935	0	23218	24140	Contig	7031
GCF_001651725.1_ASM165172v1_genomic.fna	NZ_JSVK01000008.1	aufA	100	1303	705	0	95963	96667	Contig	7031
GCF_001651725.1_ASM165172v1_genomic.fna	NZ_JSVK01000008.1	aufB	99.744	1430	780	0	95110	95889	Contig	7031
GCF_001651725.1_ASM165172v1_genomic.fna	NZ_JSVK01000008.1	aufC	99.538	4724	2595	0	92480	95073	Contig	7031
GCF_001651725.1_ASM165172v1_genomic.fna	NZ_JSVK01000008.1	aufD	99.558	826	453	0	91917	92369	Contig	7031
GCF_001651725.1_ASM165172v1_genomic.fna	NZ_JSVK01000008.1	aufE	96.953	937	558	0	91394	91951	Contig	7031
GCF_001651725.1_ASM165172v1_genomic.fna	NZ_JSVK01000008.1	aufF	93.402	1146	773	0	90677	91449	Contig	7031
GCF_001651725.1_ASM165172v1_genomic.fna	NZ_JSVK01000008.1	aufG	83.405	848	934	0	89636	90558	Contig	7031
GCF_002573025.1_ASM257302v1_genomic.fna	NZ_MOXU01000021.1	aufA	98.723	1253	705	0	99735	100439	Contig	7031
GCF_002573025.1_ASM257302v1_genomic.fna	NZ_MOXU01000021.1	aufB	99.101	1400	779	0	100514	101292	Contig	7031
GCF_002573025.1_ASM257302v1_genomic.fna	NZ_MOXU01000021.1	aufC	99.422	4710	2595	0	101329	103923	Contig	7031
GCF_002573025.1_ASM257302v1_genomic.fna	NZ_MOXU01000021.1	aufD	99.779	832	453	0	104034	104486	Contig	7031
GCF_002573025.1_ASM257302v1_genomic.fna	NZ_MOXU01000021.1	aufE	98.746	990	558	0	104452	105008	Contig	7031
GCF_002573025.1_ASM257302v1_genomic.fna	NZ_MOXU01000021.1	aufF	98.665	1328	749	0	104953	105701	Contig	7031
GCF_002573025.1_ASM257302v1_genomic.fna	NZ_MOXU01000021.1	aufG	83.743	865	935	0	105844	106766	Contig	7031
GCF_003885035.1_ASM388503v1_genomic.fna	NZ_RRUI01000004.1	aufA	99.433	1280	705	0	96293	96997	Contig	7031
GCF_003885035.1_ASM388503v1_genomic.fna	NZ_RRUI01000004.1	aufB	99.872	1434	779	0	95440	96218	Contig	7031
GCF_003885035.1_ASM388503v1_genomic.fna	NZ_RRUI01000004.1	aufC	100	4793	2595	0	92809	95403	Contig	7031
GCF_003885035.1_ASM388503v1_genomic.fna	NZ_RRUI01000004.1	aufD	99.779	832	453	0	92246	92698	Contig	7031
GCF_003885035.1_ASM388503v1_genomic.fna	NZ_RRUI01000004.1	aufE	99.462	1014	558	0	91723	92280	Contig	7031
GCF_003885035.1_ASM388503v1_genomic.fna	NZ_RRUI01000004.1	aufF	99.591	1339	734	0	91045	91778	Contig	7031
GCF_003885035.1_ASM388503v1_genomic.fna	NZ_RRUI01000004.1	aufG	83.671	859	937	0	89966	90888	Contig	7031
GCF_003885255.1_ASM388525v1_genomic.fna	NZ_RRUL01000004.1	aufA	99.433	1280	705	0	381327	382031	Contig	7031
GCF_003885255.1_ASM388525v1_genomic.fna	NZ_RRUL01000004.1	aufB	99.872	1434	779	0	382106	382884	Contig	7031
GCF_003885255.1_ASM388525v1_genomic.fna	NZ_RRUL01000004.1	aufC	100	4793	2595	0	382921	385515	Contig	7031
GCF_003885255.1_ASM388525v1_genomic.fna	NZ_RRUL01000004.1	aufD	99.779	832	453	0	385626	386078	Contig	7031
GCF_003885255.1_ASM388525v1_genomic.fna	NZ_RRUL01000004.1	aufE	99.462	1014	558	0	386044	386601	Contig	7031
GCF_003885255.1_ASM388525v1_genomic.fna	NZ_RRUL01000004.1	aufF	99.591	1339	734	0	386546	387279	Contig	7031
GCF_003885255.1_ASM388525v1_genomic.fna	NZ_RRUL01000004.1	aufG	83.671	859	937	0	387436	388358	Contig	7031
GCF_013004045.1_ASM1300404v1_genomic.fna	NZ_CP053080.1	aufA	99.433	1280	705	0	464015	464719	Contig	7031
GCF_013004045.1_ASM1300404v1_genomic.fna	NZ_CP053080.1	aufB	99.872	1434	779	0	464794	465572	Contig	7031
GCF_013004045.1_ASM1300404v1_genomic.fna	NZ_CP053080.1	aufC	99.961	4787	2595	0	465609	468203	Contig	7031
GCF_013004045.1_ASM1300404v1_genomic.fna	NZ_CP053080.1	aufD	99.779	832	453	0	468314	468766	Contig	7031
GCF_013004045.1_ASM1300404v1_genomic.fna	NZ_CP053080.1	aufE	99.462	1014	558	0	468732	469289	Contig	7031
GCF_013004045.1_ASM1300404v1_genomic.fna	NZ_CP053080.1	aufF	99.591	1339	734	0	469234	469967	Contig	7031
GCF_013004045.1_ASM1300404v1_genomic.fna	NZ_CP053080.1	aufG	83.565	854	937	0	470125	471046	Contig	7031
GCF_017595225.1_ASM1759522v1_genomic.fna	NZ_JAFMVK010000017.1	aufA	98.723	1253	705	0	58892	59596	Contig	7031
GCF_017595225.1_ASM1759522v1_genomic.fna	NZ_JAFMVK010000017.1	aufB	98.973	1393	779	0	59671	60448	Contig	7031
GCF_017595225.1_ASM1759522v1_genomic.fna	NZ_JAFMVK010000017.1	aufC	99.422	4710	2595	0	60485	63079	Contig	7031
GCF_017595225.1_ASM1759522v1_genomic.fna	NZ_JAFMVK010000017.1	aufD	99.779	832	453	0	63190	63642	Contig	7031
GCF_017595225.1_ASM1759522v1_genomic.fna	NZ_JAFMVK010000017.1	aufE	98.925	998	558	0	63608	64165	Contig	7031
GCF_017595225.1_ASM1759522v1_genomic.fna	NZ_JAFMVK010000017.1	aufF	98.665	1328	749	0	64110	64858	Contig	7031
GCF_017595225.1_ASM1759522v1_genomic.fna	NZ_JAFMVK010000017.1	aufG	83.85	870	935	0	65001	65923	Contig	7031
GCF_018263975.1_ASM1826397v1_genomic.fna	NZ_JAENHQ010000025.1	aufA	98.723	1253	705	0	97437	98141	Contig	7031
GCF_018263975.1_ASM1826397v1_genomic.fna	NZ_JAENHQ010000025.1	aufB	99.101	1400	779	0	96584	97362	Contig	7031
GCF_018263975.1_ASM1826397v1_genomic.fna	NZ_JAENHQ010000025.1	aufC	99.422	4710	2595	0	93953	96547	Contig	7031
GCF_018263975.1_ASM1826397v1_genomic.fna	NZ_JAENHQ010000025.1	aufD	99.779	832	453	0	93390	93842	Contig	7031
GCF_018263975.1_ASM1826397v1_genomic.fna	NZ_JAENHQ010000025.1	aufE	98.925	998	558	0	92867	93424	Contig	7031
GCF_018263975.1_ASM1826397v1_genomic.fna	NZ_JAENHQ010000025.1	aufF	98.665	1328	749	0	92174	92922	Contig	7031
GCF_018263975.1_ASM1826397v1_genomic.fna	NZ_JAENHQ010000025.1	aufG	83.743	865	935	0	91110	92031	Contig	7031
SRR11473304.fa	contig00046	aufA	99.858	1297	705	0	14179	14883	Contig	7031
SRR11473304.fa	contig00046	aufB	99.487	1419	780	0	13326	14105	Contig	7031
SRR11473304.fa	contig00046	aufC	99.268	4687	2595	0	10695	13289	Contig	7031
SRR11473304.fa	contig00046	aufD	98.455	798	453	0	10132	10584	Contig	7031
SRR11473304.fa	contig00046	aufE	97.67	959	558	0	9609	10166	Contig	7031
SRR11473304.fa	contig00046	aufF	93.273	1138	773	0	8893	9664	Contig	7031
SRR11473304.fa	contig00046	aufG	83.067	826	939	0	7852	8774	Contig	7031
APEC_IMT5155_CP005930_CP005931_CP005932.fa	NZ_CP005930.1	aufA	100	1303	705	0	1694160	1694864	Contig	7032
APEC_IMT5155_CP005930_CP005931_CP005932.fa	NZ_CP005930.1	aufB	99.744	1430	780	0	1693307	1694086	Contig	7032
APEC_IMT5155_CP005930_CP005931_CP005932.fa	NZ_CP005930.1	aufC	99.769	4759	2595	0	1690676	1693270	Contig	7032
APEC_IMT5155_CP005930_CP005931_CP005932.fa	NZ_CP005930.1	aufD	100	837	453	0	1690113	1690565	Contig	7032
APEC_IMT5155_CP005930_CP005931_CP005932.fa	NZ_CP005930.1	aufE	99.821	1026	558	0	1689590	1690147	Contig	7032
APEC_IMT5155_CP005930_CP005931_CP005932.fa	NZ_CP005930.1	aufF	99.176	1312	728	0	1688918	1689645	Contig	7032
APEC_IMT5155_CP005930_CP005931_CP005932.fa	NZ_CP005930.1	aufG	82.208	787	933	0	1687832	1688754	Contig	7032
APEC_O2_211_CP006834_CP030791_CP030793.fa	NZ_CP006834.2	aufA	98.723	1253	705	0	320185	320889	Contig	7032
APEC_O2_211_CP006834_CP030791_CP030793.fa	NZ_CP006834.2	aufB	99.101	1400	779	0	320964	321742	Contig	7032
APEC_O2_211_CP006834_CP030791_CP030793.fa	NZ_CP006834.2	aufC	99.422	4710	2595	0	321779	324373	Contig	7032
APEC_O2_211_CP006834_CP030791_CP030793.fa	NZ_CP006834.2	aufD	99.779	832	453	0	324484	324936	Contig	7032
APEC_O2_211_CP006834_CP030791_CP030793.fa	NZ_CP006834.2	aufE	98.925	998	558	0	324902	325459	Contig	7032
APEC_O2_211_CP006834_CP030791_CP030793.fa	NZ_CP006834.2	aufF	98.665	1328	749	0	325404	326152	Contig	7032
APEC_O2_211_CP006834_CP030791_CP030793.fa	NZ_CP006834.2	aufG	83.85	870	935	0	326295	327217	Contig	7032
APEC_SEPT362_AOGL00000000.fna	NZ_AOGL01000066.1	aufA	98.723	1253	705	0	97293	97997	Contig	7032
APEC_SEPT362_AOGL00000000.fna	NZ_AOGL01000066.1	aufB	99.101	1400	779	0	96440	97218	Contig	7032
APEC_SEPT362_AOGL00000000.fna	NZ_AOGL01000066.1	aufC	99.422	4710	2595	0	93809	96403	Contig	7032
APEC_SEPT362_AOGL00000000.fna	NZ_AOGL01000066.1	aufD	99.779	832	453	0	93246	93698	Contig	7032
APEC_SEPT362_AOGL00000000.fna	NZ_AOGL01000066.1	aufE	98.925	998	558	0	92723	93280	Contig	7032
APEC_SEPT362_AOGL00000000.fna	NZ_AOGL01000066.1	aufF	98.665	1328	749	0	92030	92778	Contig	7032
APEC_SEPT362_AOGL00000000.fna	NZ_AOGL01000066.1	aufG	83.85	870	935	0	90965	91887	Contig	7032
ERR084469.fa	contig00004	aufA	98.582	1247	705	0	97356	98060	Contig	7032
ERR084469.fa	contig00004	aufB	99.101	1400	779	0	96503	97281	Contig	7032
ERR084469.fa	contig00004	aufC	99.422	4710	2595	0	93872	96466	Contig	7032
ERR084469.fa	contig00004	aufD	99.779	832	453	0	93309	93761	Contig	7032
ERR084469.fa	contig00004	aufE	98.925	998	558	0	92786	93343	Contig	7032
ERR084469.fa	contig00004	aufF	98.665	1328	749	0	92093	92841	Contig	7032
ERR084469.fa	contig00004	aufG	83.85	870	935	0	91028	91950	Contig	7032
ERR1163299.fa	contig00018	aufA	98.723	1253	705	0	305	1009	Contig	7032
ERR1163299.fa	contig00018	aufB	99.101	1400	779	0	1084	1862	Contig	7032
ERR1163299.fa	contig00018	aufC	99.422	4710	2595	0	1899	4493	Contig	7032
ERR1163299.fa	contig00018	aufD	99.779	832	453	0	4604	5056	Contig	7032
ERR1163299.fa	contig00018	aufE	98.925	998	558	0	5022	5579	Contig	7032
ERR1163299.fa	contig00018	aufF	98.665	1328	749	0	5524	6272	Contig	7032
ERR1163299.fa	contig00018	aufG	83.85	870	935	0	6415	7337	Contig	7032
ERR1163301.fa	contig00007	aufA	98.723	1253	705	0	97419	98123	Contig	7032
ERR1163301.fa	contig00007	aufB	99.101	1400	779	0	96566	97344	Contig	7032
ERR1163301.fa	contig00007	aufC	99.422	4710	2595	0	93935	96529	Contig	7032
ERR1163301.fa	contig00007	aufD	99.779	832	453	0	93372	93824	Contig	7032
ERR1163301.fa	contig00007	aufE	98.925	998	558	0	92849	93406	Contig	7032
ERR1163301.fa	contig00007	aufF	98.665	1328	749	0	92156	92904	Contig	7032
ERR1163301.fa	contig00007	aufG	83.85	870	935	0	91091	92013	Contig	7032
ERR1163306.fa	contig00005	aufA	98.723	1253	705	0	97043	97747	Contig	7032
ERR1163306.fa	contig00005	aufB	99.101	1400	779	0	96190	96968	Contig	7032
ERR1163306.fa	contig00005	aufC	99.422	4710	2595	0	93559	96153	Contig	7032
ERR1163306.fa	contig00005	aufD	99.779	832	453	0	92996	93448	Contig	7032
ERR1163306.fa	contig00005	aufE	98.925	998	558	0	92473	93030	Contig	7032
ERR1163306.fa	contig00005	aufF	98.665	1328	749	0	91780	92528	Contig	7032
ERR1163306.fa	contig00005	aufG	83.85	870	935	0	90715	91637	Contig	7032
ERR1163317.fa	contig00011	aufA	100	1303	705	0	107581	108285	Contig	7032
ERR1163317.fa	contig00011	aufB	99.744	1430	780	0	108359	109138	Contig	7032
ERR1163317.fa	contig00011	aufC	99.769	4759	2595	0	109175	111769	Contig	7032
ERR1163317.fa	contig00011	aufD	100	837	453	0	111880	112332	Contig	7032
ERR1163317.fa	contig00011	aufE	99.821	1026	558	0	112298	112855	Contig	7032
ERR1163317.fa	contig00011	aufF	99.176	1312	728	0	112800	113527	Contig	7032
ERR1163317.fa	contig00011	aufG	82.208	787	933	0	113691	114613	Contig	7032
ERR1163324.fa	contig00018	aufA	100	1303	705	0	289	993	Contig	7032
ERR1163324.fa	contig00018	aufB	99.744	1430	780	0	1067	1846	Contig	7032
ERR1163324.fa	contig00018	aufC	99.769	4759	2595	0	1883	4477	Contig	7032
ERR1163324.fa	contig00018	aufD	100	837	453	0	4588	5040	Contig	7032
ERR1163324.fa	contig00018	aufE	99.821	1026	558	0	5006	5563	Contig	7032
ERR1163324.fa	contig00018	aufF	99.176	1312	728	0	5508	6235	Contig	7032
ERR1163324.fa	contig00018	aufG	82.208	787	933	0	6399	7321	Contig	7032
ERR1163333.fa	contig00006	aufA	98.723	1253	705	0	99896	100600	Contig	7032
ERR1163333.fa	contig00006	aufB	98.845	1389	779	0	100675	101453	Contig	7032
ERR1163333.fa	contig00006	aufC	99.422	4710	2595	0	101490	104084	Contig	7032
ERR1163333.fa	contig00006	aufD	99.779	832	453	0	104195	104647	Contig	7032
ERR1163333.fa	contig00006	aufE	98.925	998	558	0	104613	105170	Contig	7032
ERR1163333.fa	contig00006	aufF	98.665	1328	749	0	105115	105863	Contig	7032
ERR1163333.fa	contig00006	aufG	83.85	870	935	0	106006	106928	Contig	7032
ERR1163334.fa	contig00008	aufA	98.723	1253	705	0	99895	100599	Contig	7032
ERR1163334.fa	contig00008	aufB	99.101	1400	779	0	100674	101452	Contig	7032
ERR1163334.fa	contig00008	aufC	99.422	4710	2595	0	101489	104083	Contig	7032
ERR1163334.fa	contig00008	aufD	99.779	832	453	0	104194	104646	Contig	7032
ERR1163334.fa	contig00008	aufE	98.925	998	558	0	104612	105169	Contig	7032
ERR1163334.fa	contig00008	aufF	98.665	1328	749	0	105114	105862	Contig	7032
ERR1163334.fa	contig00008	aufG	83.85	870	935	0	106005	106927	Contig	7032
ERR1163337.fa	contig00037	aufA	98.723	1253	705	0	305	1009	Contig	7032
ERR1163337.fa	contig00037	aufB	99.101	1400	779	0	1084	1862	Contig	7032
ERR1163337.fa	contig00037	aufC	99.383	4704	2595	0	1899	4493	Contig	7032
ERR1163337.fa	contig00037	aufD	99.779	832	453	0	4604	5056	Contig	7032
ERR1163337.fa	contig00037	aufE	98.925	998	558	0	5022	5579	Contig	7032
ERR1163337.fa	contig00037	aufF	98.665	1328	749	0	5524	6272	Contig	7032
ERR1163337.fa	contig00037	aufG	83.85	870	935	0	6415	7337	Contig	7032
ERR1163338.fa	contig00010	aufA	100	1303	705	0	101346	102050	Contig	7032
ERR1163338.fa	contig00010	aufB	99.744	1430	780	0	100493	101272	Contig	7032
ERR1163338.fa	contig00010	aufC	99.73	4754	2595	0	97862	100456	Contig	7032
ERR1163338.fa	contig00010	aufD	100	837	453	0	97299	97751	Contig	7032
ERR1163338.fa	contig00010	aufE	99.821	1026	558	0	96776	97333	Contig	7032
ERR1163338.fa	contig00010	aufF	99.176	1312	728	0	96104	96831	Contig	7032
ERR1163338.fa	contig00010	aufG	82.315	793	933	0	95018	95940	Contig	7032
ERR1163339.fa	contig00007	aufA	98.723	1253	705	0	99896	100600	Contig	7032
ERR1163339.fa	contig00007	aufB	99.101	1400	779	0	100675	101453	Contig	7032
ERR1163339.fa	contig00007	aufC	99.422	4710	2595	0	101490	104084	Contig	7032
ERR1163339.fa	contig00007	aufD	99.779	832	453	0	104195	104647	Contig	7032
ERR1163339.fa	contig00007	aufE	98.925	998	558	0	104613	105170	Contig	7032
ERR1163339.fa	contig00007	aufF	98.665	1328	749	0	105115	105863	Contig	7032
ERR1163339.fa	contig00007	aufG	83.85	870	935	0	106006	106928	Contig	7032
ERR1163348.fa	contig00006	aufA	98.723	1253	705	0	139193	139897	Contig	7032
ERR1163348.fa	contig00006	aufB	99.101	1400	779	0	138340	139118	Contig	7032
ERR1163348.fa	contig00006	aufC	99.422	4710	2595	0	135709	138303	Contig	7032
ERR1163348.fa	contig00006	aufD	99.779	832	453	0	135146	135598	Contig	7032
ERR1163348.fa	contig00006	aufE	98.925	998	558	0	134623	135180	Contig	7032
ERR1163348.fa	contig00006	aufF	98.665	1328	749	0	133930	134678	Contig	7032
ERR1163348.fa	contig00006	aufG	83.85	870	935	0	132865	133787	Contig	7032
ERR1163357.fa	contig00005	aufA	98.723	1253	705	0	141922	142626	Contig	7032
ERR1163357.fa	contig00005	aufB	99.101	1400	779	0	142701	143479	Contig	7032
ERR1163357.fa	contig00005	aufC	99.422	4710	2595	0	143516	146110	Contig	7032
ERR1163357.fa	contig00005	aufD	99.779	832	453	0	146221	146673	Contig	7032
ERR1163357.fa	contig00005	aufE	98.925	998	558	0	146639	147196	Contig	7032
ERR1163357.fa	contig00005	aufF	98.665	1328	749	0	147141	147889	Contig	7032
ERR1163357.fa	contig00005	aufG	83.85	870	935	0	148032	148954	Contig	7032
ERR1163362.fa	contig00011	aufA	100	1303	705	0	107581	108285	Contig	7032
ERR1163362.fa	contig00011	aufB	99.744	1430	780	0	108359	109138	Contig	7032
ERR1163362.fa	contig00011	aufC	99.769	4759	2595	0	109175	111769	Contig	7032
ERR1163362.fa	contig00011	aufD	100	837	453	0	111880	112332	Contig	7032
ERR1163362.fa	contig00011	aufE	99.821	1026	558	0	112298	112855	Contig	7032
ERR1163362.fa	contig00011	aufF	99.176	1312	728	0	112800	113527	Contig	7032
ERR1163362.fa	contig00011	aufG	82.208	787	933	0	113691	114613	Contig	7032
ERR1163365.fa	contig00007	aufA	98.723	1253	705	0	128056	128760	Contig	7032
ERR1163365.fa	contig00007	aufB	99.101	1400	779	0	127203	127981	Contig	7032
ERR1163365.fa	contig00007	aufC	99.422	4710	2595	0	124572	127166	Contig	7032
ERR1163365.fa	contig00007	aufD	99.779	832	453	0	124009	124461	Contig	7032
ERR1163365.fa	contig00007	aufE	98.925	998	558	0	123486	124043	Contig	7032
ERR1163365.fa	contig00007	aufF	98.665	1328	749	0	122793	123541	Contig	7032
ERR1163365.fa	contig00007	aufG	83.85	870	935	0	121728	122650	Contig	7032
ERR1163370.fa	contig00011	aufA	98.723	1253	705	0	29723	30427	Contig	7032
ERR1163370.fa	contig00011	aufB	99.101	1400	779	0	28870	29648	Contig	7032
ERR1163370.fa	contig00011	aufC	99.422	4710	2595	0	26239	28833	Contig	7032
ERR1163370.fa	contig00011	aufD	99.779	832	453	0	25676	26128	Contig	7032
ERR1163370.fa	contig00011	aufE	98.925	998	558	0	25153	25710	Contig	7032
ERR1163370.fa	contig00011	aufF	98.665	1328	749	0	24460	25208	Contig	7032
ERR1163370.fa	contig00011	aufG	83.85	870	935	0	23395	24317	Contig	7032
ERR1163379.fa	contig00011	aufA	100	1303	705	0	96260	96964	Contig	7032
ERR1163379.fa	contig00011	aufB	99.744	1430	780	0	95407	96186	Contig	7032
ERR1163379.fa	contig00011	aufC	99.769	4759	2595	0	92776	95370	Contig	7032
ERR1163379.fa	contig00011	aufD	100	837	453	0	92213	92665	Contig	7032
ERR1163379.fa	contig00011	aufE	99.821	1026	558	0	91690	92247	Contig	7032
ERR1163379.fa	contig00011	aufF	99.176	1312	728	0	91018	91745	Contig	7032
ERR1163379.fa	contig00011	aufG	82.208	787	933	0	89932	90854	Contig	7032
ERR1163381.fa	contig00006	aufA	98.723	1253	705	0	139193	139897	Contig	7032
ERR1163381.fa	contig00006	aufB	99.101	1400	779	0	138340	139118	Contig	7032
ERR1163381.fa	contig00006	aufC	99.422	4710	2595	0	135709	138303	Contig	7032
ERR1163381.fa	contig00006	aufD	99.779	832	453	0	135146	135598	Contig	7032
ERR1163381.fa	contig00006	aufE	98.925	998	558	0	134623	135180	Contig	7032
ERR1163381.fa	contig00006	aufF	98.665	1328	749	0	133930	134678	Contig	7032
ERR1163381.fa	contig00006	aufG	83.85	870	935	0	132865	133787	Contig	7032
GCF_000013305.1_ASM1330v1_genomic.fna	NC_008253.1	aufA	99.433	1280	705	0	3678834	3679538	Contig	7032
GCF_000013305.1_ASM1330v1_genomic.fna	NC_008253.1	aufB	99.872	1434	779	0	3677981	3678759	Contig	7032
GCF_000013305.1_ASM1330v1_genomic.fna	NC_008253.1	aufC	100	4793	2595	0	3675350	3677944	Contig	7032
GCF_000013305.1_ASM1330v1_genomic.fna	NC_008253.1	aufD	99.779	832	453	0	3674787	3675239	Contig	7032
GCF_000013305.1_ASM1330v1_genomic.fna	NC_008253.1	aufE	99.462	1014	558	0	3674264	3674821	Contig	7032
GCF_000013305.1_ASM1330v1_genomic.fna	NC_008253.1	aufF	99.591	1339	734	0	3673586	3674319	Contig	7032
GCF_000013305.1_ASM1330v1_genomic.fna	NC_008253.1	aufG	83.671	859	937	0	3672506	3673428	Contig	7032
GCF_000303655.2_ASM30365v2_genomic.fna	NZ_JH964474.1	aufA	99.574	1286	705	0	96978	97682	Contig	7032
GCF_000303655.2_ASM30365v2_genomic.fna	NZ_JH964474.1	aufB	99.101	1400	779	0	96125	96903	Contig	7032
GCF_000303655.2_ASM30365v2_genomic.fna	NZ_JH964474.1	aufC	99.769	4759	2595	0	93494	96088	Contig	7032
GCF_000303655.2_ASM30365v2_genomic.fna	NZ_JH964474.1	aufD	99.558	826	453	0	92931	93383	Contig	7032
GCF_000303655.2_ASM30365v2_genomic.fna	NZ_JH964474.1	aufE	97.491	953	558	0	92408	92965	Contig	7032
GCF_000303655.2_ASM30365v2_genomic.fna	NZ_JH964474.1	aufF	99.319	1328	734	0	91730	92463	Contig	7032
GCF_000303655.2_ASM30365v2_genomic.fna	NZ_JH964474.1	aufG	83.636	859	935	0	90650	91572	Contig	7032
GCF_000326265.1_Esch_coli_KTE129_V1_genomic.fna	NZ_ANXX01000079.1	aufA	100	1303	705	0	96090	96794	Contig	7032
GCF_000326265.1_Esch_coli_KTE129_V1_genomic.fna	NZ_ANXX01000079.1	aufB	99.615	1424	780	0	95237	96016	Contig	7032
GCF_000326265.1_Esch_coli_KTE129_V1_genomic.fna	NZ_ANXX01000079.1	aufC	99.499	4721	2595	0	92606	95200	Contig	7032
GCF_000326265.1_Esch_coli_KTE129_V1_genomic.fna	NZ_ANXX01000079.1	aufD	99.558	826	453	0	92043	92495	Contig	7032
GCF_000326265.1_Esch_coli_KTE129_V1_genomic.fna	NZ_ANXX01000079.1	aufE	96.774	931	558	0	91520	92077	Contig	7032
GCF_000326265.1_Esch_coli_KTE129_V1_genomic.fna	NZ_ANXX01000079.1	aufF	93.402	1146	773	0	90803	91575	Contig	7032
GCF_000326265.1_Esch_coli_KTE129_V1_genomic.fna	NZ_ANXX01000079.1	aufG	83.405	848	934	0	89762	90684	Contig	7032
GCF_000326285.1_Esch_coli_KTE131_V1_genomic.fna	NZ_ANXY01000064.1	aufA	99.433	1280	705	0	96081	96785	Contig	7032
GCF_000326285.1_Esch_coli_KTE131_V1_genomic.fna	NZ_ANXY01000064.1	aufB	99.872	1434	779	0	95228	96006	Contig	7032
GCF_000326285.1_Esch_coli_KTE131_V1_genomic.fna	NZ_ANXY01000064.1	aufC	99.923	4782	2595	0	92597	95191	Contig	7032
GCF_000326285.1_Esch_coli_KTE131_V1_genomic.fna	NZ_ANXY01000064.1	aufD	99.779	832	453	0	92034	92486	Contig	7032
GCF_000326285.1_Esch_coli_KTE131_V1_genomic.fna	NZ_ANXY01000064.1	aufE	99.462	1014	558	0	91511	92068	Contig	7032
GCF_000326285.1_Esch_coli_KTE131_V1_genomic.fna	NZ_ANXY01000064.1	aufF	99.591	1339	734	0	90833	91566	Contig	7032
GCF_000326285.1_Esch_coli_KTE131_V1_genomic.fna	NZ_ANXY01000064.1	aufG	83.671	859	937	0	89753	90675	Contig	7032
GCF_000326745.1_Esch_coli_KTE157_V1_genomic.fna	NZ_ANYH01000071.1	aufA	100	1303	705	0	96166	96870	Contig	7032
GCF_000326745.1_Esch_coli_KTE157_V1_genomic.fna	NZ_ANYH01000071.1	aufB	99.744	1430	780	0	95313	96092	Contig	7032
GCF_000326745.1_Esch_coli_KTE157_V1_genomic.fna	NZ_ANYH01000071.1	aufC	99.576	4732	2595	0	92682	95276	Contig	7032
GCF_000326745.1_Esch_coli_KTE157_V1_genomic.fna	NZ_ANYH01000071.1	aufD	99.558	826	453	0	92119	92571	Contig	7032
GCF_000326745.1_Esch_coli_KTE157_V1_genomic.fna	NZ_ANYH01000071.1	aufE	96.774	931	558	0	91596	92153	Contig	7032
GCF_000326745.1_Esch_coli_KTE157_V1_genomic.fna	NZ_ANYH01000071.1	aufF	93.402	1146	773	0	90879	91651	Contig	7032
GCF_000326745.1_Esch_coli_KTE157_V1_genomic.fna	NZ_ANYH01000071.1	aufG	83.298	843	934	0	89838	90760	Contig	7032
GCF_000326885.1_Esch_coli_KTE85_V1_genomic.fna	NZ_KB731617.1	aufA	100	1303	705	0	96193	96897	Contig	7032
GCF_000326885.1_Esch_coli_KTE85_V1_genomic.fna	NZ_KB731617.1	aufB	99.615	1424	780	0	95340	96119	Contig	7032
GCF_000326885.1_Esch_coli_KTE85_V1_genomic.fna	NZ_KB731617.1	aufC	99.499	4721	2595	0	92709	95303	Contig	7032
GCF_000326885.1_Esch_coli_KTE85_V1_genomic.fna	NZ_KB731617.1	aufD	99.558	826	453	0	92146	92598	Contig	7032
GCF_000326885.1_Esch_coli_KTE85_V1_genomic.fna	NZ_KB731617.1	aufE	96.774	931	558	0	91623	92180	Contig	7032
GCF_000326885.1_Esch_coli_KTE85_V1_genomic.fna	NZ_KB731617.1	aufF	93.402	1146	773	0	90906	91678	Contig	7032
GCF_000326885.1_Esch_coli_KTE85_V1_genomic.fna	NZ_KB731617.1	aufG	83.405	848	934	0	89865	90787	Contig	7032
GCF_000351085.1_Esch_coli_KTE205_V1_genomic.fna	NZ_KB732488.1	aufA	100	1303	705	0	143539	144243	Contig	7032
GCF_000351085.1_Esch_coli_KTE205_V1_genomic.fna	NZ_KB732488.1	aufB	99.615	1424	780	0	142686	143465	Contig	7032
GCF_000351085.1_Esch_coli_KTE205_V1_genomic.fna	NZ_KB732488.1	aufC	99.499	4721	2595	0	140055	142649	Contig	7032
GCF_000351085.1_Esch_coli_KTE205_V1_genomic.fna	NZ_KB732488.1	aufD	99.558	826	453	0	139492	139944	Contig	7032
GCF_000351085.1_Esch_coli_KTE205_V1_genomic.fna	NZ_KB732488.1	aufE	96.774	931	558	0	138969	139526	Contig	7032
GCF_000351085.1_Esch_coli_KTE205_V1_genomic.fna	NZ_KB732488.1	aufF	93.402	1146	773	0	138252	139024	Contig	7032
GCF_000351085.1_Esch_coli_KTE205_V1_genomic.fna	NZ_KB732488.1	aufG	83.405	848	934	0	137211	138133	Contig	7032
GCF_000351105.1_Esch_coli_KTE206_V1_genomic.fna	NZ_KB732497.1	aufA	99.433	1280	705	0	138356	139060	Contig	7032
GCF_000351105.1_Esch_coli_KTE206_V1_genomic.fna	NZ_KB732497.1	aufB	99.872	1434	779	0	137503	138281	Contig	7032
GCF_000351105.1_Esch_coli_KTE206_V1_genomic.fna	NZ_KB732497.1	aufC	99.923	4782	2595	0	134872	137466	Contig	7032
GCF_000351105.1_Esch_coli_KTE206_V1_genomic.fna	NZ_KB732497.1	aufD	99.779	832	453	0	134309	134761	Contig	7032
GCF_000351105.1_Esch_coli_KTE206_V1_genomic.fna	NZ_KB732497.1	aufE	99.462	1014	558	0	133786	134343	Contig	7032
GCF_000351105.1_Esch_coli_KTE206_V1_genomic.fna	NZ_KB732497.1	aufF	99.591	1339	734	0	133108	133841	Contig	7032
GCF_000351105.1_Esch_coli_KTE206_V1_genomic.fna	NZ_KB732497.1	aufG	83.671	859	937	0	132028	132950	Contig	7032
GCF_000351545.1_Esch_coli_KTE57_V1_genomic.fna	NZ_KB732715.1	aufA	100	1303	705	0	138495	139199	Contig	7032
GCF_000351545.1_Esch_coli_KTE57_V1_genomic.fna	NZ_KB732715.1	aufB	99.615	1424	780	0	137642	138421	Contig	7032
GCF_000351545.1_Esch_coli_KTE57_V1_genomic.fna	NZ_KB732715.1	aufC	99.576	4732	2595	0	135011	137605	Contig	7032
GCF_000351545.1_Esch_coli_KTE57_V1_genomic.fna	NZ_KB732715.1	aufD	99.558	826	453	0	134448	134900	Contig	7032
GCF_000351545.1_Esch_coli_KTE57_V1_genomic.fna	NZ_KB732715.1	aufE	96.774	931	558	0	133925	134482	Contig	7032
GCF_000351545.1_Esch_coli_KTE57_V1_genomic.fna	NZ_KB732715.1	aufF	93.402	1146	773	0	133208	133980	Contig	7032
GCF_000351545.1_Esch_coli_KTE57_V1_genomic.fna	NZ_KB732715.1	aufG	83.298	843	934	0	132167	133089	Contig	7032
GCF_000351685.1_Esch_coli_KTE75_V1_genomic.fna	NZ_KB732779.1	aufA	98.723	1253	705	0	518003	518707	Contig	7032
GCF_000351685.1_Esch_coli_KTE75_V1_genomic.fna	NZ_KB732779.1	aufB	99.23	1406	779	0	517150	517928	Contig	7032
GCF_000351685.1_Esch_coli_KTE75_V1_genomic.fna	NZ_KB732779.1	aufC	99.422	4710	2595	0	514519	517113	Contig	7032
GCF_000351685.1_Esch_coli_KTE75_V1_genomic.fna	NZ_KB732779.1	aufD	99.779	832	453	0	513956	514408	Contig	7032
GCF_000351685.1_Esch_coli_KTE75_V1_genomic.fna	NZ_KB732779.1	aufE	98.925	998	558	0	513433	513990	Contig	7032
GCF_000351685.1_Esch_coli_KTE75_V1_genomic.fna	NZ_KB732779.1	aufF	96.796	1251	749	0	512740	513488	Contig	7032
GCF_000351685.1_Esch_coli_KTE75_V1_genomic.fna	NZ_KB732779.1	aufG	83.85	870	935	0	511675	512597	Contig	7032
GCF_000352085.1_Esch_coli_KTE8_V1_genomic.fna	NZ_KB732987.1	aufA	99.433	1280	705	0	145574	146278	Contig	7032
GCF_000352085.1_Esch_coli_KTE8_V1_genomic.fna	NZ_KB732987.1	aufB	99.872	1434	779	0	144721	145499	Contig	7032
GCF_000352085.1_Esch_coli_KTE8_V1_genomic.fna	NZ_KB732987.1	aufC	99.961	4787	2595	0	142090	144684	Contig	7032
GCF_000352085.1_Esch_coli_KTE8_V1_genomic.fna	NZ_KB732987.1	aufD	99.779	832	453	0	141527	141979	Contig	7032
GCF_000352085.1_Esch_coli_KTE8_V1_genomic.fna	NZ_KB732987.1	aufE	99.462	1014	558	0	141004	141561	Contig	7032
GCF_000352085.1_Esch_coli_KTE8_V1_genomic.fna	NZ_KB732987.1	aufF	99.591	1339	734	0	140326	141059	Contig	7032
GCF_000352085.1_Esch_coli_KTE8_V1_genomic.fna	NZ_KB732987.1	aufG	83.671	859	937	0	139246	140168	Contig	7032
GCF_000352165.1_Esch_coli_KTE45_V1_genomic.fna	NZ_KB733365.1	aufA	98.582	1247	705	0	4113254	4113958	Contig	7032
GCF_000352165.1_Esch_coli_KTE45_V1_genomic.fna	NZ_KB733365.1	aufB	99.23	1406	779	0	4112401	4113179	Contig	7032
GCF_000352165.1_Esch_coli_KTE45_V1_genomic.fna	NZ_KB733365.1	aufC	99.499	4721	2595	0	4109770	4112364	Contig	7032
GCF_000352165.1_Esch_coli_KTE45_V1_genomic.fna	NZ_KB733365.1	aufD	99.779	832	453	0	4109207	4109659	Contig	7032
GCF_000352165.1_Esch_coli_KTE45_V1_genomic.fna	NZ_KB733365.1	aufE	97.312	948	558	0	4108684	4109241	Contig	7032
GCF_000352165.1_Esch_coli_KTE45_V1_genomic.fna	NZ_KB733365.1	aufF	94.687	1140	734	0	4108006	4108739	Contig	7032
GCF_000352165.1_Esch_coli_KTE45_V1_genomic.fna	NZ_KB733365.1	aufG	83.85	870	935	0	4106926	4107848	Contig	7032
GCF_000352285.1_Esch_coli_KTE46_V1_genomic.fna	NZ_KB733032.1	aufA	98.582	1247	705	0	882140	882844	Contig	7032
GCF_000352285.1_Esch_coli_KTE46_V1_genomic.fna	NZ_KB733032.1	aufB	99.23	1406	779	0	881287	882065	Contig	7032
GCF_000352285.1_Esch_coli_KTE46_V1_genomic.fna	NZ_KB733032.1	aufC	99.499	4721	2595	0	878656	881250	Contig	7032
GCF_000352285.1_Esch_coli_KTE46_V1_genomic.fna	NZ_KB733032.1	aufD	99.779	832	453	0	878093	878545	Contig	7032
GCF_000352285.1_Esch_coli_KTE46_V1_genomic.fna	NZ_KB733032.1	aufE	97.312	948	558	0	877570	878127	Contig	7032
GCF_000352285.1_Esch_coli_KTE46_V1_genomic.fna	NZ_KB733032.1	aufF	94.687	1140	734	0	876892	877625	Contig	7032
GCF_000352285.1_Esch_coli_KTE46_V1_genomic.fna	NZ_KB733032.1	aufG	83.85	870	935	0	875812	876734	Contig	7032
GCF_000352465.1_Esch_coli_KTE84_V1_genomic.fna	NZ_KB733109.1	aufA	99.149	1269	705	0	1416449	1417153	Contig	7032
GCF_000352465.1_Esch_coli_KTE84_V1_genomic.fna	NZ_KB733109.1	aufB	99.615	1424	780	0	1415596	1416375	Contig	7032
GCF_000352465.1_Esch_coli_KTE84_V1_genomic.fna	NZ_KB733109.1	aufC	99.461	4715	2595	0	1412965	1415559	Contig	7032
GCF_000352465.1_Esch_coli_KTE84_V1_genomic.fna	NZ_KB733109.1	aufD	99.779	832	453	0	1412402	1412854	Contig	7032
GCF_000352465.1_Esch_coli_KTE84_V1_genomic.fna	NZ_KB733109.1	aufE	97.67	959	558	0	1411879	1412436	Contig	7032
GCF_000352465.1_Esch_coli_KTE84_V1_genomic.fna	NZ_KB733109.1	aufF	93.144	1134	773	0	1411162	1411934	Contig	7032
GCF_000352465.1_Esch_coli_KTE84_V1_genomic.fna	NZ_KB733109.1	aufG	83.067	826	939	0	1410121	1411043	Contig	7032
GCF_000408065.1_Esch_coli_KTE182_V1_genomic.fna	NZ_KE136864.1	aufA	100	1303	705	0	528973	529677	Contig	7032
GCF_000408065.1_Esch_coli_KTE182_V1_genomic.fna	NZ_KE136864.1	aufB	99.615	1424	780	0	528120	528899	Contig	7032
GCF_000408065.1_Esch_coli_KTE182_V1_genomic.fna	NZ_KE136864.1	aufC	99.499	4721	2595	0	525489	528083	Contig	7032
GCF_000408065.1_Esch_coli_KTE182_V1_genomic.fna	NZ_KE136864.1	aufD	99.558	826	453	0	524926	525378	Contig	7032
GCF_000408065.1_Esch_coli_KTE182_V1_genomic.fna	NZ_KE136864.1	aufE	96.774	931	558	0	524403	524960	Contig	7032
GCF_000408065.1_Esch_coli_KTE182_V1_genomic.fna	NZ_KE136864.1	aufF	93.402	1146	773	0	523686	524458	Contig	7032
GCF_000408065.1_Esch_coli_KTE182_V1_genomic.fna	NZ_KE136864.1	aufG	83.405	848	934	0	522645	523567	Contig	7032
GCF_000408205.1_Esch_coli_KTE219_V1_genomic.fna	NZ_KE136951.1	aufA	100	1303	705	0	2323664	2324368	Contig	7032
GCF_000408205.1_Esch_coli_KTE219_V1_genomic.fna	NZ_KE136951.1	aufB	99.744	1430	780	0	2322811	2323590	Contig	7032
GCF_000408205.1_Esch_coli_KTE219_V1_genomic.fna	NZ_KE136951.1	aufC	99.576	4732	2595	0	2320180	2322774	Contig	7032
GCF_000408205.1_Esch_coli_KTE219_V1_genomic.fna	NZ_KE136951.1	aufD	99.558	826	453	0	2319617	2320069	Contig	7032
GCF_000408205.1_Esch_coli_KTE219_V1_genomic.fna	NZ_KE136951.1	aufE	96.774	931	558	0	2319094	2319651	Contig	7032
GCF_000408205.1_Esch_coli_KTE219_V1_genomic.fna	NZ_KE136951.1	aufF	93.402	1146	773	0	2318377	2319149	Contig	7032
GCF_000408205.1_Esch_coli_KTE219_V1_genomic.fna	NZ_KE136951.1	aufG	83.298	843	934	0	2317336	2318258	Contig	7032
GCF_000446385.2_ASM44638v2_genomic.fna	NZ_AIAR01000006.1	aufA	99.149	1269	705	0	45499	46203	Contig	7032
GCF_000446385.2_ASM44638v2_genomic.fna	NZ_AIAR01000006.1	aufB	99.615	1424	780	0	46277	47056	Contig	7032
GCF_000446385.2_ASM44638v2_genomic.fna	NZ_AIAR01000006.1	aufC	99.499	4721	2595	0	47093	49687	Contig	7032
GCF_000446385.2_ASM44638v2_genomic.fna	NZ_AIAR01000006.1	aufD	99.779	832	453	0	49798	50250	Contig	7032
GCF_000446385.2_ASM44638v2_genomic.fna	NZ_AIAR01000006.1	aufE	97.67	959	558	0	50216	50773	Contig	7032
GCF_000446385.2_ASM44638v2_genomic.fna	NZ_AIAR01000006.1	aufF	93.144	1134	773	0	50718	51490	Contig	7032
GCF_000446385.2_ASM44638v2_genomic.fna	NZ_AIAR01000006.1	aufG	83.174	832	939	0	51609	52531	Contig	7032
GCF_000447105.2_ASM44710v2_genomic.fna	NZ_AICD01000002.1	aufA	99.574	1286	705	0	96897	97601	Contig	7032
GCF_000447105.2_ASM44710v2_genomic.fna	NZ_AICD01000002.1	aufB	99.101	1400	779	0	96044	96822	Contig	7032
GCF_000447105.2_ASM44710v2_genomic.fna	NZ_AICD01000002.1	aufC	99.769	4759	2595	0	93413	96007	Contig	7032
GCF_000447105.2_ASM44710v2_genomic.fna	NZ_AICD01000002.1	aufD	99.558	826	453	0	92850	93302	Contig	7032
GCF_000447105.2_ASM44710v2_genomic.fna	NZ_AICD01000002.1	aufE	97.491	953	558	0	92327	92884	Contig	7032
GCF_000447105.2_ASM44710v2_genomic.fna	NZ_AICD01000002.1	aufF	99.455	1334	734	0	91649	92382	Contig	7032
GCF_000447105.2_ASM44710v2_genomic.fna	NZ_AICD01000002.1	aufG	83.529	854	935	0	90569	91491	Contig	7032
GCF_000456385.1_Esch_coli_HVH_26_4-5703913_V1_genomic.fna	NZ_KE699078.1	aufA	100	1303	705	0	581775	582479	Contig	7032
GCF_000456385.1_Esch_coli_HVH_26_4-5703913_V1_genomic.fna	NZ_KE699078.1	aufB	99.744	1430	780	0	580922	581701	Contig	7032
GCF_000456385.1_Esch_coli_HVH_26_4-5703913_V1_genomic.fna	NZ_KE699078.1	aufC	99.576	4732	2595	0	578291	580885	Contig	7032
GCF_000456385.1_Esch_coli_HVH_26_4-5703913_V1_genomic.fna	NZ_KE699078.1	aufD	99.558	826	453	0	577728	578180	Contig	7032
GCF_000456385.1_Esch_coli_HVH_26_4-5703913_V1_genomic.fna	NZ_KE699078.1	aufE	96.774	931	558	0	577205	577762	Contig	7032
GCF_000456385.1_Esch_coli_HVH_26_4-5703913_V1_genomic.fna	NZ_KE699078.1	aufF	93.402	1146	773	0	576488	577260	Contig	7032
GCF_000456385.1_Esch_coli_HVH_26_4-5703913_V1_genomic.fna	NZ_KE699078.1	aufG	83.405	848	934	0	575447	576369	Contig	7032
GCF_000456425.1_Esch_coli_HVH_28_4-0907367_V1_genomic.fna	NZ_KE699099.1	aufA	99.433	1280	705	0	559263	559967	Contig	7032
GCF_000456425.1_Esch_coli_HVH_28_4-0907367_V1_genomic.fna	NZ_KE699099.1	aufB	99.872	1434	779	0	558410	559188	Contig	7032
GCF_000456425.1_Esch_coli_HVH_28_4-0907367_V1_genomic.fna	NZ_KE699099.1	aufC	99.961	4787	2595	0	555779	558373	Contig	7032
GCF_000456425.1_Esch_coli_HVH_28_4-0907367_V1_genomic.fna	NZ_KE699099.1	aufD	99.779	832	453	0	555216	555668	Contig	7032
GCF_000456425.1_Esch_coli_HVH_28_4-0907367_V1_genomic.fna	NZ_KE699099.1	aufE	99.462	1014	558	0	554693	555250	Contig	7032
GCF_000456425.1_Esch_coli_HVH_28_4-0907367_V1_genomic.fna	NZ_KE699099.1	aufF	99.591	1339	734	0	554015	554748	Contig	7032
GCF_000456425.1_Esch_coli_HVH_28_4-0907367_V1_genomic.fna	NZ_KE699099.1	aufG	83.671	859	937	0	552935	553857	Contig	7032
GCF_000456825.1_Esch_coli_HVH_55_4-2646161_V1_genomic.fna	NZ_KE699321.1	aufA	100	1303	705	0	3755236	3755940	Contig	7032
GCF_000456825.1_Esch_coli_HVH_55_4-2646161_V1_genomic.fna	NZ_KE699321.1	aufB	99.744	1430	780	0	3754383	3755162	Contig	7032
GCF_000456825.1_Esch_coli_HVH_55_4-2646161_V1_genomic.fna	NZ_KE699321.1	aufC	99.538	4726	2595	0	3751752	3754346	Contig	7032
GCF_000456825.1_Esch_coli_HVH_55_4-2646161_V1_genomic.fna	NZ_KE699321.1	aufD	99.558	826	453	0	3751189	3751641	Contig	7032
GCF_000456825.1_Esch_coli_HVH_55_4-2646161_V1_genomic.fna	NZ_KE699321.1	aufE	97.133	942	558	0	3750666	3751223	Contig	7032
GCF_000456825.1_Esch_coli_HVH_55_4-2646161_V1_genomic.fna	NZ_KE699321.1	aufF	93.402	1146	773	0	3749949	3750721	Contig	7032
GCF_000456825.1_Esch_coli_HVH_55_4-2646161_V1_genomic.fna	NZ_KE699321.1	aufG	83.405	848	934	0	3748908	3749830	Contig	7032
GCF_000456845.1_Esch_coli_HVH_56_4-2153033_V1_genomic.fna	NZ_KE699328.1	aufA	99.433	1280	705	0	143533	144237	Contig	7032
GCF_000456845.1_Esch_coli_HVH_56_4-2153033_V1_genomic.fna	NZ_KE699328.1	aufB	99.872	1434	779	0	142680	143458	Contig	7032
GCF_000456845.1_Esch_coli_HVH_56_4-2153033_V1_genomic.fna	NZ_KE699328.1	aufC	99.961	4787	2595	0	140049	142643	Contig	7032
GCF_000456845.1_Esch_coli_HVH_56_4-2153033_V1_genomic.fna	NZ_KE699328.1	aufD	99.779	832	453	0	139486	139938	Contig	7032
GCF_000456845.1_Esch_coli_HVH_56_4-2153033_V1_genomic.fna	NZ_KE699328.1	aufE	99.462	1014	558	0	138963	139520	Contig	7032
GCF_000456845.1_Esch_coli_HVH_56_4-2153033_V1_genomic.fna	NZ_KE699328.1	aufF	99.591	1339	734	0	138285	139018	Contig	7032
GCF_000456845.1_Esch_coli_HVH_56_4-2153033_V1_genomic.fna	NZ_KE699328.1	aufG	83.671	859	937	0	137205	138127	Contig	7032
GCF_000457125.1_Esch_coli_HVH_79_4-2512823_V1_genomic.fna	NZ_KE699546.1	aufA	98.723	1253	705	0	145492	146196	Contig	7032
GCF_000457125.1_Esch_coli_HVH_79_4-2512823_V1_genomic.fna	NZ_KE699546.1	aufB	99.101	1400	779	0	144639	145417	Contig	7032
GCF_000457125.1_Esch_coli_HVH_79_4-2512823_V1_genomic.fna	NZ_KE699546.1	aufC	99.422	4710	2595	0	142008	144602	Contig	7032
GCF_000457125.1_Esch_coli_HVH_79_4-2512823_V1_genomic.fna	NZ_KE699546.1	aufD	99.779	832	453	0	141445	141897	Contig	7032
GCF_000457125.1_Esch_coli_HVH_79_4-2512823_V1_genomic.fna	NZ_KE699546.1	aufE	98.925	998	558	0	140922	141479	Contig	7032
GCF_000457125.1_Esch_coli_HVH_79_4-2512823_V1_genomic.fna	NZ_KE699546.1	aufF	98.665	1328	749	0	140229	140977	Contig	7032
GCF_000457125.1_Esch_coli_HVH_79_4-2512823_V1_genomic.fna	NZ_KE699546.1	aufG	83.85	870	935	0	139164	140086	Contig	7032
GCF_000457405.1_Esch_coli_HVH_100_4-2850729_V1_genomic.fna	NZ_KE699701.1	aufA	99.433	1280	705	0	949426	950130	Contig	7032
GCF_000457405.1_Esch_coli_HVH_100_4-2850729_V1_genomic.fna	NZ_KE699701.1	aufB	99.872	1434	779	0	948573	949351	Contig	7032
GCF_000457405.1_Esch_coli_HVH_100_4-2850729_V1_genomic.fna	NZ_KE699701.1	aufC	99.961	4787	2595	0	945942	948536	Contig	7032
GCF_000457405.1_Esch_coli_HVH_100_4-2850729_V1_genomic.fna	NZ_KE699701.1	aufD	99.779	832	453	0	945379	945831	Contig	7032
GCF_000457405.1_Esch_coli_HVH_100_4-2850729_V1_genomic.fna	NZ_KE699701.1	aufE	99.462	1014	558	0	944856	945413	Contig	7032
GCF_000457405.1_Esch_coli_HVH_100_4-2850729_V1_genomic.fna	NZ_KE699701.1	aufF	99.591	1339	734	0	944178	944911	Contig	7032
GCF_000457405.1_Esch_coli_HVH_100_4-2850729_V1_genomic.fna	NZ_KE699701.1	aufG	83.671	859	937	0	943098	944020	Contig	7032
GCF_000457495.1_Esch_coli_HVH_107_4-5860571_V1_genomic.fna	NZ_KE699760.1	aufA	100	1303	705	0	533056	533760	Contig	7032
GCF_000457495.1_Esch_coli_HVH_107_4-5860571_V1_genomic.fna	NZ_KE699760.1	aufB	99.744	1430	780	0	532203	532982	Contig	7032
GCF_000457495.1_Esch_coli_HVH_107_4-5860571_V1_genomic.fna	NZ_KE699760.1	aufC	99.576	4732	2595	0	529572	532166	Contig	7032
GCF_000457495.1_Esch_coli_HVH_107_4-5860571_V1_genomic.fna	NZ_KE699760.1	aufD	99.558	826	453	0	529009	529461	Contig	7032
GCF_000457495.1_Esch_coli_HVH_107_4-5860571_V1_genomic.fna	NZ_KE699760.1	aufE	96.774	931	558	0	528486	529043	Contig	7032
GCF_000457495.1_Esch_coli_HVH_107_4-5860571_V1_genomic.fna	NZ_KE699760.1	aufF	93.273	1140	773	0	527769	528541	Contig	7032
GCF_000457495.1_Esch_coli_HVH_107_4-5860571_V1_genomic.fna	NZ_KE699760.1	aufG	83.405	848	934	0	526728	527650	Contig	7032
GCF_000457575.1_Esch_coli_HVH_112_4-5987253_V1_genomic.fna	NZ_KE699825.1	aufA	99.433	1280	705	0	140012	140716	Contig	7032
GCF_000457575.1_Esch_coli_HVH_112_4-5987253_V1_genomic.fna	NZ_KE699825.1	aufB	99.872	1434	779	0	139159	139937	Contig	7032
GCF_000457575.1_Esch_coli_HVH_112_4-5987253_V1_genomic.fna	NZ_KE699825.1	aufC	99.961	4787	2595	0	136528	139122	Contig	7032
GCF_000457575.1_Esch_coli_HVH_112_4-5987253_V1_genomic.fna	NZ_KE699825.1	aufD	99.779	832	453	0	135965	136417	Contig	7032
GCF_000457575.1_Esch_coli_HVH_112_4-5987253_V1_genomic.fna	NZ_KE699825.1	aufE	99.462	1014	558	0	135442	135999	Contig	7032
GCF_000457575.1_Esch_coli_HVH_112_4-5987253_V1_genomic.fna	NZ_KE699825.1	aufF	99.591	1339	734	0	134764	135497	Contig	7032
GCF_000457575.1_Esch_coli_HVH_112_4-5987253_V1_genomic.fna	NZ_KE699825.1	aufG	83.671	859	937	0	133684	134606	Contig	7032
GCF_000457815.1_Esch_coli_HVH_125_4-2634716_V1_genomic.fna	NZ_KE699992.1	aufA	99.291	1275	705	0	143502	144206	Contig	7032
GCF_000457815.1_Esch_coli_HVH_125_4-2634716_V1_genomic.fna	NZ_KE699992.1	aufB	99.872	1434	779	0	142649	143427	Contig	7032
GCF_000457815.1_Esch_coli_HVH_125_4-2634716_V1_genomic.fna	NZ_KE699992.1	aufC	99.923	4782	2595	0	140018	142612	Contig	7032
GCF_000457815.1_Esch_coli_HVH_125_4-2634716_V1_genomic.fna	NZ_KE699992.1	aufD	99.779	832	453	0	139455	139907	Contig	7032
GCF_000457815.1_Esch_coli_HVH_125_4-2634716_V1_genomic.fna	NZ_KE699992.1	aufE	97.849	965	558	0	138932	139489	Contig	7032
GCF_000457815.1_Esch_coli_HVH_125_4-2634716_V1_genomic.fna	NZ_KE699992.1	aufF	97.93	1339	773	0	138215	138987	Contig	7032
GCF_000457815.1_Esch_coli_HVH_125_4-2634716_V1_genomic.fna	NZ_KE699992.1	aufG	83.619	859	934	0	137174	138096	Contig	7032
GCF_000457875.1_Esch_coli_HVH_128_4-7030436_V1_genomic.fna	NZ_KE700042.1	aufA	100	1303	705	0	138454	139158	Contig	7032
GCF_000457875.1_Esch_coli_HVH_128_4-7030436_V1_genomic.fna	NZ_KE700042.1	aufB	99.744	1430	780	0	137601	138380	Contig	7032
GCF_000457875.1_Esch_coli_HVH_128_4-7030436_V1_genomic.fna	NZ_KE700042.1	aufC	99.576	4732	2595	0	134970	137564	Contig	7032
GCF_000457875.1_Esch_coli_HVH_128_4-7030436_V1_genomic.fna	NZ_KE700042.1	aufD	99.558	826	453	0	134407	134859	Contig	7032
GCF_000457875.1_Esch_coli_HVH_128_4-7030436_V1_genomic.fna	NZ_KE700042.1	aufE	96.774	931	558	0	133884	134441	Contig	7032
GCF_000457875.1_Esch_coli_HVH_128_4-7030436_V1_genomic.fna	NZ_KE700042.1	aufF	93.273	1140	773	0	133167	133939	Contig	7032
GCF_000457875.1_Esch_coli_HVH_128_4-7030436_V1_genomic.fna	NZ_KE700042.1	aufG	83.405	848	934	0	132126	133048	Contig	7032
GCF_000458765.1_Esch_coli_HVH_185_4-2876639_V1_genomic.fna	NZ_KE700652.1	aufA	99.433	1280	705	0	569376	570080	Contig	7032
GCF_000458765.1_Esch_coli_HVH_185_4-2876639_V1_genomic.fna	NZ_KE700652.1	aufB	99.872	1434	779	0	568523	569301	Contig	7032
GCF_000458765.1_Esch_coli_HVH_185_4-2876639_V1_genomic.fna	NZ_KE700652.1	aufC	99.961	4787	2595	0	565892	568486	Contig	7032
GCF_000458765.1_Esch_coli_HVH_185_4-2876639_V1_genomic.fna	NZ_KE700652.1	aufD	99.779	832	453	0	565329	565781	Contig	7032
GCF_000458765.1_Esch_coli_HVH_185_4-2876639_V1_genomic.fna	NZ_KE700652.1	aufE	99.462	1014	558	0	564806	565363	Contig	7032
GCF_000458765.1_Esch_coli_HVH_185_4-2876639_V1_genomic.fna	NZ_KE700652.1	aufF	99.591	1339	734	0	564128	564861	Contig	7032
GCF_000458765.1_Esch_coli_HVH_185_4-2876639_V1_genomic.fna	NZ_KE700652.1	aufG	83.671	859	937	0	563048	563970	Contig	7032
GCF_000458825.1_Esch_coli_HVH_188_4-2356988_V1_genomic.fna	NZ_KE700731.1	aufA	98.723	1253	705	0	3847869	3848573	Contig	7032
GCF_000458825.1_Esch_coli_HVH_188_4-2356988_V1_genomic.fna	NZ_KE700731.1	aufB	98.973	1395	779	0	3847016	3847794	Contig	7032
GCF_000458825.1_Esch_coli_HVH_188_4-2356988_V1_genomic.fna	NZ_KE700731.1	aufC	99.422	4710	2595	0	3844385	3846979	Contig	7032
GCF_000458825.1_Esch_coli_HVH_188_4-2356988_V1_genomic.fna	NZ_KE700731.1	aufD	99.779	832	453	0	3843822	3844274	Contig	7032
GCF_000458825.1_Esch_coli_HVH_188_4-2356988_V1_genomic.fna	NZ_KE700731.1	aufE	98.746	992	558	0	3843299	3843856	Contig	7032
GCF_000458825.1_Esch_coli_HVH_188_4-2356988_V1_genomic.fna	NZ_KE700731.1	aufF	98.665	1328	749	0	3842606	3843354	Contig	7032
GCF_000458825.1_Esch_coli_HVH_188_4-2356988_V1_genomic.fna	NZ_KE700731.1	aufG	83.85	870	935	0	3841541	3842463	Contig	7032
GCF_000459315.1_Esch_coli_HVH_213_4-3042928_V1_genomic.fna	NZ_KE700973.1	aufA	100	1303	705	0	143547	144251	Contig	7032
GCF_000459315.1_Esch_coli_HVH_213_4-3042928_V1_genomic.fna	NZ_KE700973.1	aufB	99.615	1424	780	0	142694	143473	Contig	7032
GCF_000459315.1_Esch_coli_HVH_213_4-3042928_V1_genomic.fna	NZ_KE700973.1	aufC	99.499	4721	2595	0	140063	142657	Contig	7032
GCF_000459315.1_Esch_coli_HVH_213_4-3042928_V1_genomic.fna	NZ_KE700973.1	aufD	99.558	826	453	0	139500	139952	Contig	7032
GCF_000459315.1_Esch_coli_HVH_213_4-3042928_V1_genomic.fna	NZ_KE700973.1	aufE	96.774	931	558	0	138977	139534	Contig	7032
GCF_000459315.1_Esch_coli_HVH_213_4-3042928_V1_genomic.fna	NZ_KE700973.1	aufF	93.402	1146	773	0	138260	139032	Contig	7032
GCF_000459315.1_Esch_coli_HVH_213_4-3042928_V1_genomic.fna	NZ_KE700973.1	aufG	83.405	848	934	0	137219	138141	Contig	7032
GCF_000459495.1_Esch_coli_HVH_225_4-1273116_V1_genomic.fna	NZ_KE701142.1	aufA	100	1303	705	0	143236	143940	Contig	7032
GCF_000459495.1_Esch_coli_HVH_225_4-1273116_V1_genomic.fna	NZ_KE701142.1	aufB	99.744	1430	780	0	142383	143162	Contig	7032
GCF_000459495.1_Esch_coli_HVH_225_4-1273116_V1_genomic.fna	NZ_KE701142.1	aufC	99.576	4732	2595	0	139752	142346	Contig	7032
GCF_000459495.1_Esch_coli_HVH_225_4-1273116_V1_genomic.fna	NZ_KE701142.1	aufD	99.558	826	453	0	139189	139641	Contig	7032
GCF_000459495.1_Esch_coli_HVH_225_4-1273116_V1_genomic.fna	NZ_KE701142.1	aufE	96.774	931	558	0	138666	139223	Contig	7032
GCF_000459495.1_Esch_coli_HVH_225_4-1273116_V1_genomic.fna	NZ_KE701142.1	aufF	93.273	1140	773	0	137949	138721	Contig	7032
GCF_000459495.1_Esch_coli_HVH_225_4-1273116_V1_genomic.fna	NZ_KE701142.1	aufG	83.405	848	934	0	136908	137830	Contig	7032
GCF_000459615.1_Esch_coli_KOEGE_30_63a_V1_genomic.fna	NZ_KE701231.1	aufA	99.433	1280	705	0	535261	535965	Contig	7032
GCF_000459615.1_Esch_coli_KOEGE_30_63a_V1_genomic.fna	NZ_KE701231.1	aufB	99.872	1434	779	0	534408	535186	Contig	7032
GCF_000459615.1_Esch_coli_KOEGE_30_63a_V1_genomic.fna	NZ_KE701231.1	aufC	99.961	4787	2595	0	531777	534371	Contig	7032
GCF_000459615.1_Esch_coli_KOEGE_30_63a_V1_genomic.fna	NZ_KE701231.1	aufD	99.779	832	453	0	531214	531666	Contig	7032
GCF_000459615.1_Esch_coli_KOEGE_30_63a_V1_genomic.fna	NZ_KE701231.1	aufE	99.462	1014	558	0	530691	531248	Contig	7032
GCF_000459615.1_Esch_coli_KOEGE_30_63a_V1_genomic.fna	NZ_KE701231.1	aufF	99.455	1334	734	0	530013	530746	Contig	7032
GCF_000459615.1_Esch_coli_KOEGE_30_63a_V1_genomic.fna	NZ_KE701231.1	aufG	83.671	859	937	0	528933	529855	Contig	7032
GCF_000459735.1_Esch_coli_KOEGE_56_169a_V1_genomic.fna	NZ_KE701323.1	aufA	99.291	1275	705	0	629015	629719	Contig	7032
GCF_000459735.1_Esch_coli_KOEGE_56_169a_V1_genomic.fna	NZ_KE701323.1	aufB	99.872	1434	779	0	628162	628940	Contig	7032
GCF_000459735.1_Esch_coli_KOEGE_56_169a_V1_genomic.fna	NZ_KE701323.1	aufC	99.923	4782	2595	0	625531	628125	Contig	7032
GCF_000459735.1_Esch_coli_KOEGE_56_169a_V1_genomic.fna	NZ_KE701323.1	aufD	99.779	832	453	0	624968	625420	Contig	7032
GCF_000459735.1_Esch_coli_KOEGE_56_169a_V1_genomic.fna	NZ_KE701323.1	aufE	97.849	965	558	0	624445	625002	Contig	7032
GCF_000459735.1_Esch_coli_KOEGE_56_169a_V1_genomic.fna	NZ_KE701323.1	aufF	97.93	1339	773	0	623728	624500	Contig	7032
GCF_000459735.1_Esch_coli_KOEGE_56_169a_V1_genomic.fna	NZ_KE701323.1	aufG	83.619	859	934	0	622687	623609	Contig	7032
GCF_000459755.1_Esch_coli_KOEGE_58_171a_V1_genomic.fna	NZ_KE701334.1	aufA	99.433	1280	705	0	570318	571022	Contig	7032
GCF_000459755.1_Esch_coli_KOEGE_58_171a_V1_genomic.fna	NZ_KE701334.1	aufB	99.872	1434	779	0	569465	570243	Contig	7032
GCF_000459755.1_Esch_coli_KOEGE_58_171a_V1_genomic.fna	NZ_KE701334.1	aufC	99.961	4787	2595	0	566834	569428	Contig	7032
GCF_000459755.1_Esch_coli_KOEGE_58_171a_V1_genomic.fna	NZ_KE701334.1	aufD	99.779	832	453	0	566271	566723	Contig	7032
GCF_000459755.1_Esch_coli_KOEGE_58_171a_V1_genomic.fna	NZ_KE701334.1	aufE	99.462	1014	558	0	565748	566305	Contig	7032
GCF_000459755.1_Esch_coli_KOEGE_58_171a_V1_genomic.fna	NZ_KE701334.1	aufF	99.591	1339	734	0	565070	565803	Contig	7032
GCF_000459755.1_Esch_coli_KOEGE_58_171a_V1_genomic.fna	NZ_KE701334.1	aufG	83.671	859	937	0	563990	564912	Contig	7032
GCF_000459835.1_Esch_coli_KOEGE_70_185a_V1_genomic.fna	NZ_KE701376.1	aufA	99.433	1280	705	0	143533	144237	Contig	7032
GCF_000459835.1_Esch_coli_KOEGE_70_185a_V1_genomic.fna	NZ_KE701376.1	aufB	99.872	1434	779	0	142680	143458	Contig	7032
GCF_000459835.1_Esch_coli_KOEGE_70_185a_V1_genomic.fna	NZ_KE701376.1	aufC	99.961	4787	2595	0	140049	142643	Contig	7032
GCF_000459835.1_Esch_coli_KOEGE_70_185a_V1_genomic.fna	NZ_KE701376.1	aufD	99.779	832	453	0	139486	139938	Contig	7032
GCF_000459835.1_Esch_coli_KOEGE_70_185a_V1_genomic.fna	NZ_KE701376.1	aufE	99.462	1014	558	0	138963	139520	Contig	7032
GCF_000459835.1_Esch_coli_KOEGE_70_185a_V1_genomic.fna	NZ_KE701376.1	aufF	99.591	1339	734	0	138285	139018	Contig	7032
GCF_000459835.1_Esch_coli_KOEGE_70_185a_V1_genomic.fna	NZ_KE701376.1	aufG	83.671	859	937	0	137205	138127	Contig	7032
GCF_000459975.1_Esch_coli_UMEA_3022-1_V1_genomic.fna	NZ_KE701438.1	aufA	99.291	1275	705	0	1002843	1003547	Contig	7032
GCF_000459975.1_Esch_coli_UMEA_3022-1_V1_genomic.fna	NZ_KE701438.1	aufB	99.872	1434	779	0	1001990	1002768	Contig	7032
GCF_000459975.1_Esch_coli_UMEA_3022-1_V1_genomic.fna	NZ_KE701438.1	aufC	100	4793	2595	0	999359	1001953	Contig	7032
GCF_000459975.1_Esch_coli_UMEA_3022-1_V1_genomic.fna	NZ_KE701438.1	aufD	99.779	832	453	0	998796	999248	Contig	7032
GCF_000459975.1_Esch_coli_UMEA_3022-1_V1_genomic.fna	NZ_KE701438.1	aufE	99.462	1014	558	0	998273	998830	Contig	7032
GCF_000459975.1_Esch_coli_UMEA_3022-1_V1_genomic.fna	NZ_KE701438.1	aufF	99.591	1339	734	0	997595	998328	Contig	7032
GCF_000459975.1_Esch_coli_UMEA_3022-1_V1_genomic.fna	NZ_KE701438.1	aufG	83.671	859	937	0	996515	997437	Contig	7032
GCF_000460055.1_Esch_coli_UMEA_3053-1_V1_genomic.fna	NZ_KE701490.1	aufA	100	1303	705	0	143530	144234	Contig	7032
GCF_000460055.1_Esch_coli_UMEA_3053-1_V1_genomic.fna	NZ_KE701490.1	aufB	99.744	1430	780	0	142677	143456	Contig	7032
GCF_000460055.1_Esch_coli_UMEA_3053-1_V1_genomic.fna	NZ_KE701490.1	aufC	99.538	4726	2595	0	140046	142640	Contig	7032
GCF_000460055.1_Esch_coli_UMEA_3053-1_V1_genomic.fna	NZ_KE701490.1	aufD	99.558	826	453	0	139483	139935	Contig	7032
GCF_000460055.1_Esch_coli_UMEA_3053-1_V1_genomic.fna	NZ_KE701490.1	aufE	97.133	942	558	0	138960	139517	Contig	7032
GCF_000460055.1_Esch_coli_UMEA_3053-1_V1_genomic.fna	NZ_KE701490.1	aufF	93.402	1146	773	0	138243	139015	Contig	7032
GCF_000460055.1_Esch_coli_UMEA_3053-1_V1_genomic.fna	NZ_KE701490.1	aufG	83.405	848	934	0	137202	138124	Contig	7032
GCF_000460115.1_Esch_coli_UMEA_3088-1_V1_genomic.fna	NZ_KE701517.1	aufA	100	1303	705	0	782375	783079	Contig	7032
GCF_000460115.1_Esch_coli_UMEA_3088-1_V1_genomic.fna	NZ_KE701517.1	aufB	99.744	1430	780	0	781522	782301	Contig	7032
GCF_000460115.1_Esch_coli_UMEA_3088-1_V1_genomic.fna	NZ_KE701517.1	aufC	99.576	4732	2595	0	778891	781485	Contig	7032
GCF_000460115.1_Esch_coli_UMEA_3088-1_V1_genomic.fna	NZ_KE701517.1	aufD	99.558	826	453	0	778328	778780	Contig	7032
GCF_000460115.1_Esch_coli_UMEA_3088-1_V1_genomic.fna	NZ_KE701517.1	aufE	96.774	931	558	0	777805	778362	Contig	7032
GCF_000460115.1_Esch_coli_UMEA_3088-1_V1_genomic.fna	NZ_KE701517.1	aufF	93.273	1140	773	0	777088	777860	Contig	7032
GCF_000460115.1_Esch_coli_UMEA_3088-1_V1_genomic.fna	NZ_KE701517.1	aufG	83.405	848	934	0	776047	776969	Contig	7032
GCF_000460135.1_Esch_coli_UMEA_3097-1_V1_genomic.fna	NZ_KE701523.1	aufA	99.433	1280	705	0	2365714	2366418	Contig	7032
GCF_000460135.1_Esch_coli_UMEA_3097-1_V1_genomic.fna	NZ_KE701523.1	aufB	99.872	1434	779	0	2364861	2365639	Contig	7032
GCF_000460135.1_Esch_coli_UMEA_3097-1_V1_genomic.fna	NZ_KE701523.1	aufC	100	4793	2595	0	2362230	2364824	Contig	7032
GCF_000460135.1_Esch_coli_UMEA_3097-1_V1_genomic.fna	NZ_KE701523.1	aufD	99.779	832	453	0	2361667	2362119	Contig	7032
GCF_000460135.1_Esch_coli_UMEA_3097-1_V1_genomic.fna	NZ_KE701523.1	aufE	99.462	1014	558	0	2361144	2361701	Contig	7032
GCF_000460135.1_Esch_coli_UMEA_3097-1_V1_genomic.fna	NZ_KE701523.1	aufF	99.591	1339	734	0	2360466	2361199	Contig	7032
GCF_000460135.1_Esch_coli_UMEA_3097-1_V1_genomic.fna	NZ_KE701523.1	aufG	83.671	859	937	0	2359386	2360308	Contig	7032
GCF_000460175.1_Esch_coli_UMEA_3113-1_V1_genomic.fna	NZ_KE701576.1	aufA	99.433	1280	705	0	564517	565221	Contig	7032
GCF_000460175.1_Esch_coli_UMEA_3113-1_V1_genomic.fna	NZ_KE701576.1	aufB	99.872	1434	779	0	563664	564442	Contig	7032
GCF_000460175.1_Esch_coli_UMEA_3113-1_V1_genomic.fna	NZ_KE701576.1	aufC	99.961	4787	2595	0	561033	563627	Contig	7032
GCF_000460175.1_Esch_coli_UMEA_3113-1_V1_genomic.fna	NZ_KE701576.1	aufD	99.779	832	453	0	560470	560922	Contig	7032
GCF_000460175.1_Esch_coli_UMEA_3113-1_V1_genomic.fna	NZ_KE701576.1	aufE	99.462	1014	558	0	559947	560504	Contig	7032
GCF_000460175.1_Esch_coli_UMEA_3113-1_V1_genomic.fna	NZ_KE701576.1	aufF	99.591	1339	734	0	559269	560002	Contig	7032
GCF_000460175.1_Esch_coli_UMEA_3113-1_V1_genomic.fna	NZ_KE701576.1	aufG	83.671	859	937	0	558189	559111	Contig	7032
GCF_000460235.1_Esch_coli_UMEA_3122-1_V1_genomic.fna	NZ_KE701625.1	aufA	100	1303	705	0	138394	139098	Contig	7032
GCF_000460235.1_Esch_coli_UMEA_3122-1_V1_genomic.fna	NZ_KE701625.1	aufB	99.744	1430	780	0	137541	138320	Contig	7032
GCF_000460235.1_Esch_coli_UMEA_3122-1_V1_genomic.fna	NZ_KE701625.1	aufC	99.576	4732	2595	0	134910	137504	Contig	7032
GCF_000460235.1_Esch_coli_UMEA_3122-1_V1_genomic.fna	NZ_KE701625.1	aufD	99.558	826	453	0	134347	134799	Contig	7032
GCF_000460235.1_Esch_coli_UMEA_3122-1_V1_genomic.fna	NZ_KE701625.1	aufE	96.774	931	558	0	133824	134381	Contig	7032
GCF_000460235.1_Esch_coli_UMEA_3122-1_V1_genomic.fna	NZ_KE701625.1	aufF	93.402	1146	773	0	133107	133879	Contig	7032
GCF_000460235.1_Esch_coli_UMEA_3122-1_V1_genomic.fna	NZ_KE701625.1	aufG	83.405	848	934	0	132066	132988	Contig	7032
GCF_000460855.1_Esch_coli_UMEA_3215-1_V1_genomic.fna	NZ_KE702074.1	aufA	100	1303	705	0	143538	144242	Contig	7032
GCF_000460855.1_Esch_coli_UMEA_3215-1_V1_genomic.fna	NZ_KE702074.1	aufB	99.615	1424	780	0	142685	143464	Contig	7032
GCF_000460855.1_Esch_coli_UMEA_3215-1_V1_genomic.fna	NZ_KE702074.1	aufC	99.499	4721	2595	0	140054	142648	Contig	7032
GCF_000460855.1_Esch_coli_UMEA_3215-1_V1_genomic.fna	NZ_KE702074.1	aufD	99.558	826	453	0	139491	139943	Contig	7032
GCF_000460855.1_Esch_coli_UMEA_3215-1_V1_genomic.fna	NZ_KE702074.1	aufE	96.774	931	558	0	138968	139525	Contig	7032
GCF_000460855.1_Esch_coli_UMEA_3215-1_V1_genomic.fna	NZ_KE702074.1	aufF	93.402	1146	773	0	138251	139023	Contig	7032
GCF_000460855.1_Esch_coli_UMEA_3215-1_V1_genomic.fna	NZ_KE702074.1	aufG	83.405	848	934	0	137210	138132	Contig	7032
GCF_000460895.1_Esch_coli_UMEA_3217-1_V1_genomic.fna	NZ_KE702093.1	aufA	99.291	1275	705	0	1003298	1004002	Contig	7032
GCF_000460895.1_Esch_coli_UMEA_3217-1_V1_genomic.fna	NZ_KE702093.1	aufB	99.872	1434	779	0	1002445	1003223	Contig	7032
GCF_000460895.1_Esch_coli_UMEA_3217-1_V1_genomic.fna	NZ_KE702093.1	aufC	100	4793	2595	0	999814	1002408	Contig	7032
GCF_000460895.1_Esch_coli_UMEA_3217-1_V1_genomic.fna	NZ_KE702093.1	aufD	99.779	832	453	0	999251	999703	Contig	7032
GCF_000460895.1_Esch_coli_UMEA_3217-1_V1_genomic.fna	NZ_KE702093.1	aufE	99.462	1014	558	0	998728	999285	Contig	7032
GCF_000460895.1_Esch_coli_UMEA_3217-1_V1_genomic.fna	NZ_KE702093.1	aufF	99.591	1339	734	0	998050	998783	Contig	7032
GCF_000460895.1_Esch_coli_UMEA_3217-1_V1_genomic.fna	NZ_KE702093.1	aufG	83.671	859	937	0	996970	997892	Contig	7032
GCF_000460935.1_Esch_coli_UMEA_3221-1_V1_genomic.fna	NZ_KE702122.1	aufA	99.291	1275	705	0	143502	144206	Contig	7032
GCF_000460935.1_Esch_coli_UMEA_3221-1_V1_genomic.fna	NZ_KE702122.1	aufB	99.872	1434	779	0	142649	143427	Contig	7032
GCF_000460935.1_Esch_coli_UMEA_3221-1_V1_genomic.fna	NZ_KE702122.1	aufC	99.923	4782	2595	0	140018	142612	Contig	7032
GCF_000460935.1_Esch_coli_UMEA_3221-1_V1_genomic.fna	NZ_KE702122.1	aufD	99.779	832	453	0	139455	139907	Contig	7032
GCF_000460935.1_Esch_coli_UMEA_3221-1_V1_genomic.fna	NZ_KE702122.1	aufE	97.849	965	558	0	138932	139489	Contig	7032
GCF_000460935.1_Esch_coli_UMEA_3221-1_V1_genomic.fna	NZ_KE702122.1	aufF	97.93	1339	773	0	138215	138987	Contig	7032
GCF_000460935.1_Esch_coli_UMEA_3221-1_V1_genomic.fna	NZ_KE702122.1	aufG	83.619	859	934	0	137174	138096	Contig	7032
GCF_000460975.1_Esch_coli_UMEA_3230-1_V1_genomic.fna	NZ_KE702159.1	aufA	99.291	1275	705	0	143524	144228	Contig	7032
GCF_000460975.1_Esch_coli_UMEA_3230-1_V1_genomic.fna	NZ_KE702159.1	aufB	99.872	1434	779	0	142671	143449	Contig	7032
GCF_000460975.1_Esch_coli_UMEA_3230-1_V1_genomic.fna	NZ_KE702159.1	aufC	99.923	4782	2595	0	140040	142634	Contig	7032
GCF_000460975.1_Esch_coli_UMEA_3230-1_V1_genomic.fna	NZ_KE702159.1	aufD	99.779	832	453	0	139477	139929	Contig	7032
GCF_000460975.1_Esch_coli_UMEA_3230-1_V1_genomic.fna	NZ_KE702159.1	aufE	97.849	965	558	0	138954	139511	Contig	7032
GCF_000460975.1_Esch_coli_UMEA_3230-1_V1_genomic.fna	NZ_KE702159.1	aufF	97.93	1339	773	0	138237	139009	Contig	7032
GCF_000460975.1_Esch_coli_UMEA_3230-1_V1_genomic.fna	NZ_KE702159.1	aufG	83.619	859	934	0	137196	138118	Contig	7032
GCF_000461295.1_Esch_coli_UMEA_3341-1_V1_genomic.fna	NZ_KE702380.1	aufA	99.433	1280	705	0	143546	144250	Contig	7032
GCF_000461295.1_Esch_coli_UMEA_3341-1_V1_genomic.fna	NZ_KE702380.1	aufB	99.872	1434	779	0	142693	143471	Contig	7032
GCF_000461295.1_Esch_coli_UMEA_3341-1_V1_genomic.fna	NZ_KE702380.1	aufC	100	4793	2595	0	140062	142656	Contig	7032
GCF_000461295.1_Esch_coli_UMEA_3341-1_V1_genomic.fna	NZ_KE702380.1	aufD	99.779	832	453	0	139499	139951	Contig	7032
GCF_000461295.1_Esch_coli_UMEA_3341-1_V1_genomic.fna	NZ_KE702380.1	aufE	99.462	1014	558	0	138976	139533	Contig	7032
GCF_000461295.1_Esch_coli_UMEA_3341-1_V1_genomic.fna	NZ_KE702380.1	aufF	99.591	1339	734	0	138298	139031	Contig	7032
GCF_000461295.1_Esch_coli_UMEA_3341-1_V1_genomic.fna	NZ_KE702380.1	aufG	83.671	859	937	0	137218	138140	Contig	7032
GCF_000461375.1_Esch_coli_UMEA_3585-1_V1_genomic.fna	NZ_KE702411.1	aufA	99.433	1280	705	0	963158	963862	Contig	7032
GCF_000461375.1_Esch_coli_UMEA_3585-1_V1_genomic.fna	NZ_KE702411.1	aufB	99.872	1434	779	0	962305	963083	Contig	7032
GCF_000461375.1_Esch_coli_UMEA_3585-1_V1_genomic.fna	NZ_KE702411.1	aufC	99.961	4787	2595	0	959674	962268	Contig	7032
GCF_000461375.1_Esch_coli_UMEA_3585-1_V1_genomic.fna	NZ_KE702411.1	aufD	99.779	832	453	0	959111	959563	Contig	7032
GCF_000461375.1_Esch_coli_UMEA_3585-1_V1_genomic.fna	NZ_KE702411.1	aufE	99.462	1014	558	0	958588	959145	Contig	7032
GCF_000461375.1_Esch_coli_UMEA_3585-1_V1_genomic.fna	NZ_KE702411.1	aufF	99.591	1339	734	0	957910	958643	Contig	7032
GCF_000461375.1_Esch_coli_UMEA_3585-1_V1_genomic.fna	NZ_KE702411.1	aufG	83.671	859	937	0	956830	957752	Contig	7032
GCF_000461435.1_Esch_coli_UMEA_3617-1_V1_genomic.fna	NZ_KE702451.1	aufA	99.433	1280	705	0	143566	144270	Contig	7032
GCF_000461435.1_Esch_coli_UMEA_3617-1_V1_genomic.fna	NZ_KE702451.1	aufB	99.872	1434	779	0	142713	143491	Contig	7032
GCF_000461435.1_Esch_coli_UMEA_3617-1_V1_genomic.fna	NZ_KE702451.1	aufC	99.961	4787	2595	0	140082	142676	Contig	7032
GCF_000461435.1_Esch_coli_UMEA_3617-1_V1_genomic.fna	NZ_KE702451.1	aufD	99.779	832	453	0	139519	139971	Contig	7032
GCF_000461435.1_Esch_coli_UMEA_3617-1_V1_genomic.fna	NZ_KE702451.1	aufE	99.462	1014	558	0	138996	139553	Contig	7032
GCF_000461435.1_Esch_coli_UMEA_3617-1_V1_genomic.fna	NZ_KE702451.1	aufF	99.591	1339	734	0	138318	139051	Contig	7032
GCF_000461435.1_Esch_coli_UMEA_3617-1_V1_genomic.fna	NZ_KE702451.1	aufG	83.671	859	937	0	137238	138160	Contig	7032
GCF_000488075.1_Esch_coli_UMEA_3426-1_V1_genomic.fna	NZ_KI530637.1	aufA	99.433	1280	705	0	913649	914353	Contig	7032
GCF_000488075.1_Esch_coli_UMEA_3426-1_V1_genomic.fna	NZ_KI530637.1	aufB	99.872	1434	779	0	912796	913574	Contig	7032
GCF_000488075.1_Esch_coli_UMEA_3426-1_V1_genomic.fna	NZ_KI530637.1	aufC	99.961	4787	2595	0	910165	912759	Contig	7032
GCF_000488075.1_Esch_coli_UMEA_3426-1_V1_genomic.fna	NZ_KI530637.1	aufD	99.779	832	453	0	909602	910054	Contig	7032
GCF_000488075.1_Esch_coli_UMEA_3426-1_V1_genomic.fna	NZ_KI530637.1	aufE	99.462	1014	558	0	909079	909636	Contig	7032
GCF_000488075.1_Esch_coli_UMEA_3426-1_V1_genomic.fna	NZ_KI530637.1	aufF	99.591	1339	734	0	908401	909134	Contig	7032
GCF_000488075.1_Esch_coli_UMEA_3426-1_V1_genomic.fna	NZ_KI530637.1	aufG	83.671	859	937	0	907321	908243	Contig	7032
GCF_000488095.1_Esch_coli_UMEA_3290-1_V1_genomic.fna	NZ_KI530646.1	aufA	99.433	1280	705	0	573110	573814	Contig	7032
GCF_000488095.1_Esch_coli_UMEA_3290-1_V1_genomic.fna	NZ_KI530646.1	aufB	99.872	1434	779	0	572257	573035	Contig	7032
GCF_000488095.1_Esch_coli_UMEA_3290-1_V1_genomic.fna	NZ_KI530646.1	aufC	99.961	4787	2595	0	569626	572220	Contig	7032
GCF_000488095.1_Esch_coli_UMEA_3290-1_V1_genomic.fna	NZ_KI530646.1	aufD	99.779	832	453	0	569063	569515	Contig	7032
GCF_000488095.1_Esch_coli_UMEA_3290-1_V1_genomic.fna	NZ_KI530646.1	aufE	99.462	1014	558	0	568540	569097	Contig	7032
GCF_000488095.1_Esch_coli_UMEA_3290-1_V1_genomic.fna	NZ_KI530646.1	aufF	99.591	1339	734	0	567862	568595	Contig	7032
GCF_000488095.1_Esch_coli_UMEA_3290-1_V1_genomic.fna	NZ_KI530646.1	aufG	83.671	859	937	0	566782	567704	Contig	7032
GCF_000488795.1_ASM48879v1_genomic.fna	NZ_KI534864.1	aufA	100	1303	705	0	99442	100146	Contig	7032
GCF_000488795.1_ASM48879v1_genomic.fna	NZ_KI534864.1	aufB	99.744	1430	780	0	100220	100999	Contig	7032
GCF_000488795.1_ASM48879v1_genomic.fna	NZ_KI534864.1	aufC	99.576	4732	2595	0	101036	103630	Contig	7032
GCF_000488795.1_ASM48879v1_genomic.fna	NZ_KI534864.1	aufD	99.558	826	453	0	103741	104193	Contig	7032
GCF_000488795.1_ASM48879v1_genomic.fna	NZ_KI534864.1	aufE	96.774	931	558	0	104159	104716	Contig	7032
GCF_000488795.1_ASM48879v1_genomic.fna	NZ_KI534864.1	aufF	93.402	1146	773	0	104661	105433	Contig	7032
GCF_000488795.1_ASM48879v1_genomic.fna	NZ_KI534864.1	aufG	83.405	848	934	0	105552	106474	Contig	7032
GCF_000488835.1_ASM48883v1_genomic.fna	NZ_KI535265.1	aufA	99.433	1280	705	0	99865	100569	Contig	7032
GCF_000488835.1_ASM48883v1_genomic.fna	NZ_KI535265.1	aufB	99.872	1434	779	0	100644	101422	Contig	7032
GCF_000488835.1_ASM48883v1_genomic.fna	NZ_KI535265.1	aufC	99.961	4787	2595	0	101459	104053	Contig	7032
GCF_000488835.1_ASM48883v1_genomic.fna	NZ_KI535265.1	aufD	99.779	832	453	0	104164	104616	Contig	7032
GCF_000488835.1_ASM48883v1_genomic.fna	NZ_KI535265.1	aufE	99.462	1014	558	0	104582	105139	Contig	7032
GCF_000488835.1_ASM48883v1_genomic.fna	NZ_KI535265.1	aufF	99.591	1339	734	0	105084	105817	Contig	7032
GCF_000488835.1_ASM48883v1_genomic.fna	NZ_KI535265.1	aufG	83.671	859	937	0	105975	106897	Contig	7032
GCF_000503655.1_Ecoli1047_genomic.fna	NZ_AYQG01000027.1	aufA	98.723	1253	705	0	24711	25415	Contig	7032
GCF_000503655.1_Ecoli1047_genomic.fna	NZ_AYQG01000027.1	aufB	99.101	1400	779	0	25490	26268	Contig	7032
GCF_000503655.1_Ecoli1047_genomic.fna	NZ_AYQG01000027.1	aufC	99.422	4710	2595	0	26305	28899	Contig	7032
GCF_000503655.1_Ecoli1047_genomic.fna	NZ_AYQG01000027.1	aufD	99.779	832	453	0	29010	29462	Contig	7032
GCF_000503655.1_Ecoli1047_genomic.fna	NZ_AYQG01000027.1	aufE	98.925	998	558	0	29428	29985	Contig	7032
GCF_000503655.1_Ecoli1047_genomic.fna	NZ_AYQG01000027.1	aufF	98.665	1328	749	0	29930	30678	Contig	7032
GCF_000503655.1_Ecoli1047_genomic.fna	NZ_AYQG01000027.1	aufG	83.85	870	935	0	30821	31743	Contig	7032
GCF_000507685.1_Esch_coli_UMEA_3489-1_V1_genomic.fna	NZ_KI669372.1	aufA	98.582	1247	705	0	2924247	2924951	Contig	7032
GCF_000507685.1_Esch_coli_UMEA_3489-1_V1_genomic.fna	NZ_KI669372.1	aufB	99.23	1406	779	0	2923394	2924172	Contig	7032
GCF_000507685.1_Esch_coli_UMEA_3489-1_V1_genomic.fna	NZ_KI669372.1	aufC	99.73	4754	2595	0	2920763	2923357	Contig	7032
GCF_000507685.1_Esch_coli_UMEA_3489-1_V1_genomic.fna	NZ_KI669372.1	aufD	99.779	832	453	0	2920200	2920652	Contig	7032
GCF_000507685.1_Esch_coli_UMEA_3489-1_V1_genomic.fna	NZ_KI669372.1	aufE	97.133	942	558	0	2919677	2920234	Contig	7032
GCF_000507685.1_Esch_coli_UMEA_3489-1_V1_genomic.fna	NZ_KI669372.1	aufF	94.55	1134	734	0	2918999	2919732	Contig	7032
GCF_000507685.1_Esch_coli_UMEA_3489-1_V1_genomic.fna	NZ_KI669372.1	aufG	83.85	870	935	0	2917919	2918841	Contig	7032
GCF_000692535.1_Esch_coli_BIDMC_72_V1_genomic.fna	NZ_KK736364.1	aufA	100	1303	705	0	138517	139221	Contig	7032
GCF_000692535.1_Esch_coli_BIDMC_72_V1_genomic.fna	NZ_KK736364.1	aufB	99.744	1430	780	0	137664	138443	Contig	7032
GCF_000692535.1_Esch_coli_BIDMC_72_V1_genomic.fna	NZ_KK736364.1	aufC	99.576	4732	2595	0	135033	137627	Contig	7032
GCF_000692535.1_Esch_coli_BIDMC_72_V1_genomic.fna	NZ_KK736364.1	aufD	99.558	826	453	0	134470	134922	Contig	7032
GCF_000692535.1_Esch_coli_BIDMC_72_V1_genomic.fna	NZ_KK736364.1	aufE	96.774	931	558	0	133947	134504	Contig	7032
GCF_000692535.1_Esch_coli_BIDMC_72_V1_genomic.fna	NZ_KK736364.1	aufF	93.402	1146	773	0	133230	134002	Contig	7032
GCF_000692535.1_Esch_coli_BIDMC_72_V1_genomic.fna	NZ_KK736364.1	aufG	83.298	843	934	0	132189	133111	Contig	7032
GCF_000692555.1_Esch_coli_BIDMC_73_V1_genomic.fna	NZ_KK736372.1	aufA	100	1303	705	0	2257341	2258045	Contig	7032
GCF_000692555.1_Esch_coli_BIDMC_73_V1_genomic.fna	NZ_KK736372.1	aufB	99.744	1430	780	0	2256488	2257267	Contig	7032
GCF_000692555.1_Esch_coli_BIDMC_73_V1_genomic.fna	NZ_KK736372.1	aufC	99.576	4732	2595	0	2253857	2256451	Contig	7032
GCF_000692555.1_Esch_coli_BIDMC_73_V1_genomic.fna	NZ_KK736372.1	aufD	99.558	826	453	0	2253294	2253746	Contig	7032
GCF_000692555.1_Esch_coli_BIDMC_73_V1_genomic.fna	NZ_KK736372.1	aufE	96.774	931	558	0	2252771	2253328	Contig	7032
GCF_000692555.1_Esch_coli_BIDMC_73_V1_genomic.fna	NZ_KK736372.1	aufF	93.402	1146	773	0	2252054	2252826	Contig	7032
GCF_000692555.1_Esch_coli_BIDMC_73_V1_genomic.fna	NZ_KK736372.1	aufG	83.298	843	934	0	2251013	2251935	Contig	7032
GCF_000696545.1_v1_genomic.fna	NZ_JJNT01000036.1	aufA	99.433	1280	705	0	96473	97177	Contig	7032
GCF_000696545.1_v1_genomic.fna	NZ_JJNT01000036.1	aufB	99.872	1434	779	0	95620	96398	Contig	7032
GCF_000696545.1_v1_genomic.fna	NZ_JJNT01000036.1	aufC	99.961	4787	2595	0	92989	95583	Contig	7032
GCF_000696545.1_v1_genomic.fna	NZ_JJNT01000036.1	aufD	99.779	832	453	0	92426	92878	Contig	7032
GCF_000696545.1_v1_genomic.fna	NZ_JJNT01000036.1	aufE	99.462	1014	558	0	91903	92460	Contig	7032
GCF_000696545.1_v1_genomic.fna	NZ_JJNT01000036.1	aufF	99.591	1339	734	0	91225	91958	Contig	7032
GCF_000696545.1_v1_genomic.fna	NZ_JJNT01000036.1	aufG	83.671	859	937	0	90145	91067	Contig	7032
GCF_000699365.1_7996-1_genomic.fna	NZ_JDWS01000078.1	aufA	99.433	1280	705	0	100156	100860	Contig	7032
GCF_000699365.1_7996-1_genomic.fna	NZ_JDWS01000078.1	aufB	99.872	1434	779	0	100935	101713	Contig	7032
GCF_000699365.1_7996-1_genomic.fna	NZ_JDWS01000078.1	aufC	99.961	4787	2595	0	101750	104344	Contig	7032
GCF_000699365.1_7996-1_genomic.fna	NZ_JDWS01000078.1	aufD	99.779	832	453	0	104455	104907	Contig	7032
GCF_000699365.1_7996-1_genomic.fna	NZ_JDWS01000078.1	aufE	99.462	1014	558	0	104873	105430	Contig	7032
GCF_000699365.1_7996-1_genomic.fna	NZ_JDWS01000078.1	aufF	99.591	1339	734	0	105375	106108	Contig	7032
GCF_000699365.1_7996-1_genomic.fna	NZ_JDWS01000078.1	aufG	83.671	859	937	0	106266	107188	Contig	7032
GCF_000704225.1_ASM70422v1_genomic.fna	NZ_JNQG01000006.1	aufA	98.723	1253	705	0	97758	98462	Contig	7032
GCF_000704225.1_ASM70422v1_genomic.fna	NZ_JNQG01000006.1	aufB	99.101	1400	779	0	96905	97683	Contig	7032
GCF_000704225.1_ASM70422v1_genomic.fna	NZ_JNQG01000006.1	aufC	99.422	4710	2595	0	94274	96868	Contig	7032
GCF_000704225.1_ASM70422v1_genomic.fna	NZ_JNQG01000006.1	aufD	99.779	832	453	0	93711	94163	Contig	7032
GCF_000704225.1_ASM70422v1_genomic.fna	NZ_JNQG01000006.1	aufE	98.925	998	558	0	93188	93745	Contig	7032
GCF_000704225.1_ASM70422v1_genomic.fna	NZ_JNQG01000006.1	aufF	98.665	1328	749	0	92495	93243	Contig	7032
GCF_000704225.1_ASM70422v1_genomic.fna	NZ_JNQG01000006.1	aufG	83.85	870	935	0	91430	92352	Contig	7032
GCF_000704845.1_ASM70484v1_genomic.fna	NZ_JNRU01000007.1	aufA	99.574	1286	705	0	95798	96502	Contig	7032
GCF_000704845.1_ASM70484v1_genomic.fna	NZ_JNRU01000007.1	aufB	99.101	1400	779	0	96577	97355	Contig	7032
GCF_000704845.1_ASM70484v1_genomic.fna	NZ_JNRU01000007.1	aufC	99.769	4759	2595	0	97392	99986	Contig	7032
GCF_000704845.1_ASM70484v1_genomic.fna	NZ_JNRU01000007.1	aufD	99.558	826	453	0	100097	100549	Contig	7032
GCF_000704845.1_ASM70484v1_genomic.fna	NZ_JNRU01000007.1	aufE	97.491	953	558	0	100515	101072	Contig	7032
GCF_000704845.1_ASM70484v1_genomic.fna	NZ_JNRU01000007.1	aufF	99.455	1334	734	0	101017	101750	Contig	7032
GCF_000704845.1_ASM70484v1_genomic.fna	NZ_JNRU01000007.1	aufG	83.636	859	935	0	101908	102830	Contig	7032
GCF_000776615.1_ASM77661v1_genomic.fna	NZ_JSGZ01000038.1	aufA	99.291	1275	705	0	108229	108933	Contig	7032
GCF_000776615.1_ASM77661v1_genomic.fna	NZ_JSGZ01000038.1	aufB	99.872	1434	779	0	109008	109786	Contig	7032
GCF_000776615.1_ASM77661v1_genomic.fna	NZ_JSGZ01000038.1	aufC	99.923	4782	2595	0	109823	112417	Contig	7032
GCF_000776615.1_ASM77661v1_genomic.fna	NZ_JSGZ01000038.1	aufD	99.779	832	453	0	112528	112980	Contig	7032
GCF_000776615.1_ASM77661v1_genomic.fna	NZ_JSGZ01000038.1	aufE	97.849	965	558	0	112946	113503	Contig	7032
GCF_000776615.1_ASM77661v1_genomic.fna	NZ_JSGZ01000038.1	aufF	97.93	1339	773	0	113448	114220	Contig	7032
GCF_000776615.1_ASM77661v1_genomic.fna	NZ_JSGZ01000038.1	aufG	83.619	859	934	0	114339	115261	Contig	7032
GCF_000776675.1_ASM77667v1_genomic.fna	NZ_JSHE01000027.1	aufA	98.582	1247	705	0	96494	97198	Contig	7032
GCF_000776675.1_ASM77667v1_genomic.fna	NZ_JSHE01000027.1	aufB	99.23	1406	779	0	95641	96419	Contig	7032
GCF_000776675.1_ASM77667v1_genomic.fna	NZ_JSHE01000027.1	aufC	99.499	4721	2595	0	93010	95604	Contig	7032
GCF_000776675.1_ASM77667v1_genomic.fna	NZ_JSHE01000027.1	aufD	99.779	832	453	0	92447	92899	Contig	7032
GCF_000776675.1_ASM77667v1_genomic.fna	NZ_JSHE01000027.1	aufE	97.312	948	558	0	91924	92481	Contig	7032
GCF_000776675.1_ASM77667v1_genomic.fna	NZ_JSHE01000027.1	aufF	94.687	1140	734	0	91246	91979	Contig	7032
GCF_000776675.1_ASM77667v1_genomic.fna	NZ_JSHE01000027.1	aufG	83.85	870	935	0	90166	91088	Contig	7032
GCF_000778685.1_ASM77868v1_genomic.fna	NZ_JSKN01000041.1	aufA	99.433	1280	705	0	97014	97718	Contig	7032
GCF_000778685.1_ASM77868v1_genomic.fna	NZ_JSKN01000041.1	aufB	99.872	1434	779	0	96161	96939	Contig	7032
GCF_000778685.1_ASM77868v1_genomic.fna	NZ_JSKN01000041.1	aufC	99.961	4787	2595	0	93530	96124	Contig	7032
GCF_000778685.1_ASM77868v1_genomic.fna	NZ_JSKN01000041.1	aufD	99.779	832	453	0	92967	93419	Contig	7032
GCF_000778685.1_ASM77868v1_genomic.fna	NZ_JSKN01000041.1	aufE	99.462	1014	558	0	92444	93001	Contig	7032
GCF_000778685.1_ASM77868v1_genomic.fna	NZ_JSKN01000041.1	aufF	99.591	1339	734	0	91766	92499	Contig	7032
GCF_000778685.1_ASM77868v1_genomic.fna	NZ_JSKN01000041.1	aufG	83.671	859	937	0	90686	91608	Contig	7032
GCF_000778765.1_ASM77876v1_genomic.fna	NZ_JSPY01000054.1	aufA	99.433	1280	705	0	108230	108934	Contig	7032
GCF_000778765.1_ASM77876v1_genomic.fna	NZ_JSPY01000054.1	aufB	99.743	1428	779	0	109009	109787	Contig	7032
GCF_000778765.1_ASM77876v1_genomic.fna	NZ_JSPY01000054.1	aufC	99.923	4782	2595	0	109824	112418	Contig	7032
GCF_000778765.1_ASM77876v1_genomic.fna	NZ_JSPY01000054.1	aufD	99.779	832	453	0	112529	112981	Contig	7032
GCF_000778765.1_ASM77876v1_genomic.fna	NZ_JSPY01000054.1	aufE	97.849	965	558	0	112947	113504	Contig	7032
GCF_000778765.1_ASM77876v1_genomic.fna	NZ_JSPY01000054.1	aufF	97.93	1339	773	0	113449	114221	Contig	7032
GCF_000778765.1_ASM77876v1_genomic.fna	NZ_JSPY01000054.1	aufG	83.619	859	934	0	114340	115262	Contig	7032
GCF_000778935.1_ASM77893v1_genomic.fna	NZ_JSKM01000069.1	aufA	100	1303	705	0	97019	97723	Contig	7032
GCF_000778935.1_ASM77893v1_genomic.fna	NZ_JSKM01000069.1	aufB	99.744	1430	780	0	96166	96945	Contig	7032
GCF_000778935.1_ASM77893v1_genomic.fna	NZ_JSKM01000069.1	aufC	99.576	4732	2595	0	93535	96129	Contig	7032
GCF_000778935.1_ASM77893v1_genomic.fna	NZ_JSKM01000069.1	aufD	99.558	826	453	0	92972	93424	Contig	7032
GCF_000778935.1_ASM77893v1_genomic.fna	NZ_JSKM01000069.1	aufE	96.774	931	558	0	92449	93006	Contig	7032
GCF_000778935.1_ASM77893v1_genomic.fna	NZ_JSKM01000069.1	aufF	93.402	1146	773	0	91732	92504	Contig	7032
GCF_000778935.1_ASM77893v1_genomic.fna	NZ_JSKM01000069.1	aufG	83.298	843	934	0	90691	91613	Contig	7032
GCF_000778955.1_ASM77895v1_genomic.fna	NZ_JSKO01000035.1	aufA	99.433	1280	705	0	100879	101583	Contig	7032
GCF_000778955.1_ASM77895v1_genomic.fna	NZ_JSKO01000035.1	aufB	99.872	1434	779	0	101658	102436	Contig	7032
GCF_000778955.1_ASM77895v1_genomic.fna	NZ_JSKO01000035.1	aufC	99.961	4787	2595	0	102473	105067	Contig	7032
GCF_000778955.1_ASM77895v1_genomic.fna	NZ_JSKO01000035.1	aufD	99.779	832	453	0	105178	105630	Contig	7032
GCF_000778955.1_ASM77895v1_genomic.fna	NZ_JSKO01000035.1	aufE	99.462	1014	558	0	105596	106153	Contig	7032
GCF_000778955.1_ASM77895v1_genomic.fna	NZ_JSKO01000035.1	aufF	99.591	1339	734	0	106098	106831	Contig	7032
GCF_000778955.1_ASM77895v1_genomic.fna	NZ_JSKO01000035.1	aufG	83.671	859	937	0	106989	107911	Contig	7032
GCF_000780155.1_ASM78015v1_genomic.fna	NZ_JSMQ01000022.1	aufA	99.433	1280	705	0	97014	97718	Contig	7032
GCF_000780155.1_ASM78015v1_genomic.fna	NZ_JSMQ01000022.1	aufB	99.872	1434	779	0	96161	96939	Contig	7032
GCF_000780155.1_ASM78015v1_genomic.fna	NZ_JSMQ01000022.1	aufC	99.961	4787	2595	0	93530	96124	Contig	7032
GCF_000780155.1_ASM78015v1_genomic.fna	NZ_JSMQ01000022.1	aufD	99.779	832	453	0	92967	93419	Contig	7032
GCF_000780155.1_ASM78015v1_genomic.fna	NZ_JSMQ01000022.1	aufE	99.462	1014	558	0	92444	93001	Contig	7032
GCF_000780155.1_ASM78015v1_genomic.fna	NZ_JSMQ01000022.1	aufF	99.591	1339	734	0	91766	92499	Contig	7032
GCF_000780155.1_ASM78015v1_genomic.fna	NZ_JSMQ01000022.1	aufG	83.671	859	937	0	90686	91608	Contig	7032
GCF_000780335.1_ASM78033v1_genomic.fna	NZ_JSMX01000095.1	aufA	99.291	1275	705	0	95891	96595	Contig	7032
GCF_000780335.1_ASM78033v1_genomic.fna	NZ_JSMX01000095.1	aufB	99.872	1434	779	0	95038	95816	Contig	7032
GCF_000780335.1_ASM78033v1_genomic.fna	NZ_JSMX01000095.1	aufC	99.884	4776	2595	0	92407	95001	Contig	7032
GCF_000780335.1_ASM78033v1_genomic.fna	NZ_JSMX01000095.1	aufD	99.779	832	453	0	91844	92296	Contig	7032
GCF_000780335.1_ASM78033v1_genomic.fna	NZ_JSMX01000095.1	aufE	97.849	965	558	0	91321	91878	Contig	7032
GCF_000780335.1_ASM78033v1_genomic.fna	NZ_JSMX01000095.1	aufF	97.93	1339	773	0	90604	91376	Contig	7032
GCF_000780335.1_ASM78033v1_genomic.fna	NZ_JSMX01000095.1	aufG	83.619	859	934	0	89563	90485	Contig	7032
GCF_000780735.1_ASM78073v1_genomic.fna	NZ_JSNK01000014.1	aufA	99.433	1280	705	0	97014	97718	Contig	7032
GCF_000780735.1_ASM78073v1_genomic.fna	NZ_JSNK01000014.1	aufB	99.872	1434	779	0	96161	96939	Contig	7032
GCF_000780735.1_ASM78073v1_genomic.fna	NZ_JSNK01000014.1	aufC	99.961	4787	2595	0	93530	96124	Contig	7032
GCF_000780735.1_ASM78073v1_genomic.fna	NZ_JSNK01000014.1	aufD	99.779	832	453	0	92967	93419	Contig	7032
GCF_000780735.1_ASM78073v1_genomic.fna	NZ_JSNK01000014.1	aufE	99.462	1014	558	0	92444	93001	Contig	7032
GCF_000780735.1_ASM78073v1_genomic.fna	NZ_JSNK01000014.1	aufF	99.455	1334	734	0	91766	92499	Contig	7032
GCF_000780735.1_ASM78073v1_genomic.fna	NZ_JSNK01000014.1	aufG	83.671	859	937	0	90686	91608	Contig	7032
GCF_000813165.1_ASM81316v1_genomic.fna	NZ_CP005930.1	aufA	100	1303	705	0	1694160	1694864	Contig	7032
GCF_000813165.1_ASM81316v1_genomic.fna	NZ_CP005930.1	aufB	99.744	1430	780	0	1693307	1694086	Contig	7032
GCF_000813165.1_ASM81316v1_genomic.fna	NZ_CP005930.1	aufC	99.769	4759	2595	0	1690676	1693270	Contig	7032
GCF_000813165.1_ASM81316v1_genomic.fna	NZ_CP005930.1	aufD	100	837	453	0	1690113	1690565	Contig	7032
GCF_000813165.1_ASM81316v1_genomic.fna	NZ_CP005930.1	aufE	99.821	1026	558	0	1689590	1690147	Contig	7032
GCF_000813165.1_ASM81316v1_genomic.fna	NZ_CP005930.1	aufF	99.176	1312	728	0	1688918	1689645	Contig	7032
GCF_000813165.1_ASM81316v1_genomic.fna	NZ_CP005930.1	aufG	82.208	787	933	0	1687832	1688754	Contig	7032
GCF_001030505.1_Esch_coli_BIDMC101_V1_genomic.fna	NZ_KQ087897.1	aufA	98.723	1253	705	0	139193	139897	Contig	7032
GCF_001030505.1_Esch_coli_BIDMC101_V1_genomic.fna	NZ_KQ087897.1	aufB	99.101	1400	779	0	138340	139118	Contig	7032
GCF_001030505.1_Esch_coli_BIDMC101_V1_genomic.fna	NZ_KQ087897.1	aufC	99.422	4710	2595	0	135709	138303	Contig	7032
GCF_001030505.1_Esch_coli_BIDMC101_V1_genomic.fna	NZ_KQ087897.1	aufD	99.779	832	453	0	135146	135598	Contig	7032
GCF_001030505.1_Esch_coli_BIDMC101_V1_genomic.fna	NZ_KQ087897.1	aufE	98.925	998	558	0	134623	135180	Contig	7032
GCF_001030505.1_Esch_coli_BIDMC101_V1_genomic.fna	NZ_KQ087897.1	aufF	98.665	1328	749	0	133930	134678	Contig	7032
GCF_001030505.1_Esch_coli_BIDMC101_V1_genomic.fna	NZ_KQ087897.1	aufG	83.85	870	935	0	132865	133787	Contig	7032
GCF_001030585.1_Esch_coli_BIDMC105_V1_genomic.fna	NZ_KQ087938.1	aufA	100	1303	705	0	2437652	2438356	Contig	7032
GCF_001030585.1_Esch_coli_BIDMC105_V1_genomic.fna	NZ_KQ087938.1	aufB	99.744	1430	780	0	2436799	2437578	Contig	7032
GCF_001030585.1_Esch_coli_BIDMC105_V1_genomic.fna	NZ_KQ087938.1	aufC	99.576	4732	2595	0	2434168	2436762	Contig	7032
GCF_001030585.1_Esch_coli_BIDMC105_V1_genomic.fna	NZ_KQ087938.1	aufD	99.558	826	453	0	2433605	2434057	Contig	7032
GCF_001030585.1_Esch_coli_BIDMC105_V1_genomic.fna	NZ_KQ087938.1	aufE	96.774	931	558	0	2433082	2433639	Contig	7032
GCF_001030585.1_Esch_coli_BIDMC105_V1_genomic.fna	NZ_KQ087938.1	aufF	93.402	1146	773	0	2432365	2433137	Contig	7032
GCF_001030585.1_Esch_coli_BIDMC105_V1_genomic.fna	NZ_KQ087938.1	aufG	83.298	843	934	0	2431324	2432246	Contig	7032
GCF_001262905.1_5710-2_genomic.fna	NZ_LHCQ01000010.1	aufA	98.723	1253	705	0	96935	97639	Contig	7032
GCF_001262905.1_5710-2_genomic.fna	NZ_LHCQ01000010.1	aufB	99.101	1400	779	0	96082	96860	Contig	7032
GCF_001262905.1_5710-2_genomic.fna	NZ_LHCQ01000010.1	aufC	99.422	4710	2595	0	93451	96045	Contig	7032
GCF_001262905.1_5710-2_genomic.fna	NZ_LHCQ01000010.1	aufD	99.779	832	453	0	92888	93340	Contig	7032
GCF_001262905.1_5710-2_genomic.fna	NZ_LHCQ01000010.1	aufE	98.925	998	558	0	92365	92922	Contig	7032
GCF_001262905.1_5710-2_genomic.fna	NZ_LHCQ01000010.1	aufF	98.665	1328	749	0	91672	92420	Contig	7032
GCF_001262905.1_5710-2_genomic.fna	NZ_LHCQ01000010.1	aufG	83.85	870	935	0	90607	91529	Contig	7032
GCF_001266225.1_302137_genomic.fna	NZ_JHSZ01000004.1	aufA	99.858	1297	705	0	103074	103778	Contig	7032
GCF_001266225.1_302137_genomic.fna	NZ_JHSZ01000004.1	aufB	99.487	1419	780	0	103852	104631	Contig	7032
GCF_001266225.1_302137_genomic.fna	NZ_JHSZ01000004.1	aufC	99.268	4687	2595	0	104668	107262	Contig	7032
GCF_001266225.1_302137_genomic.fna	NZ_JHSZ01000004.1	aufD	98.455	798	453	0	107373	107825	Contig	7032
GCF_001266225.1_302137_genomic.fna	NZ_JHSZ01000004.1	aufE	97.67	959	558	0	107791	108348	Contig	7032
GCF_001266225.1_302137_genomic.fna	NZ_JHSZ01000004.1	aufF	93.402	1146	773	0	108293	109065	Contig	7032
GCF_001266225.1_302137_genomic.fna	NZ_JHSZ01000004.1	aufG	83.067	826	939	0	109184	110106	Contig	7032
GCF_001463115.1_ASM146311v1_genomic.fna	NZ_LNHU01000087.1	aufA	98.582	1247	705	0	96063	96767	Contig	7032
GCF_001463115.1_ASM146311v1_genomic.fna	NZ_LNHU01000087.1	aufB	99.23	1406	779	0	95210	95988	Contig	7032
[truncated: 828,221 more rows]
