# Supplementary material for: adhesiomeR: a tool for Escherichia coli adhesin classification and analysis
Source: BMC Genomics. 2024 Jun 17;25:609. doi: 10.1186/s12864-024-10525-6 (PMC11184843; doi:10.1186/s12864-024-10525-6)
Supplement: Supplementary file 3 — Additional file 3: Table A2. Adhesin gene-specific bit score thresholds. These thresholds are used to determine gene presence absence in the strict version of the search. [file 12864_2024_10525_MOESM3_ESM.csv]

Gene	Threshold
aggA	460
aggB	745
aggC	4621
aggD	1363
aggR	1262
aafA	684
aafB	798
aafC	4566
aafD	1336
agg3A	739
agg3B	809
agg3C	4667
agg3D	1375
afaA	560
afaB	1411
afaC	4698
afaD	809
afaE	887
draP-Afa	316
draP-Dr	316
afaA-III	566
afaB-III	1308
afaC-III	4650
afaD-III	809
afaE-III	870
afaF-III	344
afaA-VIII	704
afaB-VIII	1380
afaC-VIII	4667
afaD-VIII	765
afaE-VIII	859
afaF-VIII	279
aufA	1225
aufB	1356
aufC	4687
aufD	747
aufE	926
aufF	1134
aufG	787
bfpA	682
bfpB	2953
bfpC	2100
bfpD	2820
bfpE	1851
bfpF	1788
bfpG	671
bfpH	787
bfpI	937
bfpJ	953
bfpK	821
bfpL	793
bfpP	1319
bfpU	881
cfaA	1303
cfaB	926
cfaC	4793
cfaD	793
cfaE	1995
cooA	767
cooB	1297
cooC	4671
cooD	1967
cswA	998
cswB	1347
cswC	571
cswD	4593
cswE	749
cswF	970
cswG	2294
cshA	1059
cshB	4410
cshC	1435
cshD	904
cshE	1430
cshF	1474
cshG	1408
csuA1	915
csuA2	915
csuB	1317
csuC	4820
csuD	1989
csbA	931
csbB	1308
csbC	4831
csbD	1973
csdA	926
csdB	1319
csdC	4815
csdD	2017
cotA	920
cotB	1308
cotC	4798
cotD	2012
csnA	1064
csnB	1286
csnC	787
csnD	4621
csnE	832
csnF	981
csnG	2327
lngA	590
lngB	2843
lngC	760
lngD	2699
lngE	1020
lngF	1406
lngG	865
lngH	2410
lngI	1696
lngJ	981
lngP	1541
lngR	510
lngS	1378
lngT	676
lngX1	638
lngX2	394
aalA	800
aalB	3755
aalC	1502
aalD	848
aalE	593
aalF	1430
aalG	887
aalH	1269
aalR	494
crsB	1297
crsC	798
crsD	4615
crsE	749
crsF	721
crsG	2167
crsH	1109
crsS	1098
crsT	1053
cs28a_gene1	1009
cs28a_gene2	1031
cs28a_gene3	1297
cs28a_gene4	798
cs28a_gene5	4665
cs28a_gene6	837
cs28a_gene7	987
cs28a_gene8	2338
cs28b_gene1	1402
cs28b_gene2	987
cs28b_gene3	1286
cs28b_gene4	793
cs28b_gene5	4577
cs28b_gene6	832
cs28b_gene7	976
cs28b_gene8	2305
cstA	1325
cstB	4161
cstC	3164
cstD	2410
cstE	1668
cstF	998
cstG	743
cstH	931
csmA	1120
csmB	1308
csmC	798
csmD	4632
csmE	754
csmF	992
csmG	2182
csmS	1114
csmT	1064
clpE	1447
clpF	904
clpG	1535
clpH	1480
clpL	1402
csaA	1325
csaB	931
csaC	4796
csaE	2001
csfA	1125
csfB	1225
csfC	4362
csfD	2061
csfE	1125
csfF	1236
cssC	1203
cssD	4233
cssA	749
cssB	859
csvA	1125
csvB	1236
csvC	4505
csvD	2061
csvE	1125
csvF	1247
cofA	1314
cofB	2898
cofC	765
cofD	2693
cofE	1037
cofF	1530
cofG	893
cofH	2455
cofI	1882
cofJ	1934
cofP	1513
cofR	560
cofS	1574
cofT	821
csgA	571
csgB	682
csgC	422
csgD	804
csgE	560
csgF	499
csgG	881
ecpA	771
ecpB	798
ecpC	2909
ecpD	2010
ecpE	697
ecpR	604
f17a-A	488
f17a-C	4335
f17a-D	1247
f17a-G	1509
f17b-A	948
f17b-C	4560
f17b-D	1253
f17b-G	1676
f17d-A	942
f17d-C	4416
f17d-D	1297
f17d-G	1687
fedA	839
fedB	4421
fedC	1253
fedE	917
fedF	1596
daaA	538
daaB	1447
daaC	4632
daaD	787
daaE	865
daaF	422
daaP	322
focA	881
focB	549
focC	1236
focD	4759
focF	937
focG	926
focH	1735
focI1	383
focI2	965
faeA	161
faeB	571
faeC	1003
faeD	4124
faeE	1585
faeF	909
faeG	1543
faeH	1674
faeI	1413
faeJ	1430
F41_gene1	555
F41_gene2	1003
F41_gene3	4516
F41_gene4	1502
F41_gene5	909
F41_gene6	1507
F41_gene7	1480
F41_gene8	544
fanA	521
fanB	483
fanC	998
fanD	4399
fanE	1264
fanF	1840
fanG	970
fanH	976
fasA	1081
fasB	1297
fasC	859
fasD	4632
fasE	732
fasF	953
fasG	2194
fasH	1447
c1935	893
c1936	854
ydeQ	1208
ydeR	725
ydeS	676
ydeT	3563
hcpA	610
hcpB	1740
hcpC	1480
hdaA	701
hdaB	769
hdaC	4593
hdaD	1242
ldaA	1709
ldaB	604
ldaC	665
ldaD	4383
ldaE	1591
ldaF	904
ldaG	1541
ldaH	1491
ldaI	1474
lpfA2	1029
lpfB2	660
lpfC2	4521
lpfD'2	1773
lpfD2	1781
lpfA	756
lpfB	950
lpfC	1574
lpfC'	1816
lpfD	887
lpfE	706
papA	1042
papB	571
papC	4554
papD	1347
papE	460
papF	898
papG	1796
papH	1048
papI	433
papJ	1026
papK	965
papX	876
papA2	388
papB2	577
papC2	4588
papD2	1352
papE2	466
papF2	854
papG2	1561
papH2	992
papI2	361
papJ2	1064
papK2	970
cosA	800
cosB	1297
cosC	4826
cosD	2006
pixA	496
pixB	492
pixC	4157
pixD	1155
pixF	874
pixG	1391
pixH	1000
pixJ	621
ralC	1014
ralD	4434
ralE	1336
ralF	948
ralG	1552
ralH	1447
ralI	1419
sfaA	1003
sfaB	604
sfaC	388
sfaD	987
sfaE	1258
sfaF	4815
sfaG	970
sfaH	1591
sfaS	909
sfaX	876
sfaA2	1003
sfaB2	603
sfaC2	499
sfaD2	965
sfaE2	1253
sfaF2	4782
sfaG2	965
sfaH2	1773
sfaS2	909
sfaX2	874
sfaY2	1363
sfmA	821
sfmC	1083
sfmD	3735
sfmF	715
sfmH	1500
sfpA	915
sfpC	4045
sfpD	1236
sfpF	433
sfpG	1668
sfpH	981
sfpJ	898
stgA	558
stgB	798
stgC	3075
stgD	1297
fimA	628
fimB	870
fimC	1131
fimD	4117
fimE	856
fimF	737
fimG	787
fimH	1201
fimI	824
mrkA	734
mrkB	1230
mrkC	4313
mrkD	1740
mrkF	1114
uclA	915
uclB	1312
uclC	4519
uclD	1701
htrE	4309
yadC	2172
yadK	1020
yadL	915
yadM	832
yadN	981
yadV	1269
ybgD	627
ybgO	1236
ybgP	702
ybgQ	2601
ycbF	678
ycbQ	385
ycbR	832
ycbS	3225
ycbT	941
ycbU	649
ycbV	671
yehA	987
yehB	3075
yehC	922
yehD	776
yehE	268
yfcO	1053
yfcP	765
yfcQ	837
yfcR	843
yfcS	1297
yfcU	4626
yfcV	970
gltF	1310
yhcA	1164
yhcD	4301
yhcE	970
yhcF	1227
ECSE_3324	773
ECSE_3325	3862
ECSE_3326	885
ECSE_3327	1260
ygiL	896
yqiG	3280
yqiH	1120
yqiI	1003
yraH	747
yraI	1016
yraJ	4108
yraK	1642
efa1/lifA	14231
ehaG	2878
ypjA	5524
ehaA	5592
yfaL	2575
fdeC	4673
ehaB	2695
ycgV	3912
cah	2854
aatB	1458
paa	1083
toxB	10695
flu	2206
aatA	5184
iha	1773
espP	4372
yeeJ	9524
tsh	6301
tia	747
aidA	4407
tibA	4481
sab	4329
etpA	7773
eibG	1631
upaG	8113
eae	2658
saa	1697
draA	538
draB	1308
draC	4632
draD	787
draE	870
fotA	1114
fotB	1083
fotC	798
fotD	4577
fotE	754
fotF	992
fotG	2182
afrA	874
afrB	4421
afrC	1083
afrD	756
afrE	1735
afrR	1502
afrS	682
cs27a_gene1	1098
cs27a_gene2	1064
cs27a_gene3	1109
cs27a_gene4	1236
cs27a_gene5	798
cs27a_gene6	4577
cs27a_gene7	749
cs27a_gene8	721
cs27a_gene9	2167
cs27b_gene1	1109
cs27b_gene2	1236
cs27b_gene3	798
cs27b_gene4	4577
cs27b_gene5	749
cs27b_gene6	721
cs27b_gene7	2167
