# Supplementary material for: adhesiomeR: a tool for Escherichia coli adhesin classification and analysis
Source: BMC Genomics. 2024 Jun 17;25:609. doi: 10.1186/s12864-024-10525-6 (PMC11184843; doi:10.1186/s12864-024-10525-6)
Supplement: Supplementary file 6 — Additional file 6: Table A5. Adhesin profiles based on nonfimbrial adhesin genes. The first column indicates the profile number, whereas the remaining columns list genes determining the profiles and their presence (1) or absence (0) in each profile. [file 12864_2024_10525_MOESM6_ESM.csv]

Nonfimbrial_profile	tsh	aatA	aatB	ehaG	ehaA	ehaB	espP	sab	cah	upaG	ypjA	yfaL	yeeJ	ycgV	flu	aidA	tibA	eae	paa	toxB	efa1/lifA	saa	etpA	fdeC	tia	iha	eibG
N-374	0	0	1	1	1	1	0	0	1	0	1	1	0	1	0	0	0	1	1	0	1	0	0	1	0	0	0
N-267	0	0	1	0	0	1	0	0	0	0	0	1	0	0	0	0	0	1	1	1	0	0	0	1	0	0	0
N-166	0	0	0	0	0	1	0	0	0	0	0	1	0	0	0	0	0	1	0	0	0	0	0	1	0	0	0
N-838	0	1	0	0	0	0	0	0	1	0	0	1	0	1	1	0	0	1	0	0	0	0	0	1	0	0	0
N-268	0	0	0	0	0	1	0	0	1	0	0	1	0	0	0	0	0	1	0	0	0	0	0	1	0	1	0
N-4	0	0	1	1	1	1	1	0	1	0	1	1	0	0	0	0	0	1	1	1	0	0	0	1	0	1	0
N-171	0	0	0	0	0	0	0	0	0	0	1	1	0	1	0	0	0	1	0	0	0	0	0	1	0	0	0
N-192	0	0	0	0	0	0	0	0	1	0	1	1	0	1	0	0	0	1	0	0	0	0	0	1	0	0	0
N-508	0	0	1	1	1	1	1	0	0	0	1	1	0	1	0	0	0	1	1	0	0	0	0	1	0	1	0
N-22	0	0	1	1	1	1	1	0	1	0	1	1	0	1	0	0	0	1	1	1	0	0	0	1	0	1	0
N-839	0	0	0	1	0	0	0	0	1	0	0	1	1	1	0	0	0	1	0	0	1	0	0	0	0	0	0
N-325	0	0	0	0	0	0	1	0	0	0	1	1	0	1	0	0	0	1	0	0	0	0	0	1	0	0	0
N-840	0	0	1	0	0	1	0	0	1	0	0	1	0	0	0	0	0	1	1	1	0	0	0	1	0	0	0
N-213	0	0	1	0	0	1	0	0	0	0	0	1	0	0	0	0	0	1	0	1	0	0	0	1	0	0	0
N-326	0	0	0	1	1	0	0	0	1	0	0	1	0	1	1	0	0	1	1	0	0	0	0	1	0	0	0
N-509	0	0	1	1	1	1	0	0	1	0	0	1	0	1	0	0	0	1	1	0	1	0	0	1	0	0	0
N-841	0	0	1	1	1	1	0	0	1	0	0	1	0	1	0	0	0	1	1	0	1	0	0	1	0	1	0
N-842	0	0	1	1	1	1	0	0	0	0	0	1	0	1	0	0	0	1	1	0	0	0	0	1	0	0	0
N-843	0	1	1	0	0	1	0	0	0	0	0	1	0	0	0	0	0	1	1	0	0	0	0	1	0	0	0
N-438	0	0	0	0	0	1	0	0	0	0	0	1	0	0	0	0	0	1	1	0	0	0	0	1	0	0	0
N-844	1	0	0	1	1	0	0	0	0	0	0	1	1	1	1	0	0	1	1	0	1	0	0	1	0	0	0
N-510	0	0	0	1	1	0	0	0	1	0	0	1	1	1	0	0	0	1	1	0	0	0	0	1	0	0	0
N-225	0	0	0	1	1	0	0	0	0	0	0	1	0	1	1	0	0	1	0	0	0	0	0	1	0	0	0
N-112	0	0	0	1	1	0	0	0	1	0	0	1	1	1	0	0	0	1	0	0	0	0	0	1	0	0	0
N-214	0	0	0	1	0	0	0	0	1	0	0	1	1	1	0	0	0	1	0	0	1	0	0	1	0	0	0
N-101	0	0	0	1	1	0	0	0	0	0	0	1	1	1	0	0	0	1	0	0	0	0	0	1	0	0	0
N-88	0	0	1	0	0	1	0	0	0	0	0	1	0	0	0	0	0	1	0	0	0	0	0	1	0	0	0
N-135	0	0	0	1	1	0	0	0	1	0	0	1	1	1	0	0	0	1	1	0	1	0	0	1	0	0	0
N-845	1	0	0	1	1	0	0	0	0	0	0	1	0	1	0	0	0	1	1	0	0	0	0	1	0	0	0
N-628	0	0	1	1	1	1	1	0	1	0	1	1	0	0	0	0	0	1	1	1	0	0	0	1	0	0	0
N-375	0	1	1	0	0	1	0	0	1	0	0	1	0	0	0	0	0	1	0	0	0	0	0	1	0	0	0
N-511	0	0	0	1	1	0	0	0	0	0	0	1	0	1	0	0	0	1	1	0	0	0	0	1	0	0	0
N-846	0	0	0	1	1	0	0	0	1	0	0	1	0	1	1	0	0	1	1	1	0	0	0	1	0	1	0
N-629	0	0	0	0	1	0	0	0	1	0	1	1	0	1	0	0	0	1	1	0	0	0	0	1	0	0	0
N-83	0	0	0	1	1	0	1	0	1	0	1	1	0	0	1	0	0	1	1	0	0	0	0	1	0	1	0
N-215	0	0	0	1	1	0	0	0	1	0	0	1	0	1	0	0	0	1	0	0	0	0	0	1	0	1	0
N-847	0	0	0	0	0	0	0	0	1	0	0	1	0	1	1	0	0	1	0	1	0	0	0	1	0	1	0
N-269	0	0	0	0	0	0	0	0	0	0	1	1	0	1	1	0	0	1	0	0	0	0	0	1	0	0	0
N-512	0	0	0	1	0	0	0	0	0	0	0	1	1	1	1	0	0	1	0	0	1	0	0	1	0	0	0
N-848	0	0	0	1	1	0	0	0	0	0	0	1	0	1	1	0	0	1	1	1	0	0	0	1	0	1	0
N-376	0	0	0	1	1	0	1	0	0	0	0	1	1	1	0	0	0	1	1	0	0	0	0	1	0	0	0
N-327	0	0	1	0	0	1	0	0	1	0	0	1	0	0	0	0	0	1	0	0	0	0	0	1	0	0	0
N-630	0	0	0	1	1	0	0	0	1	0	1	1	0	1	1	0	0	1	1	0	1	0	0	1	0	1	0
N-513	0	0	0	1	1	0	0	0	0	0	0	0	1	1	0	0	0	1	0	0	0	0	0	1	0	0	0
N-514	0	0	1	1	1	1	0	0	1	0	1	1	0	1	0	0	0	1	1	1	0	0	0	1	0	1	0
N-97	0	0	0	1	1	0	0	0	1	0	0	1	0	1	1	0	0	1	1	0	1	0	0	1	0	1	0
N-270	0	0	0	1	1	0	0	0	1	0	1	1	0	0	1	0	0	1	1	0	0	0	0	1	0	1	0
N-631	0	1	0	1	1	0	0	0	1	0	0	1	1	1	0	0	0	1	1	0	0	0	0	1	0	0	0
N-245	0	0	0	1	1	0	0	0	0	0	0	1	0	1	1	0	0	1	1	0	1	0	0	1	0	0	0
N-67	0	0	0	1	1	0	1	0	0	0	0	1	0	1	1	0	0	1	1	1	1	0	0	1	0	1	0
N-154	0	0	0	1	1	0	0	0	1	0	0	1	0	1	1	0	0	1	1	0	1	0	0	1	0	0	0
N-328	0	0	0	1	1	0	0	0	0	0	0	1	0	1	1	0	0	1	0	0	1	0	0	1	0	0	0
N-439	0	0	0	1	1	0	0	0	1	0	0	1	0	1	1	0	0	1	1	0	1	0	0	1	1	0	0
N-632	0	0	0	1	1	0	0	0	1	0	0	1	0	1	1	1	0	1	0	0	1	0	0	1	0	1	0
N-377	0	1	0	0	0	1	0	0	0	0	0	1	0	0	0	0	0	1	1	0	0	0	0	1	0	0	0
N-515	0	0	0	1	1	0	0	0	1	0	0	1	0	1	0	0	0	1	1	1	1	0	0	1	0	1	0
N-75	0	0	0	1	1	0	0	0	0	0	0	1	1	1	0	0	0	1	1	0	1	0	0	1	0	0	0
N-116	0	1	0	1	1	0	0	0	1	0	0	1	1	1	1	0	0	1	1	0	0	0	0	1	0	0	0
N-849	1	0	0	1	1	0	0	0	1	0	0	1	0	1	0	0	0	1	1	0	1	0	0	1	0	0	0
N-850	0	1	0	0	0	0	0	0	1	0	1	1	0	1	0	0	0	1	1	0	0	0	0	1	0	0	0
N-329	0	1	0	0	0	0	0	0	1	0	1	1	1	1	0	0	0	1	0	0	0	0	0	1	0	0	0
N-516	0	0	0	1	1	0	0	0	1	0	0	1	1	1	1	0	0	1	0	0	1	0	0	1	0	0	0
N-633	0	0	0	1	1	0	0	0	0	0	0	1	1	1	1	0	0	1	1	0	0	0	0	1	0	0	0
N-634	0	0	0	1	1	0	0	0	1	0	0	1	1	1	1	0	0	1	0	0	0	0	0	1	0	0	0
N-440	0	0	0	1	0	0	0	0	0	0	0	1	1	1	0	0	0	1	0	0	1	0	0	1	0	0	0
N-851	0	1	0	0	0	0	0	0	1	0	1	1	0	1	1	0	0	1	0	0	0	0	0	1	0	0	0
N-635	0	0	0	1	1	0	1	1	0	0	0	1	1	1	0	0	0	1	1	0	0	0	0	1	0	0	0
N-517	0	1	0	0	0	1	0	0	0	0	0	1	0	0	0	0	0	1	0	0	0	0	0	1	0	0	0
N-246	0	0	0	1	1	0	0	0	0	0	0	1	1	1	1	0	0	1	1	0	1	0	0	1	0	0	0
N-852	0	1	0	0	0	0	0	0	1	0	1	1	1	1	0	0	0	1	0	0	0	0	0	1	1	0	0
N-853	0	1	0	0	0	0	0	0	0	0	0	1	1	1	1	0	0	1	0	0	0	0	0	1	0	0	0
N-854	0	1	0	0	0	0	0	0	1	0	0	1	1	1	0	0	0	1	0	0	0	0	0	0	0	0	0
N-855	0	1	0	0	0	0	0	0	0	0	1	1	1	1	0	0	0	1	0	0	0	0	0	1	0	0	0
N-856	0	0	1	1	0	0	0	0	1	0	0	1	0	0	0	1	0	1	0	0	0	0	0	1	0	0	0
N-636	0	0	0	1	1	0	0	0	1	0	0	1	1	1	1	0	0	1	1	0	0	0	0	1	0	0	0
N-637	0	0	1	0	0	1	0	0	1	0	0	1	0	0	0	0	0	1	0	0	0	0	0	1	0	1	0
N-330	0	0	0	0	0	0	0	0	1	0	1	1	0	1	0	0	0	1	0	0	0	0	0	0	0	1	0
N-857	0	0	1	1	0	0	0	0	1	0	1	1	0	0	0	0	0	1	0	0	0	0	0	1	0	0	0
N-858	1	0	0	1	1	0	0	0	1	0	0	1	0	1	0	0	0	1	1	1	1	0	0	1	1	1	0
N-441	0	0	0	1	1	0	0	0	0	0	0	1	1	1	1	0	0	1	0	0	1	0	0	1	0	0	0
N-331	0	0	0	1	1	0	0	0	1	0	0	1	0	1	0	0	0	1	1	0	0	0	0	1	0	0	0
N-638	0	0	0	1	1	0	1	0	1	0	1	1	0	0	0	0	0	1	1	0	0	0	0	1	0	1	0
N-639	0	0	0	0	0	0	1	0	0	0	1	1	0	1	1	0	0	1	0	0	0	0	0	1	0	0	0
N-859	0	0	0	1	1	0	0	0	1	0	0	1	1	1	0	0	0	1	1	0	0	0	0	1	0	1	0
N-860	0	0	0	1	1	0	0	0	1	0	0	1	1	1	0	0	0	1	1	1	0	0	0	1	0	0	0
N-518	0	0	0	1	1	0	1	0	0	0	0	1	0	1	1	0	0	1	1	1	0	0	0	1	0	1	0
N-861	0	0	0	1	1	0	0	0	0	0	0	1	0	1	1	0	0	1	1	1	1	0	0	1	0	1	0
N-640	0	0	0	0	0	0	0	0	0	0	1	1	1	1	1	0	0	1	0	0	0	0	0	0	0	0	0
N-8	0	0	0	1	1	0	1	0	1	0	0	1	0	1	1	0	0	1	1	1	1	0	0	1	0	1	0
N-641	0	0	0	1	1	0	0	0	1	0	0	1	0	1	1	0	0	1	1	0	1	0	0	0	0	1	0
N-136	0	0	0	1	1	0	1	0	1	0	0	1	0	1	1	0	0	1	0	1	1	0	0	1	0	1	0
N-642	0	0	0	1	1	0	1	0	0	0	0	1	0	1	1	0	0	1	1	0	1	0	0	1	0	1	0
N-519	0	0	0	1	1	0	1	0	0	0	0	1	0	1	1	0	0	1	1	0	0	0	0	1	0	1	0
N-643	0	0	0	0	0	0	0	0	0	0	0	1	0	1	1	0	0	1	0	0	0	0	0	1	0	0	0
N-644	0	0	0	1	1	0	0	0	1	0	0	1	1	1	0	0	0	1	1	1	0	0	0	1	0	1	0
N-137	0	0	0	1	1	0	1	0	1	0	0	1	0	1	1	0	0	1	1	0	1	0	0	1	0	1	0
N-294	0	0	0	1	1	0	1	0	1	0	0	1	0	1	0	0	0	1	1	0	0	0	0	1	0	0	0
N-862	0	0	0	0	0	0	0	0	1	0	1	1	1	1	0	0	0	1	0	0	0	0	0	0	0	0	0
N-84	0	0	0	0	0	0	1	0	1	0	1	1	1	1	1	0	0	1	0	0	1	0	0	0	0	1	0
N-645	0	0	0	1	1	0	0	0	0	0	0	1	1	1	0	0	0	1	0	1	0	0	0	1	0	0	0
N-863	0	0	0	1	0	0	0	0	0	0	1	1	1	1	0	0	0	1	0	0	0	0	0	1	0	0	0
N-646	0	0	0	0	0	0	0	0	0	0	1	1	1	1	0	0	0	1	0	0	0	0	0	0	0	0	0
N-864	0	0	1	1	1	1	0	0	1	0	0	1	0	1	1	0	0	1	1	0	1	0	0	1	0	1	0
N-647	0	0	1	1	1	1	0	0	0	0	0	1	0	1	0	0	0	1	1	1	0	0	0	1	0	1	0
N-865	0	0	0	0	0	0	0	0	0	0	1	1	1	1	0	0	0	1	0	0	0	0	0	1	0	0	0
N-866	0	0	0	0	0	0	0	0	0	0	0	1	0	1	0	0	0	1	0	0	0	0	0	1	0	0	0
N-867	0	0	0	1	1	0	1	0	0	0	0	1	1	1	1	0	0	1	1	0	0	0	0	1	0	0	0
N-868	0	1	0	0	0	0	0	0	0	0	1	1	0	1	1	0	0	1	1	0	0	0	0	1	0	0	0
N-869	0	1	0	1	1	0	0	0	0	0	0	1	0	1	1	0	0	1	1	0	0	0	0	1	0	0	0
N-648	0	0	0	1	1	0	1	0	1	0	0	1	0	1	1	0	0	1	1	0	1	0	0	1	0	0	0
N-870	0	0	1	0	0	1	0	0	0	0	0	0	0	0	0	0	0	1	0	0	0	0	0	1	0	0	0
N-378	0	0	0	1	1	0	1	1	1	0	0	1	0	1	1	0	0	1	1	0	0	0	0	1	0	0	0
N-871	0	0	0	1	1	0	1	0	0	0	1	1	0	1	0	0	0	1	1	0	0	0	0	1	0	0	0
N-872	0	0	0	0	0	0	1	0	0	0	0	1	0	1	1	0	0	1	0	0	0	0	0	1	0	0	0
N-649	0	0	0	0	0	0	1	0	0	0	0	1	0	1	0	0	0	1	0	0	0	0	0	1	0	0	0
N-29	0	0	0	1	1	0	1	0	1	0	1	1	0	0	1	0	0	1	1	1	0	0	0	1	0	1	0
N-442	0	0	0	1	1	0	1	1	1	0	0	1	0	1	0	0	0	1	1	0	0	0	0	1	0	0	0
N-873	0	0	0	1	1	0	1	0	0	0	0	1	0	1	1	0	0	1	0	0	0	0	0	1	0	0	0
N-874	0	0	0	1	1	0	1	0	0	0	0	1	0	1	1	0	0	1	0	1	0	0	0	1	0	1	0
N-443	0	0	0	1	1	0	0	0	0	0	0	1	0	1	0	0	0	1	0	0	0	0	0	1	0	0	0
N-650	0	0	0	1	1	0	0	0	1	0	0	1	0	1	1	0	0	1	1	0	0	0	0	1	0	1	0
N-875	0	0	0	1	1	0	0	0	0	0	0	1	1	1	0	0	0	1	0	0	0	0	0	0	0	0	0
N-876	0	0	0	1	1	0	0	1	1	0	0	1	0	1	0	0	0	1	1	0	0	0	0	1	0	0	0
N-877	0	0	0	0	0	0	1	0	0	0	1	1	1	1	1	0	0	1	1	0	0	0	0	0	0	0	0
N-379	0	0	0	1	1	0	1	0	0	0	0	1	0	1	0	0	0	1	1	0	0	0	0	1	0	0	0
N-878	0	0	0	1	1	0	1	1	0	0	0	1	1	1	0	0	0	1	0	0	0	0	0	1	0	0	0
N-651	0	0	0	1	1	0	0	0	0	0	0	1	0	1	1	0	0	1	1	0	0	0	0	1	0	0	0
N-444	0	0	1	1	1	1	0	0	1	0	1	1	0	1	0	0	0	1	1	0	0	0	0	1	0	1	0
N-652	0	0	0	1	1	0	0	0	0	0	0	1	1	1	1	0	0	1	1	1	0	0	0	1	0	0	0
N-879	0	0	1	1	0	0	0	0	0	0	1	1	0	1	0	0	0	1	0	0	0	0	0	1	0	0	0
N-880	0	0	1	1	1	1	0	0	0	0	1	1	0	1	0	0	0	1	1	0	1	0	0	1	0	0	0
N-881	0	0	0	1	0	0	0	0	0	0	0	1	1	1	0	0	0	1	0	0	0	0	0	0	0	0	0
N-520	1	0	0	1	1	0	0	0	1	0	0	1	0	0	0	0	0	1	1	1	1	0	0	0	0	1	0
N-521	1	1	0	0	0	0	0	0	1	0	1	1	0	1	0	0	0	1	1	0	0	0	0	1	0	0	0
N-882	0	0	0	0	0	0	1	0	1	0	1	1	0	1	1	0	0	1	0	0	0	1	0	1	0	1	0
N-445	0	0	0	1	1	0	0	0	0	0	0	1	1	1	0	0	0	1	1	0	0	0	0	1	0	0	0
N-883	0	0	0	1	0	0	1	0	0	0	0	1	1	1	0	0	0	1	1	0	0	0	0	1	0	0	0
N-884	0	1	0	0	0	0	0	0	1	0	1	1	0	1	0	0	0	1	1	0	0	0	0	1	1	0	0
N-11	0	0	0	0	0	0	0	0	0	0	1	1	0	1	1	0	0	0	0	0	0	0	0	1	0	0	0
N-89	0	0	0	0	0	0	1	0	0	0	1	1	1	1	1	0	0	1	0	0	1	0	0	0	0	0	0
N-332	0	0	0	0	0	0	1	0	0	0	1	1	1	1	1	0	0	1	0	0	0	0	0	0	0	0	0
N-446	0	0	0	1	1	0	0	0	0	0	1	1	0	0	1	0	0	1	1	0	1	0	0	1	0	1	0
N-653	0	0	0	1	1	0	0	0	1	0	1	1	0	0	1	0	0	1	1	1	0	0	0	1	0	1	0
N-885	0	0	0	1	1	0	0	0	0	0	1	1	0	0	1	0	0	1	0	0	1	0	0	1	0	1	0
N-886	0	0	0	0	0	1	0	0	0	0	0	0	0	0	0	0	0	1	0	1	0	0	0	0	0	0	0
N-887	0	1	0	0	0	0	0	0	1	0	0	1	0	1	0	0	0	1	0	0	0	0	0	1	0	0	0
N-888	0	0	0	1	0	0	0	0	1	0	0	1	1	1	0	1	0	1	0	0	0	0	0	0	0	0	0
N-889	1	1	0	0	0	0	0	0	1	0	1	1	1	1	1	0	0	1	1	0	0	0	0	1	0	0	0
N-890	0	0	0	0	0	0	0	0	1	0	1	1	0	1	0	0	0	1	0	0	1	0	0	1	0	0	0
N-891	1	0	0	1	1	0	0	0	0	0	0	1	1	1	1	0	0	1	0	0	0	0	0	1	0	0	0
N-14	0	0	0	1	0	0	0	0	0	0	0	1	0	1	0	0	0	0	0	0	0	0	0	1	0	0	0
N-892	0	0	0	1	0	0	0	0	0	0	0	1	1	1	1	0	0	1	0	0	0	0	0	1	0	0	0
N-654	0	0	1	1	1	1	0	0	0	0	1	1	0	1	1	0	0	1	1	0	1	0	0	1	0	0	0
N-271	0	0	0	1	1	0	0	0	1	0	0	1	1	1	0	0	0	1	0	0	1	0	0	1	0	0	0
N-893	0	0	0	0	0	0	0	0	0	0	1	1	0	1	0	0	0	1	0	0	1	0	0	1	0	0	0
N-522	0	0	0	1	1	0	0	0	0	0	0	1	1	1	1	0	0	1	0	0	0	0	0	1	0	0	0
N-894	0	0	0	1	0	0	0	0	0	0	0	1	1	1	1	0	0	1	0	0	1	0	0	1	1	0	0
N-895	0	0	0	1	1	0	0	0	1	0	0	1	0	1	0	0	0	1	1	0	0	0	0	0	0	1	0
N-333	0	0	0	1	1	0	0	0	0	0	0	1	1	1	0	0	0	1	0	0	1	0	0	1	0	0	0
N-655	0	0	0	0	0	0	0	0	1	0	1	1	0	1	0	0	0	1	0	0	0	0	0	0	0	0	0
N-896	0	1	0	0	0	0	0	0	0	0	1	1	0	1	0	0	0	1	0	0	0	0	0	0	0	0	0
N-897	0	0	0	1	1	0	0	0	0	0	0	1	1	1	1	0	0	1	0	0	0	0	0	0	0	0	0
N-447	0	0	0	1	1	0	0	0	0	0	0	1	0	1	0	0	0	1	1	0	0	0	0	1	0	1	0
N-523	0	0	1	1	1	1	0	0	1	0	1	1	0	1	0	0	0	1	1	0	1	0	0	1	0	1	0
N-898	0	0	0	0	0	1	0	0	0	0	0	1	0	0	1	0	0	1	0	0	0	0	0	0	0	0	0
N-899	0	0	0	1	0	0	0	0	1	0	0	1	1	1	0	0	0	1	1	0	0	0	0	1	0	0	0
N-656	0	0	0	0	0	0	0	0	1	0	0	1	0	1	1	0	0	1	0	0	0	0	0	1	0	0	0
N-657	0	0	0	1	0	0	0	0	1	0	0	1	1	1	0	0	0	1	0	0	0	0	0	1	0	0	0
N-900	0	0	0	0	0	0	0	0	0	0	1	1	0	1	1	0	0	1	0	0	0	0	0	0	0	0	0
N-658	0	0	0	0	0	0	0	0	1	0	1	1	0	1	0	0	0	1	0	0	0	0	0	1	0	1	0
N-901	0	0	0	0	0	0	0	0	1	0	1	1	0	1	0	0	0	1	0	1	0	0	0	1	0	0	0
N-902	0	0	0	1	1	0	0	0	1	0	0	1	0	1	1	0	0	1	0	0	0	0	0	1	0	0	0
N-903	0	0	0	0	0	0	0	0	0	0	1	1	0	1	1	0	0	1	1	0	0	0	0	0	0	0	0
N-380	1	0	0	1	1	0	0	0	1	0	0	1	1	1	1	0	0	1	1	0	1	0	0	1	0	0	0
N-904	0	0	0	0	0	0	0	0	0	0	1	1	0	1	0	0	0	1	0	0	0	0	0	0	0	0	0
N-905	1	0	0	1	1	0	0	0	0	0	0	1	1	1	1	0	0	1	1	0	0	0	0	1	0	0	0
N-906	0	0	0	0	0	0	0	0	0	0	1	1	0	1	0	0	0	1	1	0	0	0	0	1	0	0	0
N-907	1	0	0	1	1	0	0	0	1	0	0	1	0	1	0	0	0	1	1	0	1	0	0	1	0	1	0
N-659	1	0	0	1	1	0	0	0	1	0	0	1	0	1	1	0	0	1	1	0	1	0	0	1	0	1	0
N-381	0	0	1	1	1	1	1	0	1	0	0	1	0	0	0	0	0	1	1	1	0	0	0	1	0	1	0
N-908	0	0	0	0	0	0	0	0	1	0	1	1	0	1	1	0	0	1	0	0	0	0	0	1	0	1	0
N-909	0	0	1	0	0	0	0	0	0	0	0	1	0	0	0	0	0	1	1	0	0	0	0	1	0	0	0
N-910	0	0	0	0	0	0	0	0	0	0	0	1	0	1	0	0	0	1	0	1	0	0	0	0	0	0	0
N-911	0	0	0	1	1	0	0	0	1	0	0	1	0	1	0	0	0	1	1	1	0	0	0	1	0	1	0
N-912	0	1	0	0	0	0	0	0	1	0	1	1	1	1	0	0	0	1	1	0	0	0	0	1	0	0	0
N-913	1	1	0	1	1	0	0	0	1	0	0	1	0	1	0	0	0	1	0	0	0	0	0	1	0	0	0
N-914	0	1	0	0	0	0	0	0	0	0	1	1	0	1	0	0	0	1	1	0	0	0	0	1	0	0	0
N-915	0	0	0	1	1	0	0	0	1	0	1	1	0	1	1	0	0	1	0	1	0	0	0	1	0	0	0
N-916	0	0	0	0	0	0	0	0	1	0	1	1	1	1	0	0	0	1	0	0	0	0	0	1	0	0	0
N-334	0	0	1	0	0	1	0	0	0	0	0	1	0	0	0	0	0	1	0	0	1	0	0	1	0	0	0
N-917	0	0	1	1	0	0	0	0	1	0	1	1	0	1	0	0	0	1	0	0	0	0	0	1	0	0	0
N-918	0	0	0	0	0	0	0	0	0	0	1	1	0	1	1	0	0	1	0	0	0	0	0	1	0	1	0
N-919	0	0	0	1	1	0	0	0	0	0	0	1	0	1	1	0	0	1	1	0	1	0	0	1	0	1	0
N-146	0	0	1	1	1	1	1	0	1	0	0	1	0	1	0	0	0	1	1	1	0	0	0	1	0	1	0
N-524	1	1	1	0	0	0	0	0	0	0	0	1	0	0	1	0	0	0	0	0	0	0	0	1	0	0	0
N-5	0	0	0	1	1	0	0	0	0	0	0	1	0	1	0	0	0	0	0	0	0	0	0	1	0	0	0
N-525	1	1	1	0	0	0	0	0	0	0	0	1	0	0	0	0	0	0	0	0	0	0	0	1	1	0	0
N-45	0	0	1	0	0	0	0	0	1	0	0	1	0	0	0	0	0	0	0	0	0	0	0	1	0	0	0
N-660	1	1	1	0	1	1	0	0	1	0	0	1	0	0	0	0	0	0	0	0	0	0	0	1	1	0	0
N-7	0	0	0	0	0	0	0	0	0	0	1	1	1	1	1	0	0	0	0	0	0	0	0	0	0	0	0
N-920	1	0	1	0	1	1	0	0	1	0	0	1	0	0	0	0	0	0	0	0	0	0	0	1	0	1	0
N-94	0	1	0	0	0	0	0	0	0	0	1	1	1	1	0	0	0	0	0	0	0	0	0	0	0	0	0
N-382	0	0	1	0	1	1	0	0	0	0	0	1	0	0	0	0	0	0	0	0	0	0	0	1	1	0	0
N-28	0	0	0	1	0	0	0	0	1	0	0	1	1	1	0	0	0	0	0	0	0	0	0	1	0	0	0
N-18	0	0	0	0	0	0	0	0	0	0	0	1	0	0	1	0	0	0	0	0	0	0	0	1	0	0	0
N-6	0	0	0	0	0	0	0	0	0	0	1	1	0	1	0	0	0	0	0	0	0	0	0	1	0	0	0
N-23	0	0	0	0	0	0	0	0	0	0	0	1	0	1	0	0	0	0	0	0	0	0	0	1	0	0	0
N-44	0	0	1	0	0	1	0	0	0	0	1	1	0	1	1	0	0	0	0	0	0	0	0	1	0	0	0
N-661	0	1	0	0	0	0	0	0	0	0	1	1	0	1	1	0	0	0	0	0	0	0	0	1	1	1	0
N-448	1	0	0	1	0	0	0	0	1	0	0	1	0	1	1	0	0	0	0	0	0	0	0	1	0	0	0
N-142	0	0	1	0	1	1	0	0	0	0	0	1	0	0	0	0	0	0	0	0	0	0	0	1	0	0	0
N-86	0	1	1	0	1	1	0	0	0	0	0	1	1	0	0	0	0	0	0	0	0	0	0	1	0	0	0
N-72	0	0	0	0	0	0	0	0	0	0	0	1	0	0	0	0	0	0	0	0	0	0	0	1	0	1	0
N-117	0	1	0	0	0	0	0	0	0	0	0	1	1	1	0	0	0	0	0	0	0	0	0	0	0	0	0
N-155	1	0	0	1	1	0	0	0	1	0	0	1	0	1	0	0	0	0	0	0	0	0	0	1	0	0	0
N-662	0	1	0	0	0	0	0	0	0	0	0	0	0	0	0	0	0	0	0	0	0	0	0	0	0	0	0
N-335	0	0	0	1	1	0	0	0	0	0	0	1	0	1	0	0	0	0	0	0	0	0	0	1	0	1	0
N-921	0	1	0	1	1	0	0	0	0	0	0	1	1	1	1	0	0	0	0	0	0	0	0	1	0	1	0
N-193	1	0	0	1	0	0	0	0	1	0	0	1	0	1	0	0	0	0	0	0	0	0	0	1	0	0	0
N-194	1	0	0	0	0	0	0	0	0	0	0	1	0	0	0	0	0	0	0	0	0	0	0	1	0	0	0
N-922	0	1	1	0	0	1	0	0	1	0	0	1	0	1	0	0	0	0	0	0	0	0	0	1	0	1	0
N-24	0	0	1	0	0	0	0	0	1	0	0	1	0	0	0	0	0	0	0	0	0	0	0	1	1	0	0
N-923	1	0	1	0	0	1	0	0	0	0	1	1	0	1	0	0	0	0	0	0	0	0	0	1	1	0	0
N-526	0	0	0	0	0	0	0	0	1	0	0	1	1	1	1	0	0	0	0	0	0	0	0	1	0	0	0
N-272	0	1	1	0	0	0	0	0	0	0	0	1	0	0	1	0	0	0	0	0	0	0	0	1	0	1	0
N-80	0	0	0	1	1	0	0	0	0	0	0	1	0	1	1	0	0	0	0	0	0	0	0	1	0	1	0
N-295	0	0	1	0	0	0	0	0	1	0	1	1	0	0	1	0	0	0	0	0	0	0	0	1	0	1	0
N-27	0	0	0	0	0	0	0	0	0	0	1	1	1	1	0	0	0	0	0	0	0	0	0	0	0	0	0
N-17	0	0	0	1	1	0	0	0	1	0	0	1	0	1	0	0	0	0	0	0	0	0	0	1	0	0	0
N-128	0	0	0	1	0	0	0	0	1	0	1	1	1	1	0	0	0	0	0	0	0	0	0	1	0	0	0
N-924	1	0	0	0	0	0	0	0	0	0	0	1	0	0	0	0	0	0	0	0	0	0	0	1	1	0	0
N-336	0	0	0	0	0	0	0	0	0	0	0	0	0	0	0	0	0	0	0	0	0	0	0	0	0	0	0
N-105	0	1	0	1	0	0	0	0	0	0	0	1	0	1	0	0	0	0	0	0	0	0	0	1	0	0	0
N-527	1	0	0	0	0	0	0	0	0	0	1	1	0	1	1	0	0	0	0	0	0	0	0	1	0	0	0
N-273	0	1	1	0	1	1	0	0	1	0	0	1	0	0	0	0	0	0	0	0	0	0	0	1	0	0	0
N-78	0	1	1	0	1	1	0	0	0	0	0	1	0	0	0	0	0	0	0	0	0	0	0	1	0	0	0
N-925	1	0	0	1	0	0	0	0	1	0	0	1	0	1	1	0	0	0	0	0	0	0	0	1	1	0	0
N-129	1	0	0	1	0	0	0	0	0	0	0	1	0	1	1	0	0	0	0	0	0	0	0	1	0	0	0
N-926	1	1	1	0	1	1	0	0	0	0	0	1	0	0	1	0	0	0	0	0	0	0	0	1	0	0	0
N-528	1	0	0	0	0	0	0	0	1	0	0	1	0	0	0	0	0	0	0	0	0	0	0	1	0	0	0
N-106	0	1	1	0	0	0	0	0	1	0	0	1	0	0	0	0	0	0	0	0	0	0	0	1	1	0	0
N-147	0	1	1	0	1	1	0	0	0	0	0	1	0	0	0	0	0	0	0	0	0	0	0	1	1	0	0
N-130	1	0	0	1	0	0	0	0	0	0	0	1	0	1	0	0	0	0	0	0	0	0	0	1	0	0	0
N-12	0	0	0	0	0	0	0	0	0	0	0	1	0	0	0	0	0	0	0	0	0	0	0	1	0	0	0
N-42	0	1	0	0	0	0	0	0	0	0	1	1	0	1	0	0	0	0	0	0	0	0	0	1	0	0	0
N-383	1	0	0	0	0	0	0	0	1	0	1	1	0	1	1	0	0	0	0	0	0	0	0	1	0	0	0
N-384	1	0	0	1	1	0	0	0	0	0	0	1	1	1	1	0	0	0	0	0	0	0	0	1	0	0	0
N-663	0	1	1	0	1	1	0	0	0	0	0	1	0	0	1	0	0	0	0	0	0	0	0	1	0	1	0
N-13	0	0	0	0	0	0	0	0	1	0	1	1	1	1	0	0	0	0	0	0	0	0	0	1	0	0	0
N-337	0	0	1	0	0	0	0	0	0	0	0	1	0	0	1	0	0	0	0	0	0	0	0	1	1	1	0
N-529	1	0	0	0	0	1	0	0	0	0	0	1	0	0	1	0	0	0	0	0	0	0	0	1	1	1	0
N-385	1	0	0	1	0	0	0	0	0	0	0	1	0	1	1	0	0	0	0	0	0	0	0	1	0	1	0
N-30	0	0	0	1	0	0	0	0	0	0	0	1	0	1	1	0	0	0	0	0	0	0	0	1	0	0	0
N-58	0	0	0	0	0	1	0	0	0	0	0	1	0	0	0	0	0	0	0	0	0	0	0	1	0	0	0
N-216	1	0	0	1	1	0	0	0	0	0	0	1	1	1	0	0	0	0	0	0	0	0	0	1	0	0	0
N-21	0	0	0	1	1	0	0	0	0	0	0	1	1	1	1	0	0	0	0	0	0	0	0	1	0	0	0
N-449	0	1	1	0	0	0	0	0	0	0	0	1	0	0	1	0	0	0	0	0	0	0	0	1	0	0	0
N-162	0	0	0	0	0	0	0	0	1	0	0	1	0	0	1	0	0	0	0	0	0	0	0	1	1	0	0
N-3	0	0	0	1	1	0	0	0	0	0	0	1	1	1	0	0	0	0	0	0	0	0	0	1	0	0	0
N-76	0	0	1	0	0	0	0	0	0	0	0	1	0	0	1	0	0	0	0	0	0	0	0	1	1	0	0
N-664	1	1	0	1	0	0	0	0	1	0	0	1	0	1	1	0	0	0	0	0	0	0	0	1	0	0	0
N-927	1	0	0	1	1	0	0	0	0	0	0	1	0	1	0	0	0	0	0	0	0	0	0	1	0	1	0
N-530	0	1	1	0	1	1	0	0	0	0	0	1	1	0	0	0	0	0	0	0	0	0	0	1	1	0	0
N-386	1	0	1	0	0	1	0	0	0	0	1	1	0	1	1	0	0	0	0	0	0	0	0	1	0	0	0
N-296	0	0	0	0	0	1	0	0	1	0	1	1	0	1	0	0	0	0	0	0	0	0	0	1	0	1	0
N-226	0	0	1	0	1	1	0	0	0	0	0	1	0	0	1	0	0	0	0	0	0	0	0	1	1	1	0
N-123	0	0	0	1	1	0	0	0	0	0	0	1	1	1	1	0	0	0	0	0	0	0	0	1	0	1	0
N-51	0	0	0	0	0	1	0	0	0	0	0	1	0	0	1	0	0	0	0	0	0	0	0	1	0	0	0
N-665	1	0	1	0	0	1	0	0	0	0	1	1	1	1	1	0	0	0	0	0	0	0	0	1	0	0	0
N-928	0	1	1	0	0	0	0	0	0	0	0	1	0	0	1	0	0	0	0	0	0	0	0	1	1	1	0
N-59	0	0	1	0	0	1	0	0	0	0	1	1	0	1	0	0	0	0	0	0	0	0	0	1	0	0	0
N-666	0	1	1	0	1	1	0	0	0	0	0	1	0	0	0	0	0	0	0	0	0	0	0	1	0	1	0
N-667	0	0	1	0	1	1	0	0	1	0	0	1	0	0	1	0	0	0	0	0	0	0	0	1	1	1	0
N-338	0	1	1	0	0	0	0	0	0	0	0	1	0	0	1	0	0	0	0	0	0	0	0	1	1	0	0
N-57	0	0	0	0	0	0	0	0	0	0	0	1	1	1	0	0	0	0	0	0	0	0	0	1	0	0	0
N-121	0	1	0	1	0	0	0	0	0	0	1	1	1	1	0	0	0	0	0	0	0	0	0	1	0	0	0
N-217	1	1	1	0	0	1	0	0	0	0	1	1	0	1	0	0	0	0	0	0	0	0	0	1	0	1	0
N-668	0	0	0	0	0	1	0	0	0	0	0	1	0	0	1	0	0	0	0	0	0	0	0	1	0	1	0
N-531	1	0	1	0	0	1	0	0	0	0	1	1	1	1	1	0	0	0	0	0	0	0	0	1	1	0	0
N-929	1	1	0	1	1	0	0	0	1	0	0	1	1	1	0	0	0	0	0	0	0	0	0	1	1	1	0
N-339	0	0	1	0	0	1	0	0	0	0	1	1	0	1	0	0	0	0	0	0	0	0	0	1	0	1	0
N-930	1	0	1	0	0	1	0	0	1	0	1	1	0	1	1	0	0	0	0	0	0	0	0	1	1	1	0
N-931	0	1	0	0	0	0	0	0	0	0	0	1	0	1	1	0	0	0	0	0	0	0	0	1	1	1	0
N-532	0	1	1	0	0	0	0	0	0	0	0	1	1	0	1	0	0	0	0	0	0	0	0	1	1	1	0
N-98	0	0	0	0	0	0	0	0	1	0	1	1	0	1	0	0	0	0	0	0	0	0	0	0	0	0	0
N-52	0	0	0	1	0	0	0	0	0	0	1	1	0	1	0	0	0	0	0	0	0	0	0	1	0	0	0
N-669	1	1	1	0	1	1	0	0	0	0	0	1	0	0	0	0	0	0	0	0	0	0	0	1	1	0	0
N-156	1	0	0	1	1	0	0	0	0	0	0	1	0	1	0	0	0	0	0	0	0	0	0	1	0	0	0
N-932	1	1	0	1	0	0	0	0	1	0	1	1	1	1	0	0	0	0	0	0	0	0	0	1	0	0	0
N-933	0	0	1	0	1	1	0	0	1	0	0	1	0	0	0	0	0	0	0	0	0	0	0	1	0	1	0
N-157	0	0	1	0	0	1	0	0	1	0	1	1	0	1	1	0	0	0	0	0	0	0	0	1	1	1	0
N-533	0	1	1	0	1	1	0	0	1	0	0	1	0	0	0	0	0	0	0	0	0	0	0	1	0	1	0
N-163	0	1	0	0	0	0	0	0	1	0	1	1	0	1	0	0	0	0	0	0	0	0	0	0	0	0	0
N-186	0	1	0	1	1	0	0	0	1	0	0	1	0	1	0	0	0	0	0	0	0	0	0	1	0	0	0
N-670	0	0	1	0	0	1	0	0	0	0	0	1	0	0	1	0	0	0	0	0	0	0	0	1	0	1	0
N-671	0	1	1	0	0	0	0	0	1	0	1	1	1	0	0	0	0	0	0	0	0	0	0	1	1	1	0
N-934	1	1	1	0	0	0	0	0	1	0	0	1	0	1	0	0	0	0	0	0	0	0	0	1	0	0	0
N-35	0	0	0	0	0	0	0	0	1	0	0	1	0	0	0	0	0	0	0	0	0	0	0	1	0	0	0
N-68	0	1	0	1	0	0	0	0	0	0	0	1	1	1	0	0	0	0	0	0	0	0	0	1	0	0	0
N-534	0	1	0	1	1	0	0	0	1	0	0	1	1	1	1	0	0	0	0	0	0	0	0	1	0	0	0
N-340	1	0	0	1	0	0	0	0	1	0	0	1	0	1	1	0	0	0	0	0	0	0	0	1	0	1	0
N-341	1	0	0	1	1	0	0	0	1	0	0	1	0	1	1	0	0	0	0	0	0	0	0	1	0	1	0
N-387	0	1	1	0	0	0	0	0	1	0	1	1	0	0	0	0	0	0	0	0	0	0	0	1	0	0	0
N-15	0	0	0	1	0	0	0	0	0	0	0	1	1	1	0	0	0	0	0	0	0	0	0	1	0	0	0
N-77	0	0	1	0	0	1	0	0	0	0	1	1	0	1	1	0	0	0	0	0	0	0	0	1	0	1	0
N-143	0	1	0	1	1	0	0	0	1	0	0	1	1	1	0	0	0	0	0	0	0	0	0	1	0	0	0
N-274	1	0	0	0	0	0	0	0	1	0	0	1	0	0	1	0	0	0	0	0	0	0	0	1	0	1	0
N-535	0	0	1	0	0	0	0	0	0	0	1	1	0	1	1	0	0	0	0	0	0	0	0	1	0	0	0
N-388	1	1	1	0	0	0	0	0	1	0	0	1	0	0	0	0	0	0	0	0	0	0	0	1	1	0	0
N-1	0	0	0	0	0	0	0	0	1	0	0	1	0	0	1	0	0	0	0	0	0	0	0	1	0	1	0
N-672	1	0	1	0	1	1	0	0	0	0	0	1	0	0	0	0	0	0	0	0	0	0	0	1	0	0	0
N-935	0	0	0	1	0	0	0	0	1	0	1	1	0	1	1	0	0	0	0	0	0	0	0	1	0	1	0
N-19	0	0	0	1	1	0	0	0	1	0	0	1	1	1	0	0	0	0	0	0	0	0	0	1	0	0	0
N-46	0	0	0	0	0	0	0	0	1	0	1	1	0	1	1	0	0	0	0	0	0	0	0	1	0	0	0
N-2	0	0	0	0	0	0	0	0	0	0	0	1	0	0	1	0	0	0	0	0	0	0	0	1	0	1	0
N-673	0	0	1	0	1	1	0	0	1	0	0	1	0	0	0	0	0	0	0	0	0	0	0	1	1	0	0
N-275	1	0	0	1	1	0	0	0	1	0	0	1	1	1	0	0	0	0	0	0	0	0	0	1	0	0	0
N-450	0	1	1	0	0	0	0	0	1	0	0	1	0	0	0	0	0	0	0	0	0	0	0	1	0	0	0
N-297	1	1	1	0	0	0	0	0	1	0	1	1	0	0	0	0	0	0	0	0	0	0	0	1	0	0	0
N-298	1	1	0	0	0	0	0	0	1	0	0	1	0	0	0	0	0	0	0	0	0	0	0	1	0	1	0
N-342	0	0	0	1	0	0	0	0	0	0	0	1	1	1	1	0	0	0	0	0	0	0	0	1	1	0	0
N-299	0	0	1	0	0	1	0	0	1	0	0	1	0	1	0	1	0	0	0	0	0	0	0	1	0	0	0
N-187	0	0	0	0	0	0	0	0	1	0	1	1	0	1	0	0	0	0	1	0	0	0	0	1	0	0	0
N-124	0	0	0	0	0	0	0	0	1	0	1	1	1	1	0	0	0	0	0	0	0	0	0	0	0	0	0
N-300	0	0	0	0	0	0	0	0	1	0	1	1	1	1	0	0	0	0	1	0	0	0	0	1	0	0	0
N-164	0	1	0	0	0	0	0	0	1	0	1	1	1	1	0	0	0	0	0	0	0	0	0	1	0	0	0
N-536	0	1	1	0	0	1	0	0	1	0	1	1	0	1	0	0	0	0	0	0	0	0	0	1	0	1	0
N-9	0	0	0	0	0	0	0	0	1	0	1	1	0	1	0	0	0	0	0	0	0	0	0	1	0	0	0
N-188	0	0	1	0	0	1	0	0	0	0	1	1	0	1	1	0	0	0	0	0	0	0	0	1	1	1	0
N-26	0	0	0	0	0	0	0	0	0	0	1	1	0	1	1	0	0	0	0	0	0	0	0	1	0	1	0
N-40	0	0	0	1	1	0	0	0	1	0	0	1	0	1	1	0	0	0	0	0	0	0	0	1	0	0	0
N-389	0	1	0	0	0	0	0	0	0	0	1	1	1	1	1	0	0	0	0	0	0	0	0	1	0	0	0
N-936	0	0	0	1	0	0	0	0	1	0	0	1	0	1	0	0	0	0	1	0	0	0	0	1	0	0	0
N-537	0	0	0	1	1	0	0	0	1	0	0	1	0	1	0	0	0	0	1	0	0	0	0	1	0	0	0
N-937	1	0	1	0	0	1	0	0	0	0	1	1	0	1	1	0	0	0	0	0	0	0	0	1	0	1	0
N-343	0	0	1	0	0	0	0	0	0	0	0	1	0	0	1	0	0	0	0	0	0	0	0	1	0	0	0
N-451	1	1	0	1	0	0	0	0	1	0	0	1	0	1	0	0	0	0	0	0	0	0	0	0	0	1	0
N-47	0	0	0	0	0	0	0	0	0	0	0	1	1	1	0	0	0	0	0	0	0	0	0	0	0	0	0
N-674	0	1	0	0	0	1	0	0	0	0	1	1	0	1	0	0	0	0	0	0	0	0	0	1	0	0	0
N-56	0	0	0	0	0	0	0	0	1	0	0	1	0	1	0	0	0	0	0	0	0	0	0	0	0	0	0
N-276	0	1	0	0	0	1	0	0	1	0	1	1	0	1	0	0	0	0	0	0	0	0	0	1	0	0	0
N-10	0	0	0	0	0	0	0	0	0	0	1	1	1	1	0	0	0	0	0	0	0	0	0	1	0	0	0
N-538	1	1	0	1	1	0	0	0	1	0	0	1	0	1	0	0	0	0	0	0	0	0	0	1	0	0	0
N-938	0	0	1	0	0	0	0	0	0	0	1	1	0	1	0	0	0	0	1	0	0	0	0	0	0	0	0
N-539	1	0	1	0	0	0	0	0	1	0	0	1	0	0	0	0	0	0	0	0	0	0	0	1	1	0	0
N-675	1	0	0	0	0	0	0	0	0	0	0	1	0	0	1	0	0	0	0	0	0	0	0	1	0	1	0
N-195	1	1	0	1	0	0	0	0	0	0	0	1	1	1	0	0	0	0	0	0	0	0	0	1	0	0	0
N-247	1	0	0	1	0	0	0	0	0	0	0	1	1	1	0	0	0	0	0	0	0	0	0	1	0	0	0
N-939	0	1	1	0	1	0	0	0	0	0	0	1	0	0	0	0	0	0	0	0	0	0	0	0	0	0	0
N-540	1	0	0	1	1	0	0	0	0	0	0	1	1	1	1	0	0	0	0	0	0	0	0	1	0	1	0
N-452	0	0	1	0	0	1	0	0	1	0	1	1	0	1	0	0	0	0	0	0	0	0	0	1	1	1	0
N-344	0	0	1	0	1	1	0	0	0	0	0	1	1	0	0	0	0	0	0	0	0	0	0	1	0	0	0
N-940	0	1	0	0	0	0	0	0	1	0	0	1	0	1	0	0	0	0	0	0	0	0	0	0	0	1	0
N-676	0	1	0	0	1	0	0	0	0	0	1	1	0	0	0	0	0	0	0	0	0	0	0	1	0	1	0
N-677	0	0	1	0	1	1	0	0	0	0	0	1	0	0	0	0	0	0	0	0	0	0	0	1	1	1	0
N-678	1	0	1	0	0	1	0	0	1	0	1	1	0	1	1	0	0	0	0	0	0	0	0	1	0	0	0
N-941	0	1	1	0	1	1	0	0	1	0	0	1	1	0	0	0	0	0	0	0	0	0	0	1	0	0	0
N-942	0	0	1	0	1	1	0	0	1	0	0	1	1	0	0	0	0	0	0	0	0	0	0	1	0	0	0
N-453	0	0	0	0	0	0	0	0	1	0	0	1	0	1	0	0	0	0	0	0	0	0	0	0	0	1	0
N-301	0	1	0	0	0	0	0	0	1	0	1	1	0	1	1	0	0	0	0	0	0	0	0	1	0	0	0
N-943	0	0	1	0	1	0	0	0	0	0	0	1	1	0	0	0	0	0	0	0	0	0	0	1	0	0	0
N-390	0	0	1	0	0	1	0	0	0	0	0	1	0	0	0	0	0	0	0	0	0	0	0	1	0	0	0
N-541	0	0	1	0	0	0	0	0	0	0	0	1	0	0	1	0	0	0	0	0	0	0	0	1	0	1	0
N-679	1	1	1	0	0	1	0	0	0	0	1	1	1	1	1	0	0	0	0	0	0	0	0	1	0	0	0
N-680	0	0	0	0	0	0	0	0	1	0	0	0	0	0	0	0	0	0	0	0	0	0	0	1	0	0	0
N-34	0	0	0	0	0	0	0	0	1	0	0	1	0	1	0	0	0	0	0	0	0	0	0	1	0	0	0
N-542	0	1	1	0	1	1	0	0	0	0	0	1	1	0	0	0	0	0	0	0	0	0	0	1	0	1	0
N-944	0	0	1	0	1	1	0	0	0	0	0	1	1	0	0	0	0	0	0	0	0	0	0	1	0	1	0
N-543	0	0	1	0	0	1	0	0	0	0	1	1	1	1	0	0	0	0	0	0	0	0	0	1	1	0	0
N-277	0	1	1	0	0	0	0	0	0	0	0	1	0	0	0	0	0	0	0	0	0	0	0	1	1	0	0
N-391	0	0	1	0	0	1	0	0	0	0	0	1	0	0	0	0	0	0	0	0	0	0	0	1	0	1	0
N-544	0	1	1	0	0	1	0	0	0	0	0	1	0	0	0	0	0	0	0	0	0	0	0	1	0	1	0
N-945	0	0	1	0	0	1	0	0	0	0	0	0	0	0	0	0	0	0	0	0	0	0	0	1	0	1	0
N-70	0	1	0	1	1	0	0	0	0	0	0	1	1	1	0	0	0	0	0	0	0	0	0	1	0	0	0
N-113	0	0	0	0	0	0	0	0	1	0	0	1	0	0	0	0	0	0	0	0	0	0	0	1	0	1	0
N-681	1	0	1	0	0	0	0	0	1	0	0	1	0	0	0	0	0	0	0	0	0	0	0	1	0	0	0
N-392	0	0	0	0	0	0	0	0	0	0	0	0	0	0	0	0	0	0	0	0	0	0	0	1	0	0	0
N-946	1	0	1	0	0	1	0	0	1	0	1	1	0	1	1	0	0	0	0	0	0	0	0	1	0	1	0
N-393	0	0	1	0	0	1	0	0	1	0	1	1	0	1	0	0	0	0	0	0	0	0	0	1	0	1	0
N-394	0	0	0	0	0	0	0	0	0	0	1	1	0	1	1	0	0	0	0	0	0	0	0	0	0	1	0
N-947	1	0	1	0	0	1	0	0	0	0	0	1	0	0	0	0	0	1	0	0	0	0	0	1	0	0	0
N-682	1	1	1	0	0	0	0	0	1	0	1	1	0	0	1	0	0	0	0	0	0	0	0	1	0	1	0
N-948	1	0	0	1	1	0	0	0	1	0	0	1	1	1	1	0	0	0	0	0	0	0	0	1	0	1	0
N-683	1	0	1	0	0	0	0	0	1	0	1	1	0	0	1	0	0	0	0	0	0	0	0	1	0	1	0
N-85	0	0	0	1	1	0	0	0	1	0	0	1	1	1	1	0	0	0	0	0	0	0	0	1	0	0	0
N-949	0	1	1	0	1	1	0	0	0	0	0	0	1	0	0	0	0	0	0	0	0	0	0	1	0	0	0
N-684	0	1	0	0	0	0	0	0	0	0	1	1	0	1	1	0	0	0	0	0	0	0	0	1	0	1	0
N-248	1	1	1	0	0	0	0	0	0	0	1	1	0	0	0	0	0	0	0	0	0	0	0	1	0	0	0
N-32	0	0	0	0	0	0	0	0	0	0	1	1	0	1	0	0	0	0	0	0	0	0	0	0	0	0	0
N-950	1	1	1	0	0	0	0	0	1	0	0	1	0	0	1	0	0	0	0	0	0	0	0	1	0	0	0
N-951	0	1	1	0	0	1	0	0	0	0	0	1	0	1	0	0	0	0	0	0	0	0	0	1	0	1	0
N-952	0	0	1	0	1	1	0	0	0	0	0	1	0	0	1	0	0	0	0	0	0	0	0	1	1	0	0
N-953	1	1	0	1	0	0	0	0	1	0	0	1	0	1	0	0	0	0	0	0	0	0	0	1	0	1	0
N-954	0	1	1	0	0	0	0	0	1	0	0	1	0	0	1	0	0	0	0	0	0	0	0	1	0	1	0
N-53	0	0	0	0	0	0	0	0	1	0	1	1	0	1	1	0	0	0	0	0	0	0	0	1	0	1	0
N-196	0	0	1	0	0	0	0	0	0	0	1	1	0	0	1	0	0	0	0	0	0	0	0	1	0	1	0
N-345	0	0	0	0	0	0	0	0	1	0	1	1	0	1	1	0	0	0	0	0	0	0	0	0	0	1	0
N-107	0	0	1	0	0	1	0	0	1	0	1	1	0	1	1	0	0	0	0	0	0	0	0	1	0	1	0
N-81	0	0	0	0	0	0	0	0	0	0	1	1	0	1	0	0	0	0	0	0	0	0	0	1	0	1	0
N-278	0	0	1	0	0	1	0	0	0	0	0	1	0	1	0	0	0	0	0	0	0	0	0	1	0	1	0
N-454	0	0	1	0	0	1	0	0	0	0	0	1	0	1	1	0	0	0	0	0	0	0	0	1	1	1	0
N-197	0	0	1	0	0	0	0	0	1	0	1	1	0	0	1	0	0	0	0	0	0	0	0	1	0	0	0
N-955	0	0	0	0	0	0	0	0	0	0	0	0	0	0	1	0	0	0	0	0	0	0	0	1	0	1	0
N-108	0	0	0	0	0	0	0	0	1	0	1	1	0	1	0	0	0	0	0	0	0	0	0	1	0	1	0
N-395	0	0	1	0	0	1	0	0	0	0	1	1	0	0	1	0	0	0	0	0	0	0	0	1	0	1	0
N-227	0	0	1	0	0	1	0	0	0	0	0	1	0	1	1	0	0	0	0	0	0	0	0	1	0	1	0
N-956	0	0	0	0	0	1	0	0	1	0	0	1	0	0	0	0	0	0	0	0	0	0	0	1	0	1	0
N-54	0	0	0	0	0	0	0	0	1	0	0	1	0	0	1	0	0	0	0	0	0	0	0	1	1	1	0
N-198	0	0	0	0	0	0	0	0	0	0	0	1	0	1	0	0	0	0	0	0	0	0	0	1	0	1	0
N-302	0	0	0	0	0	0	0	0	1	0	1	1	0	1	1	0	0	0	0	0	0	0	0	1	1	1	0
N-37	0	0	1	0	0	0	0	0	0	0	1	1	0	0	1	0	0	0	0	0	0	0	0	1	0	0	0
N-685	0	0	1	0	0	0	0	0	1	0	0	1	0	0	1	0	0	0	0	0	0	0	0	1	0	0	0
N-686	0	0	1	0	0	1	0	0	0	0	1	1	0	1	0	0	0	0	0	0	0	0	0	1	1	1	0
N-167	0	0	0	0	0	0	0	0	0	0	1	1	0	1	1	0	0	0	0	0	0	0	0	1	1	1	0
N-455	0	0	0	0	1	0	0	0	1	0	1	1	0	1	1	0	0	0	0	0	0	0	0	1	0	0	0
N-36	0	0	0	1	1	0	0	0	1	0	0	1	0	1	1	0	0	0	0	0	0	0	0	1	0	1	0
N-346	0	0	0	0	0	0	0	0	1	0	1	1	0	1	1	0	0	0	0	0	0	0	0	1	1	0	0
N-545	0	0	0	1	0	0	0	0	1	0	1	1	1	1	1	0	0	0	0	0	0	0	0	1	0	1	0
N-687	0	0	0	0	0	0	0	0	0	0	1	1	1	1	1	0	1	0	0	0	0	0	0	1	0	0	0
N-957	0	0	0	1	1	0	0	0	1	0	1	1	1	1	0	0	0	0	0	0	0	0	0	1	0	0	0
N-41	0	0	0	1	0	0	0	0	0	0	0	1	1	1	1	0	0	0	0	0	0	0	0	1	0	0	0
N-546	0	0	0	1	1	0	0	0	0	0	0	1	1	1	0	0	0	0	0	0	0	0	0	0	0	1	0
N-303	0	0	0	0	1	0	0	0	1	0	1	1	0	1	0	0	0	0	0	0	0	0	0	1	0	0	0
N-396	0	0	0	0	0	0	0	0	1	0	1	1	0	1	0	0	0	0	0	0	0	0	0	1	1	1	0
N-64	0	0	1	0	0	1	0	0	1	0	1	1	0	1	0	0	0	0	0	0	0	0	0	1	0	0	0
N-279	0	0	0	1	1	0	0	0	1	0	0	1	0	1	0	0	0	0	0	0	0	0	0	1	0	1	0
N-397	0	0	1	0	0	1	0	0	1	0	1	1	1	1	0	0	0	0	0	0	0	0	0	1	0	0	0
N-398	0	0	1	0	0	1	0	0	0	0	1	1	0	1	0	0	0	0	0	0	0	0	0	1	1	0	0
N-60	0	0	0	1	0	0	0	0	1	0	0	1	0	1	1	0	0	0	0	0	0	0	0	1	0	0	0
N-165	0	0	1	0	0	1	0	0	1	0	0	1	0	1	0	0	0	0	0	0	0	0	0	1	0	0	0
N-958	0	0	1	0	0	1	0	0	1	0	0	1	1	1	0	0	0	0	0	0	0	0	0	1	0	0	0
N-688	0	0	0	0	0	0	0	0	0	0	0	1	0	1	1	0	0	0	0	0	0	0	0	1	1	0	0
N-959	0	0	1	0	0	1	0	0	1	0	0	1	0	1	1	0	0	0	0	0	0	0	0	1	0	1	0
N-960	0	0	1	0	0	1	0	0	1	0	0	1	0	1	0	0	0	0	0	0	0	0	0	1	0	1	0
N-125	0	0	1	0	0	1	0	0	0	0	0	1	0	1	1	0	0	0	0	0	0	0	0	1	0	0	0
N-689	0	0	1	0	0	1	0	0	0	0	1	1	1	1	0	0	0	0	0	0	0	0	0	1	0	0	0
N-172	0	0	0	0	0	0	0	0	0	0	1	1	0	1	1	0	0	0	0	0	0	0	0	0	0	0	0
N-173	0	0	0	0	1	0	0	0	0	0	1	1	0	1	0	0	0	0	0	0	0	0	0	1	0	0	0
N-20	0	0	0	1	1	0	0	0	0	0	0	1	0	1	1	0	0	0	0	0	0	0	0	1	0	0	0
N-456	0	0	1	0	0	0	0	0	1	0	1	1	0	1	1	0	0	0	0	0	0	0	0	1	0	0	0
N-79	0	0	0	0	0	0	0	0	0	0	0	1	0	1	1	0	0	0	0	0	0	0	0	1	0	1	0
N-690	0	0	0	0	1	0	0	0	0	0	1	1	0	1	1	0	0	0	0	0	0	0	0	1	0	0	0
N-399	0	0	0	0	0	1	0	0	1	0	0	1	0	1	0	0	0	0	0	0	0	0	0	1	0	0	0
N-961	0	0	0	1	0	0	0	0	0	0	0	1	1	1	1	0	0	0	0	0	0	0	0	1	0	1	0
N-457	0	0	0	1	0	0	0	0	0	0	0	1	1	1	1	0	0	0	0	0	0	0	0	0	0	0	0
N-280	0	0	1	0	0	1	0	0	1	0	1	1	0	1	1	0	0	0	0	0	0	0	0	1	1	0	0
N-304	0	0	0	1	0	0	0	0	1	0	0	1	0	1	1	0	0	0	0	0	0	0	0	1	0	1	0
N-199	0	0	0	1	1	0	0	0	1	0	0	1	0	1	0	0	0	1	1	0	1	0	0	1	0	0	0
N-38	0	0	0	1	1	0	0	0	0	0	0	1	0	1	0	0	0	1	1	0	1	0	0	1	0	1	0
N-458	0	0	0	1	1	0	0	0	1	0	0	1	0	1	1	0	0	1	1	1	1	0	0	1	0	1	0
N-400	0	0	1	1	1	1	1	0	1	0	1	1	0	0	0	0	0	1	0	1	0	0	0	1	0	1	0
N-50	0	0	0	1	1	0	1	0	0	0	0	1	1	1	0	0	0	1	1	1	1	0	0	1	0	0	0
N-148	0	0	0	1	1	0	0	0	1	0	0	1	1	1	1	0	0	1	1	0	1	0	0	1	0	1	0
N-962	0	0	1	1	1	1	0	0	0	0	0	1	0	1	0	0	0	1	1	0	1	0	0	1	0	0	0
N-138	0	0	0	1	1	0	1	0	1	0	0	1	1	1	0	0	0	1	1	1	1	0	0	1	0	0	0
N-547	0	0	0	1	1	1	1	0	1	0	1	1	0	0	0	0	0	1	1	1	0	0	0	1	0	1	0
N-963	0	0	1	1	1	1	1	0	1	0	1	0	0	1	0	0	0	1	1	1	0	0	0	1	0	1	0
N-131	0	0	1	1	1	1	1	0	1	0	1	1	0	1	0	0	0	1	1	0	0	0	0	1	0	1	0
N-964	0	0	1	1	1	0	1	0	1	0	1	1	0	0	0	0	0	1	1	0	0	0	0	1	0	1	0
N-39	0	0	1	1	1	1	1	0	1	0	1	1	0	0	0	0	0	1	1	0	0	0	0	1	0	1	0
N-965	0	0	1	1	1	1	1	0	1	0	1	1	0	0	0	0	0	1	0	0	0	0	0	1	0	1	0
N-149	0	0	1	1	1	1	1	0	0	0	1	1	0	0	0	0	0	1	1	1	0	0	0	1	0	1	0
N-548	0	0	1	1	1	1	1	0	1	0	1	1	0	1	0	0	0	1	1	1	0	0	0	0	0	1	0
N-966	0	0	0	1	1	1	1	0	1	0	1	1	0	1	0	0	0	1	1	1	0	0	0	1	0	1	0
N-967	0	0	0	1	1	0	1	0	1	0	0	1	0	0	1	0	0	1	1	1	0	0	0	1	0	1	0
N-691	0	0	0	1	1	0	0	0	0	0	1	1	0	0	1	0	0	1	1	0	1	0	0	0	0	1	0
N-692	0	0	0	1	1	0	1	0	0	0	0	1	1	1	1	0	0	1	0	1	1	0	0	1	0	0	0
N-174	0	0	0	1	1	0	1	0	1	0	0	1	0	1	1	0	0	1	1	1	1	0	0	1	0	0	0
N-968	0	0	1	1	0	1	0	0	0	0	0	1	0	1	0	0	0	1	1	1	0	0	0	1	0	1	0
N-549	0	0	0	1	1	0	1	0	1	0	1	1	0	1	1	0	0	1	1	1	0	0	0	1	0	1	0
N-175	0	0	0	1	1	0	0	0	0	0	0	1	0	1	0	0	0	1	1	0	1	0	0	0	0	1	0
N-693	0	0	0	1	1	0	1	0	0	0	0	1	0	1	1	0	0	1	1	1	1	0	0	1	0	0	0
N-228	0	0	0	1	1	0	0	0	1	0	0	1	0	1	0	0	0	1	1	0	1	0	0	1	0	1	0
N-459	0	0	0	1	1	0	0	0	0	0	0	1	0	1	0	0	0	1	0	0	1	0	0	1	0	1	0
N-401	0	0	0	1	1	0	1	0	0	0	1	1	1	1	0	0	0	1	0	0	1	0	0	0	0	0	0
N-969	0	0	0	1	1	0	1	0	0	0	0	1	1	1	0	0	0	1	1	1	0	0	0	1	0	0	0
N-970	0	0	0	1	1	0	1	0	0	0	0	1	1	1	1	0	0	1	1	1	1	0	0	1	0	0	0
N-971	0	0	0	1	1	0	1	0	0	0	0	1	1	1	0	0	0	1	1	0	0	0	0	1	0	1	0
N-972	0	0	0	1	1	0	0	0	1	0	0	1	1	1	1	0	0	1	1	0	1	0	0	1	0	0	0
N-460	0	0	0	1	1	0	0	0	0	0	0	1	1	1	1	0	0	1	1	1	1	0	0	1	0	1	0
N-973	0	0	0	1	1	0	0	0	0	0	0	1	1	1	0	0	0	1	1	1	1	0	0	1	0	1	0
N-694	0	0	0	1	1	0	0	0	0	0	1	1	0	1	1	0	0	1	1	0	1	0	0	1	0	1	0
N-974	0	0	0	1	0	0	1	0	0	0	1	1	1	1	0	0	0	1	0	0	1	0	0	0	0	0	0
N-550	0	0	0	1	1	0	0	0	1	0	0	1	1	1	1	0	0	1	0	0	1	0	0	1	0	1	0
N-975	0	0	0	1	1	0	1	0	1	0	0	1	0	1	0	0	0	1	1	0	1	0	0	1	0	0	0
N-402	0	0	0	1	1	0	1	0	1	0	0	1	1	1	1	0	0	1	0	1	1	0	0	1	0	1	0
N-144	0	0	1	1	1	1	0	0	1	0	1	1	0	0	0	0	0	1	1	0	0	0	0	1	0	1	0
N-176	0	0	0	1	1	0	1	0	0	0	0	1	0	1	0	0	0	1	1	0	1	0	0	1	0	0	0
N-976	0	0	0	1	1	0	1	0	1	0	0	1	0	1	0	0	0	1	1	0	1	0	0	1	0	1	0
N-281	0	0	0	1	1	0	1	0	1	0	1	1	0	0	0	0	0	1	1	1	0	0	0	1	0	1	0
N-99	0	0	0	1	1	0	1	0	1	0	0	1	0	1	1	0	0	1	1	0	0	0	0	1	0	1	0
N-305	0	0	0	1	0	0	1	0	1	0	0	1	0	1	0	0	0	1	0	0	0	0	0	1	0	1	0
N-977	0	0	0	1	1	0	1	0	1	0	0	1	0	1	1	0	0	1	0	0	0	0	0	1	0	0	0
N-978	0	0	0	1	1	0	0	0	0	0	0	1	0	1	0	0	0	1	1	0	1	0	0	1	1	1	0
N-979	0	0	1	1	1	1	0	0	1	0	1	1	0	0	0	0	0	1	1	1	0	0	0	0	0	1	0
N-695	0	0	0	1	1	0	1	0	1	0	0	1	0	1	1	0	0	1	0	0	1	0	0	1	0	1	0
N-980	0	0	0	1	1	0	1	0	0	0	0	1	1	1	1	0	0	1	0	0	1	0	0	1	0	0	0
N-981	0	0	0	1	1	0	1	0	1	0	0	1	1	1	1	0	0	1	0	0	0	0	0	1	0	1	0
N-347	0	0	1	1	1	1	1	0	1	0	0	1	0	1	0	0	0	1	1	0	0	0	0	1	0	1	0
N-982	0	0	1	1	1	1	1	0	1	0	1	1	0	1	1	0	0	1	1	1	0	0	0	1	0	1	0
N-696	0	0	1	1	1	1	1	0	1	0	1	1	0	1	0	0	0	1	0	1	0	0	0	1	0	1	0
N-983	0	0	0	1	1	0	1	0	0	0	0	1	1	1	1	0	0	1	1	1	0	0	0	1	0	1	0
N-403	0	0	0	1	1	0	1	0	0	0	0	1	1	1	0	0	0	1	1	0	1	0	0	1	0	0	0
N-697	0	0	1	1	1	1	1	0	1	0	1	1	0	0	1	0	0	1	1	1	0	0	0	1	0	1	0
N-984	0	0	0	1	1	0	1	0	1	0	0	1	0	1	0	0	0	1	0	0	1	0	0	1	1	0	0
N-348	0	0	0	1	1	0	1	0	0	0	1	1	1	1	0	0	0	1	1	0	1	0	0	0	0	0	0
N-985	0	0	0	1	1	0	1	0	1	0	0	1	0	1	1	0	0	1	0	1	0	0	0	1	0	1	0
N-551	0	0	0	1	1	0	1	0	1	0	0	1	0	1	1	0	0	1	1	1	0	0	0	1	0	1	0
N-986	0	0	0	1	0	0	1	0	1	0	0	1	0	1	1	0	0	1	0	1	1	0	0	0	0	1	0
N-552	0	0	0	1	1	0	1	0	1	0	0	1	0	1	1	0	0	1	1	1	1	0	0	0	0	1	0
N-461	0	0	0	1	1	0	0	0	1	0	0	1	0	1	1	0	0	1	0	0	1	0	0	1	0	1	0
N-282	0	0	0	0	0	0	1	0	1	0	1	1	1	1	1	0	0	1	0	0	0	0	0	0	0	1	0
N-698	0	0	0	0	0	0	1	0	0	0	1	1	1	1	1	0	0	1	0	0	1	0	0	0	0	1	0
N-699	0	0	0	1	1	0	1	0	0	0	0	1	0	1	1	0	0	1	0	1	1	0	0	1	0	1	0
N-987	0	0	0	1	1	0	0	0	0	0	0	1	0	1	0	0	0	1	1	0	1	0	0	0	0	0	0
N-700	0	0	1	1	1	1	0	0	0	0	1	1	0	1	0	0	0	1	1	1	0	0	0	1	0	1	0
N-988	0	0	1	1	1	1	0	0	0	0	1	1	0	1	0	0	0	1	1	0	0	0	0	1	0	1	0
N-989	0	0	1	1	1	1	1	0	1	0	1	1	0	0	1	0	0	1	1	1	0	0	0	1	0	0	0
N-553	0	0	0	1	1	0	0	0	1	0	0	1	1	1	1	0	0	1	0	0	0	0	0	1	0	1	0
N-990	0	0	0	1	1	0	0	0	0	0	0	1	1	1	0	0	0	1	1	1	1	0	0	1	0	0	0
N-991	0	0	0	0	0	0	1	0	0	0	1	1	1	1	0	0	0	0	0	0	0	0	0	0	0	0	0
N-554	0	0	0	1	1	0	1	0	1	0	1	1	0	1	1	0	0	1	1	0	0	0	0	1	0	1	0
N-701	0	0	0	1	1	0	1	0	0	0	0	1	1	1	1	0	0	1	0	1	1	0	0	1	0	1	0
N-462	0	0	0	1	1	0	1	0	1	0	0	1	1	1	1	0	0	1	0	1	0	0	0	1	0	1	0
N-992	0	0	0	1	0	0	1	0	1	0	0	1	0	1	1	0	0	1	0	0	0	0	0	1	0	1	0
N-993	0	0	0	1	1	0	1	0	0	0	1	1	0	1	0	0	0	1	1	1	0	0	0	0	0	1	0
N-994	0	0	0	1	0	0	1	0	1	0	0	1	1	0	0	0	0	1	0	0	0	0	0	1	0	1	0
N-995	0	0	0	1	1	0	1	1	0	0	0	1	1	1	1	0	0	1	1	0	1	1	0	1	0	1	0
N-996	0	0	0	1	0	0	0	0	1	0	0	1	1	1	0	0	0	1	1	0	1	0	0	0	0	0	0
N-702	0	0	0	1	1	0	1	0	0	0	0	1	0	1	0	0	0	1	0	0	0	0	0	1	0	0	0
N-997	0	0	0	1	1	0	0	0	1	0	0	1	1	1	1	0	0	1	1	0	0	0	0	1	0	1	0
N-998	0	0	0	1	0	0	1	0	0	0	0	1	1	1	0	0	0	1	1	1	1	0	0	1	0	0	0
N-555	0	0	0	1	1	0	0	0	1	0	0	1	0	1	0	0	0	1	1	1	0	0	0	1	0	0	0
N-999	0	0	0	1	1	0	1	0	1	0	0	1	0	1	0	0	0	1	1	0	0	0	0	1	0	1	0
N-1000	0	0	0	1	1	0	1	0	0	0	0	1	1	1	1	0	0	1	1	1	0	0	0	1	0	0	0
N-703	0	0	1	1	1	1	1	0	0	0	1	1	0	0	1	0	0	1	1	1	0	0	0	1	0	1	0
N-404	0	0	0	1	1	0	1	0	1	0	0	1	0	1	1	0	0	1	0	0	0	0	0	1	0	1	0
N-1001	0	0	0	0	0	0	0	0	0	0	1	1	1	1	1	0	0	1	0	0	1	0	0	0	0	0	0
N-704	0	0	0	0	0	0	0	0	1	0	1	1	1	1	1	0	0	1	0	0	1	0	0	0	0	1	0
N-1002	0	0	0	1	1	0	1	0	1	0	1	1	0	0	0	0	0	1	1	1	0	0	0	0	0	1	0
N-463	0	0	1	1	1	1	1	0	0	0	1	1	0	1	0	0	0	1	1	1	0	0	0	1	0	1	0
N-705	0	0	0	1	1	0	1	0	0	0	0	1	1	1	1	0	0	1	0	1	0	0	0	1	0	0	0
N-1003	0	0	0	1	1	0	1	0	1	0	0	1	0	1	1	0	0	1	0	1	1	0	0	1	0	0	0
N-1004	0	0	0	1	1	0	0	0	1	0	1	1	0	0	0	0	0	1	1	0	0	0	0	1	0	1	0
N-706	0	0	0	1	1	0	1	0	0	0	0	1	0	1	0	0	0	1	1	1	1	0	0	1	0	0	0
N-1005	0	0	0	1	1	0	1	0	1	0	0	1	1	1	0	0	0	1	1	1	1	0	0	1	0	1	0
N-1006	0	0	0	1	0	0	0	0	0	0	0	1	0	1	0	0	0	1	1	0	1	0	0	0	0	0	0
N-1007	0	0	0	1	1	0	0	0	1	0	0	1	0	1	1	0	0	1	1	0	1	0	0	0	0	0	0
N-306	0	0	0	0	0	0	1	0	1	0	1	1	0	1	1	0	0	1	0	0	1	0	0	0	0	1	0
N-1008	0	0	0	0	0	0	1	0	0	0	1	1	0	1	1	0	0	1	0	0	1	0	0	0	0	1	0
N-229	0	0	0	1	1	0	0	0	0	0	1	1	0	1	1	0	0	0	0	0	0	0	0	1	0	1	0
N-31	0	0	1	0	0	0	0	0	0	0	1	1	0	0	0	0	0	0	0	0	0	0	0	1	0	0	0
N-707	0	0	0	1	0	0	0	0	0	0	0	1	1	1	0	0	0	0	0	0	0	0	0	1	0	1	0
N-230	0	0	0	1	0	0	0	0	0	0	0	1	0	1	0	0	0	0	0	0	0	0	0	1	0	1	0
N-139	0	0	0	1	1	0	0	0	0	0	0	1	0	1	0	0	0	0	0	0	0	0	0	0	0	0	0
N-145	0	0	0	1	0	0	0	0	0	0	0	1	0	1	0	0	0	0	0	0	0	0	0	0	0	0	0
N-150	0	0	0	1	1	0	0	0	0	0	0	1	0	1	1	0	0	0	0	0	0	0	0	1	1	0	0
N-249	0	0	1	1	0	0	0	0	1	0	1	1	0	0	0	0	0	0	0	0	0	0	0	1	0	0	0
N-177	0	0	0	0	0	0	0	0	1	0	0	1	0	1	0	0	0	0	0	0	0	0	0	1	1	0	0
N-48	0	0	0	0	0	0	0	0	1	0	0	1	0	1	1	0	0	0	0	0	0	0	0	1	0	0	0
N-708	0	0	0	0	0	0	0	0	1	0	0	1	0	1	1	0	0	0	0	0	0	0	0	0	1	0	0
N-126	0	0	0	1	1	0	0	0	1	0	0	1	0	1	1	0	0	0	0	0	0	0	0	1	1	0	0
N-33	0	0	0	0	0	0	0	0	0	0	0	1	0	1	0	0	0	0	0	0	0	0	0	0	0	0	0
N-189	0	0	0	0	0	0	0	0	0	0	1	1	0	1	0	0	1	0	0	0	0	0	0	1	1	0	0
N-464	0	0	1	1	0	0	0	0	0	0	1	1	0	0	0	0	0	0	0	0	0	0	0	1	1	0	0
N-69	0	0	0	0	0	0	0	0	1	0	1	1	1	1	1	0	0	0	0	0	0	0	0	1	0	0	0
N-25	0	0	0	1	0	0	0	0	0	0	1	1	1	1	0	0	0	0	0	0	0	0	0	1	0	0	0
N-1009	0	0	0	0	0	0	0	0	0	0	0	1	0	1	0	0	1	0	0	0	0	0	0	1	1	0	0
N-1010	0	0	0	1	1	0	0	0	1	0	1	1	0	1	1	0	0	0	0	0	0	0	0	1	1	0	0
N-556	0	0	0	1	1	0	0	0	1	0	0	1	0	1	1	0	1	0	0	0	0	0	0	1	1	0	0
N-709	0	0	1	0	0	1	0	0	0	0	0	0	0	1	1	0	0	0	0	0	0	0	0	1	0	0	0
N-1011	0	0	0	0	0	0	0	0	1	0	1	1	1	1	0	0	1	0	0	0	0	0	0	1	0	0	0
N-114	0	0	0	1	0	0	0	0	0	0	0	1	0	1	0	0	0	0	0	0	0	0	0	1	1	0	0
N-557	0	0	0	0	0	0	0	0	1	0	1	1	1	1	1	0	0	0	0	0	0	0	0	0	0	1	0
N-1012	0	0	0	1	1	0	0	0	1	0	0	1	0	1	1	0	1	0	0	0	0	0	0	0	0	0	0
N-465	0	0	0	1	1	0	0	0	1	0	0	1	0	1	1	0	1	0	0	0	0	0	0	1	0	0	0
N-1013	0	0	0	1	1	0	0	0	0	0	0	1	1	1	1	0	1	0	0	0	0	0	0	1	0	0	0
N-1014	0	0	0	0	0	0	0	0	1	0	0	1	0	0	0	0	0	0	0	0	0	0	0	0	0	0	0
N-1015	0	0	1	1	0	0	0	0	1	0	1	1	0	1	0	0	0	0	0	0	0	0	0	1	0	0	0
N-349	0	0	0	1	1	0	0	0	1	0	0	1	0	1	0	0	0	0	0	0	0	0	0	1	1	0	0
N-132	0	0	0	1	0	0	0	0	1	0	0	1	1	1	1	0	0	0	0	0	0	0	0	1	0	0	0
N-283	0	0	0	1	0	0	0	0	1	0	0	1	1	1	0	0	1	0	0	0	0	0	0	1	0	0	0
N-16	0	0	0	1	0	0	0	0	1	0	0	1	0	1	0	0	0	0	0	0	0	0	0	1	0	0	0
N-405	0	0	1	1	0	0	0	0	0	0	1	1	0	0	0	0	0	0	0	0	0	0	0	1	0	0	0
N-558	0	0	0	1	0	0	0	0	1	0	0	1	0	1	1	0	1	0	0	0	0	0	0	1	0	0	0
N-1016	0	1	0	1	1	0	0	0	1	0	0	1	1	1	1	0	0	0	0	0	0	0	0	1	0	1	0
N-91	0	1	0	1	0	0	0	0	1	0	0	1	1	1	0	0	0	0	0	0	0	0	0	1	0	0	0
N-559	0	0	0	1	1	0	0	0	0	0	0	1	0	1	1	0	1	0	0	0	0	0	0	1	0	0	0
N-200	0	0	0	1	1	0	0	0	0	0	0	1	1	1	0	0	0	0	0	0	0	0	0	1	1	0	0
N-710	0	0	0	1	0	0	0	0	1	0	1	1	0	1	0	0	0	0	0	0	0	0	0	1	0	1	0
N-1017	0	0	0	1	1	0	0	0	0	0	1	1	0	1	1	0	0	0	0	0	0	0	0	0	0	1	0
N-90	0	0	0	0	0	0	0	0	0	0	0	1	0	1	1	0	0	0	0	0	0	0	0	1	0	0	0
N-1018	0	0	1	0	0	0	0	0	0	0	1	1	0	1	0	0	0	0	0	0	0	0	0	1	1	0	0
N-711	0	0	1	0	0	1	0	0	0	0	0	0	0	1	0	0	0	0	0	0	0	0	0	1	0	0	0
N-61	0	0	0	0	0	0	0	0	0	0	1	1	1	1	1	0	0	0	0	0	0	0	0	1	0	0	0
N-406	0	0	0	1	1	0	0	0	1	0	0	1	0	1	0	0	0	0	0	0	0	0	0	0	0	0	0
N-407	0	0	0	1	0	0	0	0	0	0	0	1	0	1	0	0	0	0	0	0	0	0	0	1	1	1	0
N-1019	0	0	0	0	1	0	0	0	1	0	0	1	0	1	0	0	0	0	0	0	0	0	0	0	0	0	0
N-140	0	0	0	0	0	0	0	0	1	0	1	1	0	1	0	0	0	0	0	0	0	0	0	1	1	0	0
N-201	0	0	0	0	0	0	0	0	0	0	0	1	1	1	1	0	0	0	0	0	0	0	0	1	0	0	0
N-408	0	0	0	1	0	0	0	0	1	0	1	1	0	1	0	0	0	0	0	0	0	0	0	0	0	0	0
N-190	0	0	0	1	0	0	0	0	0	0	0	1	1	1	0	0	1	0	0	0	0	0	0	1	0	0	0
N-178	0	0	0	1	0	0	0	0	0	0	0	1	0	1	1	0	0	0	0	0	0	0	0	1	1	0	0
N-73	0	1	0	0	0	0	0	0	0	0	1	1	1	1	0	0	0	0	0	0	0	0	0	1	0	0	0
N-712	0	0	1	0	0	1	0	0	0	0	1	1	0	1	0	0	0	0	0	0	0	0	0	0	0	0	0
N-713	0	1	1	0	0	1	0	0	0	0	0	1	0	1	0	0	0	0	0	0	0	0	0	1	0	0	0
N-102	0	0	0	1	1	0	0	0	1	0	0	1	0	1	1	0	0	0	0	0	0	0	0	1	1	1	0
N-250	0	1	0	1	0	0	0	0	1	0	1	1	1	1	0	0	0	0	0	0	0	0	0	1	0	0	0
N-231	0	1	0	1	0	0	0	0	1	0	0	1	0	1	0	0	0	0	0	0	0	0	0	0	0	0	0
N-1020	0	1	0	1	0	0	0	0	0	0	0	1	0	1	1	0	0	0	0	0	0	0	0	0	1	0	0
N-95	0	1	0	0	0	0	0	0	0	0	1	1	0	1	1	0	0	0	0	0	0	0	0	1	0	0	0
N-55	0	0	0	1	0	0	0	0	1	0	1	1	0	1	0	0	0	0	0	0	0	0	0	1	0	0	0
N-109	0	0	0	0	0	1	0	0	1	0	1	1	0	1	0	0	0	0	0	0	0	0	0	1	0	0	0
N-158	0	0	1	0	0	0	0	0	1	0	1	1	1	0	0	0	0	0	0	0	0	0	0	1	0	0	0
N-1021	0	0	0	0	0	0	0	0	1	0	1	1	0	1	0	0	1	0	0	0	0	0	1	1	1	0	0
N-1022	0	0	0	0	0	0	0	0	1	0	1	1	0	1	0	1	0	0	0	0	0	0	0	0	1	0	0
N-1023	0	0	0	1	0	0	0	0	1	0	0	1	1	1	0	0	0	0	0	0	0	0	0	1	1	0	0
N-251	0	0	0	0	0	0	0	0	1	0	0	1	1	0	0	0	0	0	0	0	0	0	0	0	1	0	0
N-1024	0	0	0	1	0	0	0	0	1	0	0	1	0	1	0	0	1	0	0	0	0	0	0	1	0	0	0
N-307	0	0	0	1	1	0	0	0	1	0	0	1	0	1	1	0	0	0	0	0	0	0	0	0	0	0	0
N-350	0	0	0	1	1	0	0	0	0	0	0	1	0	1	1	0	0	0	0	0	0	0	0	0	0	0	0
N-351	0	0	0	0	0	0	0	0	0	0	0	1	0	0	0	0	0	0	0	0	0	0	0	0	0	0	0
N-466	0	0	0	1	1	0	0	0	0	0	0	1	1	1	0	1	0	0	0	0	0	0	0	1	0	0	0
N-560	0	0	0	1	1	0	0	0	1	0	0	1	0	0	1	0	0	0	0	0	0	0	0	1	0	0	0
N-1025	0	0	0	0	0	0	0	0	1	0	1	1	1	0	1	0	0	0	0	0	0	0	0	1	0	1	0
N-1026	0	0	0	0	0	0	0	0	1	0	0	1	0	1	0	0	0	0	0	0	0	0	0	0	1	0	0
N-179	0	0	0	1	0	0	0	0	1	0	0	1	0	1	0	0	0	0	0	0	0	0	0	0	0	0	0
N-1027	0	0	0	1	0	0	0	0	1	0	1	1	1	1	0	1	0	0	0	0	0	0	0	1	0	0	0
N-352	0	0	0	0	0	0	0	0	1	0	1	1	0	1	0	0	0	0	0	0	0	0	0	0	0	1	0
N-561	0	0	0	0	0	0	0	0	1	0	1	1	1	1	0	1	0	0	0	0	0	0	0	0	0	0	0
N-714	0	0	1	0	1	0	0	0	1	0	1	1	0	1	0	1	0	0	0	0	0	0	0	1	0	1	0
N-715	0	0	0	0	0	0	0	0	1	0	0	1	0	1	0	0	0	0	0	0	0	0	1	0	0	0	0
N-409	0	0	1	0	0	1	0	0	0	0	1	0	0	1	0	0	0	0	0	0	0	0	0	1	0	0	0
N-562	0	0	1	0	0	1	0	0	0	0	1	0	0	1	1	0	0	0	0	0	0	0	0	1	0	0	0
N-716	0	0	0	0	0	0	0	0	1	0	1	1	1	1	0	0	0	0	0	0	0	0	0	0	1	0	0
N-717	0	0	0	1	0	0	0	0	0	0	1	1	0	1	1	0	0	0	0	0	0	0	0	0	0	0	0
N-410	0	0	0	1	1	0	0	0	0	0	0	1	1	1	1	0	0	0	0	0	0	0	0	0	0	0	0
N-411	0	0	0	1	1	0	0	0	1	0	0	1	1	1	0	0	0	0	0	0	0	0	0	0	0	0	0
N-202	0	0	0	1	0	0	0	0	1	0	1	1	0	1	1	0	0	0	0	0	0	0	0	1	0	0	0
N-1028	0	0	0	0	1	0	0	0	1	0	0	1	1	1	0	0	0	0	0	0	0	0	0	0	0	0	0
N-252	0	0	0	0	0	1	0	0	0	0	1	1	0	1	1	0	0	0	0	0	0	0	0	1	0	0	0
N-718	0	0	0	0	0	0	0	0	0	0	0	1	0	1	0	1	0	0	0	0	0	0	0	1	0	0	0
N-1029	0	0	0	1	0	0	0	0	1	0	0	1	1	1	0	0	0	0	0	0	0	0	0	0	0	1	0
N-203	0	0	0	1	1	0	0	0	1	0	0	1	1	1	0	0	0	0	0	0	0	0	0	1	0	1	0
N-1030	0	0	0	0	0	0	0	0	1	0	1	1	1	1	1	0	0	0	0	0	0	0	0	1	1	0	0
N-563	0	0	0	0	0	0	0	0	0	0	1	1	1	1	1	0	0	0	0	0	0	0	0	1	1	1	0
N-564	0	0	0	0	0	0	0	0	1	0	1	1	1	1	0	0	0	0	0	0	0	0	0	1	0	1	0
N-1031	0	0	0	0	0	0	0	0	1	0	1	1	0	1	1	1	0	0	0	0	0	0	0	1	0	0	0
N-565	0	0	0	0	0	0	0	0	0	0	1	1	0	1	0	1	0	0	0	0	0	0	0	1	0	0	0
N-1032	0	0	0	1	0	0	0	0	0	0	0	1	0	1	0	1	0	0	0	0	0	0	0	1	0	0	0
N-1033	0	0	0	1	0	0	1	0	1	0	0	1	1	1	1	0	0	0	0	0	0	0	0	1	0	0	0
N-1034	0	0	0	0	0	1	0	0	1	0	1	1	0	1	0	1	0	0	0	0	0	0	0	1	0	0	0
N-467	0	1	0	0	0	0	0	0	0	0	0	1	0	1	1	0	0	0	0	0	0	0	0	1	0	0	0
N-1035	0	1	0	0	0	0	0	0	1	0	0	1	0	1	1	0	0	0	0	0	0	0	0	1	0	0	0
N-719	0	0	0	1	0	0	0	0	0	0	0	1	1	1	0	0	0	0	0	0	0	0	0	1	1	0	0
N-720	0	0	0	0	0	0	0	0	0	0	0	1	0	1	0	0	0	0	0	0	0	0	0	1	1	0	0
N-721	0	0	0	1	0	0	0	0	0	0	0	1	0	1	1	0	1	0	0	0	0	0	0	1	0	0	0
N-468	0	0	0	1	0	0	0	0	1	0	0	1	0	1	1	0	1	0	0	0	0	0	0	0	0	0	0
N-1036	0	0	0	1	0	0	0	0	0	0	0	1	1	0	1	0	0	0	0	0	0	0	0	1	0	0	0
N-1037	0	0	0	1	0	0	0	0	0	0	0	1	0	1	1	0	1	0	0	0	0	0	0	0	0	0	0
N-204	0	1	0	1	0	0	0	0	0	0	0	1	0	1	0	0	0	0	0	0	0	0	0	0	0	0	0
N-1038	0	0	0	0	0	0	0	0	1	0	1	1	0	0	0	0	0	0	0	0	0	0	0	0	0	1	0
N-722	0	0	1	0	1	0	0	0	0	0	0	1	0	1	1	1	0	0	0	0	0	0	0	1	0	0	0
N-723	0	0	0	1	1	0	0	0	0	0	0	1	0	1	0	1	0	0	0	0	0	0	0	1	0	0	0
N-1039	0	0	0	1	0	0	0	0	1	0	0	1	1	1	1	0	0	0	0	0	0	0	0	1	1	0	0
N-180	0	0	0	0	0	0	0	0	0	0	1	1	0	1	0	0	0	0	0	0	0	0	0	1	1	0	0
N-1040	0	0	0	0	0	0	0	0	0	0	1	1	1	1	0	0	0	0	0	0	0	0	0	0	0	1	0
N-1041	0	0	0	0	0	0	0	0	1	0	0	1	0	1	0	0	0	0	0	0	0	0	1	1	0	0	0
N-1042	0	0	0	1	0	0	0	0	0	0	0	1	1	1	1	0	0	0	0	0	0	0	1	1	0	0	0
N-1043	0	0	0	1	0	0	0	0	1	0	0	1	1	1	0	0	0	0	0	0	0	0	1	1	0	0	0
N-469	0	0	1	0	0	0	0	0	1	0	1	1	1	0	0	0	0	0	0	0	0	0	0	1	0	1	0
N-115	0	0	0	1	1	0	1	1	0	0	0	1	1	1	1	0	0	0	0	0	0	0	0	1	0	1	0
N-308	0	0	0	1	1	0	0	1	0	0	0	1	1	1	1	0	0	0	0	0	0	0	0	1	0	1	0
N-92	0	1	0	1	1	0	0	0	0	0	0	1	0	1	0	0	0	0	0	0	0	0	0	1	0	0	0
N-1044	1	0	0	1	1	0	0	0	0	0	0	1	0	0	0	0	0	0	0	0	0	0	0	1	0	0	0
N-110	0	0	0	0	0	1	0	0	0	0	1	1	0	1	0	0	0	0	0	0	0	0	0	1	0	0	0
N-1045	0	0	0	0	1	0	1	0	0	0	0	1	0	1	1	0	0	0	0	0	0	0	0	0	0	1	0
N-412	1	1	0	1	1	0	0	0	0	0	0	1	1	1	0	0	0	0	0	0	0	0	0	1	0	0	0
N-218	0	0	0	0	0	0	0	0	1	0	0	1	0	1	1	0	0	0	0	0	0	0	0	1	0	1	0
N-1046	0	0	0	0	1	0	1	0	0	0	1	1	0	1	1	0	0	0	0	0	0	0	0	0	0	1	0
N-49	0	0	1	0	0	1	0	0	1	0	1	1	0	1	1	0	0	0	0	0	0	0	0	1	0	0	0
N-1047	0	0	0	1	1	0	0	0	1	0	0	1	1	1	0	0	0	0	1	0	0	0	0	1	0	0	0
N-205	0	0	0	1	0	0	0	0	0	0	1	1	0	1	1	0	0	0	0	0	0	0	0	1	0	0	0
N-206	0	0	0	0	0	0	0	0	0	0	1	1	1	1	1	0	0	0	0	0	0	0	0	1	0	1	0
N-413	0	0	1	0	0	0	0	0	0	0	1	1	0	0	1	0	0	0	0	0	0	0	0	1	1	1	0
N-309	0	0	0	0	0	1	0	0	0	0	0	1	1	0	0	0	0	0	0	0	0	0	0	0	0	1	0
N-724	0	0	0	1	1	0	0	0	0	0	0	1	0	1	1	0	0	0	0	0	0	0	0	0	0	1	0
N-725	0	0	0	1	0	0	1	0	0	0	0	1	0	1	1	0	0	0	0	0	0	0	0	1	0	0	0
N-353	0	0	0	1	0	0	0	0	0	0	0	1	0	1	1	0	0	0	0	0	0	0	0	1	0	1	0
N-354	0	0	0	0	0	0	0	0	0	0	1	1	0	1	0	0	0	0	0	0	0	0	0	1	1	1	0
N-726	0	0	0	1	0	0	0	0	0	0	0	1	0	1	1	0	0	0	0	0	0	0	0	0	0	0	0
N-151	0	0	1	0	0	0	0	0	0	0	1	1	1	0	0	0	0	0	0	0	0	0	0	1	0	0	0
N-1048	0	1	1	0	0	1	0	0	0	0	0	1	0	1	1	0	0	0	0	0	0	0	0	1	0	0	0
N-207	1	1	0	1	0	0	0	0	0	0	0	1	0	1	0	0	0	0	0	0	0	0	0	1	0	0	0
N-232	1	0	0	0	0	0	0	0	1	0	1	1	0	1	0	0	0	0	0	0	0	0	0	1	0	0	0
N-727	0	0	1	0	0	0	0	0	1	0	1	1	0	0	0	0	0	0	0	0	0	0	0	1	1	1	0
N-1049	1	1	0	0	0	0	0	0	1	0	1	1	1	1	0	0	0	0	0	0	0	0	0	1	0	0	0
N-62	0	0	1	0	0	0	0	0	1	0	1	1	0	0	0	0	0	0	0	0	0	0	0	1	0	0	0
N-728	0	0	0	0	0	1	0	0	0	0	0	0	0	0	0	0	0	0	0	0	0	0	0	0	0	0	0
N-729	0	0	0	1	1	0	1	0	0	0	0	1	0	1	1	0	0	0	0	0	0	0	0	1	1	1	0
N-1050	0	0	0	1	1	0	0	0	0	0	0	1	0	1	1	0	0	0	0	0	0	0	0	1	1	1	1
N-414	0	0	0	0	0	0	0	0	0	0	1	1	1	1	0	0	0	0	0	0	0	0	0	1	0	1	0
N-355	0	0	0	0	0	0	0	0	1	0	0	1	0	1	0	0	0	0	0	0	0	0	0	1	0	1	0
N-730	0	0	1	1	0	1	0	0	1	0	0	1	0	0	0	0	0	0	0	0	0	0	0	1	0	1	0
N-470	0	0	0	0	0	0	0	0	0	0	0	1	0	1	1	0	0	0	0	0	0	0	0	0	0	0	0
N-284	0	0	0	1	0	0	0	0	1	0	0	1	0	1	0	0	0	0	0	0	0	0	0	1	0	1	0
N-731	0	0	0	0	0	1	0	0	1	0	1	0	0	0	0	0	0	0	0	0	0	0	0	1	0	0	0
N-1051	0	0	0	1	0	0	0	0	1	0	1	1	0	1	0	0	0	0	0	0	0	0	0	0	0	1	0
N-310	0	0	0	1	0	0	0	0	1	0	0	1	1	1	1	0	0	0	0	0	0	0	0	0	0	1	0
N-471	0	0	0	1	0	0	0	0	0	0	0	1	0	1	1	0	0	0	0	0	0	0	0	1	1	1	0
N-732	0	0	0	0	0	0	0	0	1	0	0	1	0	1	1	0	0	0	0	0	0	0	0	0	0	1	0
N-1052	0	1	0	0	0	0	0	0	1	0	1	1	1	1	1	0	0	0	0	0	0	0	0	1	0	1	0
N-168	0	0	0	0	0	0	0	0	0	0	1	1	0	1	1	0	0	0	0	0	0	0	0	1	1	0	0
N-100	0	0	1	0	0	1	0	0	0	0	0	1	0	1	0	0	0	0	0	0	0	0	0	1	0	0	0
N-87	0	0	0	0	0	0	0	0	1	0	0	1	1	1	0	0	0	0	0	0	0	0	0	1	0	0	0
N-566	0	0	0	0	0	0	0	0	1	0	1	1	0	1	0	0	0	0	1	0	0	0	0	1	1	1	0
N-233	0	0	0	0	0	0	0	0	1	0	1	1	0	1	1	0	0	0	0	0	0	0	0	0	1	1	0
N-253	0	0	0	1	1	0	1	0	0	0	0	1	1	1	1	0	0	0	0	0	0	0	0	1	0	1	0
N-254	0	0	0	1	1	0	1	1	0	0	0	1	0	1	1	0	0	0	0	0	0	0	0	1	0	1	0
N-733	1	0	1	0	0	1	0	0	0	0	1	1	1	1	1	0	0	0	0	0	0	0	0	1	0	1	0
N-734	0	0	0	1	0	0	0	0	0	0	0	1	0	0	0	0	0	0	0	0	0	0	0	1	0	0	0
N-735	0	0	0	0	0	1	0	0	0	0	0	1	1	0	0	0	0	0	0	0	0	0	0	0	0	1	1
N-311	0	0	0	0	0	0	0	0	1	0	1	1	1	1	1	0	0	0	0	0	0	0	0	1	0	1	0
N-63	0	0	0	0	0	1	0	0	1	0	0	1	0	0	1	0	0	0	0	0	0	0	0	1	0	0	0
N-567	0	1	0	1	0	0	0	0	0	0	0	1	0	1	0	0	0	0	0	0	0	0	0	0	1	0	0
N-234	0	0	0	0	0	0	0	0	1	0	1	1	1	1	0	0	0	0	0	0	0	0	0	1	1	0	0
N-736	0	0	1	0	0	0	0	0	0	0	1	1	1	0	0	0	0	0	0	0	0	0	0	1	1	0	0
N-208	0	0	1	0	0	0	0	0	0	0	1	1	0	0	0	0	0	0	0	0	0	0	0	1	0	1	0
N-1053	0	0	0	1	1	0	0	0	0	0	0	1	0	1	1	1	0	1	0	0	0	0	0	1	0	1	0
N-1054	0	0	0	1	0	0	1	0	1	0	0	1	0	1	1	0	0	0	0	0	0	0	0	1	1	1	1
N-1055	0	0	0	1	0	0	0	0	1	0	0	1	1	1	1	0	0	0	0	0	0	0	0	1	1	1	0
N-356	0	0	0	1	0	0	0	0	0	0	0	1	0	1	1	0	0	0	0	0	0	0	0	1	1	1	1
N-568	0	0	0	1	0	0	1	0	0	0	0	1	0	1	1	0	0	0	0	0	0	0	0	1	1	1	1
N-181	0	0	0	1	1	0	0	0	0	0	0	1	1	1	1	0	0	0	0	0	0	0	0	1	1	1	0
N-219	0	0	0	1	1	0	1	1	0	0	0	1	0	1	1	0	0	0	0	0	0	0	0	1	1	1	1
N-1056	0	0	0	1	1	0	0	1	1	0	0	1	0	1	1	0	0	0	0	0	0	0	0	1	0	1	0
N-1057	0	1	0	1	1	0	0	1	0	0	0	1	1	1	1	0	0	0	0	0	0	0	0	1	0	0	1
N-1058	0	0	0	1	1	0	1	0	0	0	0	1	0	1	1	0	0	0	0	0	0	0	0	1	1	1	1
N-191	0	0	0	1	1	0	0	0	1	0	0	1	1	1	1	0	0	0	0	0	0	0	0	1	1	1	0
N-1059	0	0	0	1	0	0	1	0	0	0	0	1	0	1	1	0	0	0	0	0	0	0	0	1	0	1	1
N-1060	0	0	0	0	0	0	1	0	0	0	1	1	0	1	1	0	0	0	0	0	0	0	0	1	0	1	0
N-1061	0	0	0	0	0	0	0	0	0	0	1	1	1	1	1	0	0	0	0	0	0	0	0	0	0	1	0
N-133	0	1	0	0	0	0	0	0	0	0	0	1	0	1	0	0	0	0	0	0	0	0	0	0	0	0	0
N-1062	0	1	0	1	1	0	1	0	0	0	0	1	1	1	0	0	0	0	0	0	0	0	0	1	0	0	0
N-357	0	0	0	1	0	0	0	0	1	0	0	1	0	1	1	0	0	0	0	0	0	0	0	1	1	1	0
N-1063	0	0	0	0	0	0	1	0	0	0	0	1	0	1	1	0	0	0	0	0	0	1	0	1	0	1	0
N-209	0	1	0	1	1	0	0	0	0	0	0	1	0	1	1	0	0	0	0	0	0	0	0	1	0	0	0
N-1064	1	1	0	0	0	0	0	0	0	0	1	1	0	1	0	0	0	0	0	0	0	0	0	1	0	0	0
N-737	0	0	0	1	0	0	1	0	1	0	0	1	0	1	1	0	0	0	0	0	0	0	0	1	0	0	0
N-358	1	0	1	0	0	0	0	0	1	0	1	1	0	0	0	0	0	0	0	0	0	0	0	1	0	0	0
N-1065	0	0	0	1	1	0	0	0	0	0	0	1	1	1	0	0	0	0	0	0	0	0	0	1	1	1	0
N-1066	0	1	0	0	0	0	0	0	1	0	0	0	0	1	0	0	0	0	0	0	0	0	0	1	0	1	0
N-472	0	1	1	0	0	1	0	0	1	0	1	1	0	1	1	0	0	0	0	0	0	0	0	1	0	0	0
N-118	0	0	0	1	1	0	0	0	1	0	0	1	1	1	0	0	0	0	0	0	0	0	0	1	1	0	0
N-473	0	0	1	0	0	0	0	0	1	0	1	1	1	0	0	0	0	0	0	0	0	0	0	1	1	1	0
N-312	1	0	0	1	0	0	0	0	0	0	0	1	1	1	1	0	0	0	0	0	0	0	0	1	0	0	0
N-359	1	0	0	0	0	0	0	0	0	0	1	1	0	1	0	0	0	0	0	0	0	0	0	0	0	0	0
N-255	0	1	0	1	0	0	0	0	1	0	1	1	1	1	1	0	0	0	0	0	0	0	0	1	1	0	0
N-474	0	1	0	0	0	1	0	0	1	0	1	1	1	1	0	0	0	0	0	0	0	0	0	1	0	1	0
N-182	0	1	0	1	0	0	0	0	1	0	0	1	0	1	0	0	0	0	0	0	0	0	0	1	0	1	0
N-569	0	1	0	0	0	0	0	0	1	0	1	1	0	1	0	0	0	0	0	0	0	0	0	1	1	1	0
N-475	1	0	0	0	0	0	0	0	1	0	0	1	0	1	0	0	0	0	0	0	0	0	0	1	0	0	0
N-415	1	0	0	0	0	0	0	0	1	0	1	1	0	1	0	0	0	0	0	0	0	0	0	1	1	0	0
N-476	0	1	0	0	0	0	0	0	1	0	1	1	0	1	0	0	0	0	0	0	0	0	0	1	0	1	0
N-1067	0	1	1	0	0	1	0	0	1	0	1	1	0	1	1	0	0	0	0	0	0	0	0	1	1	1	0
N-738	0	1	0	0	0	1	0	0	1	0	1	1	1	1	1	0	0	0	0	0	0	0	0	1	0	1	0
N-739	1	1	0	0	1	0	0	0	1	0	1	1	0	1	0	0	0	0	0	0	0	0	0	1	0	1	0
N-235	0	1	0	0	1	0	0	0	1	0	1	1	0	1	0	0	0	0	0	0	0	0	0	1	0	0	0
N-570	0	1	0	0	0	0	0	0	0	0	1	1	0	1	0	0	0	0	0	0	0	0	0	1	0	1	0
N-159	0	1	0	1	0	0	0	0	1	0	0	1	0	1	0	0	0	0	0	0	0	0	0	0	0	1	0
N-477	0	1	0	1	0	0	0	0	1	0	0	1	0	1	1	0	0	0	0	0	0	0	0	1	0	0	0
N-740	0	0	1	0	0	0	0	0	0	0	1	1	1	0	1	0	0	0	0	0	0	0	0	1	0	1	0
N-478	1	0	0	1	0	0	0	0	1	0	0	1	1	1	0	0	0	0	0	0	0	0	0	1	0	0	0
N-1068	0	1	0	1	0	0	0	0	0	0	1	1	0	1	1	0	0	0	1	0	0	0	0	1	0	0	0
N-210	0	0	0	1	0	0	0	0	0	0	1	1	1	1	1	0	0	0	0	0	0	0	0	1	0	0	0
N-211	0	0	0	1	1	0	0	0	0	0	0	1	0	1	1	0	0	0	0	0	0	0	0	1	1	1	0
N-220	0	0	0	1	1	0	0	0	1	0	0	1	1	1	1	0	0	0	0	0	0	0	0	1	0	1	0
N-571	0	0	0	0	1	0	0	0	0	0	0	1	0	1	1	0	0	0	0	0	0	0	0	1	0	0	0
N-572	0	0	0	0	1	1	0	0	0	0	1	1	0	1	1	0	0	0	0	0	0	0	0	1	0	0	0
N-741	0	0	0	0	1	1	0	0	0	0	0	1	0	1	1	0	0	0	0	0	0	0	0	1	0	0	0
N-742	0	0	0	1	1	0	0	0	1	0	0	1	1	1	1	0	0	0	0	0	0	0	0	1	1	1	1
N-743	0	0	0	1	1	0	1	1	1	0	0	1	0	0	1	0	0	0	0	0	0	1	0	1	1	1	0
N-127	0	0	0	1	0	0	0	0	0	0	0	1	1	1	0	0	0	0	0	0	0	0	0	0	0	0	0
N-1069	0	1	0	0	1	0	0	0	1	0	1	1	0	0	1	0	0	0	0	0	0	0	0	1	0	0	0
N-1070	0	1	0	0	1	0	0	0	1	0	0	1	0	0	0	0	0	0	0	0	0	0	0	1	0	1	0
N-1071	0	1	0	1	0	0	0	0	1	0	1	1	1	1	0	0	0	0	0	0	0	0	0	1	0	1	0
N-1072	0	1	1	0	0	0	0	0	1	0	1	1	1	0	0	0	0	0	0	0	0	0	0	0	0	1	0
N-1073	0	0	0	0	0	0	0	0	1	0	0	1	1	1	0	0	0	0	0	0	0	0	0	1	1	0	0
N-744	0	1	1	0	0	1	0	0	0	0	1	1	0	1	0	0	0	0	0	0	0	0	0	1	0	0	0
N-111	0	0	0	1	1	0	0	0	0	0	0	1	1	1	1	0	0	0	0	0	0	0	0	1	1	0	0
N-360	0	0	0	0	1	0	0	0	1	0	0	1	0	1	0	0	0	0	0	0	0	0	0	1	0	0	0
N-285	0	0	1	0	0	1	0	0	1	0	0	1	0	0	0	0	0	0	0	0	0	0	0	1	0	0	0
N-745	1	0	1	0	0	0	0	0	0	0	1	1	0	0	1	0	0	0	0	0	0	0	0	1	0	0	0
N-361	1	0	1	0	0	0	0	0	0	0	1	1	0	0	0	0	0	0	0	0	0	0	0	1	0	0	0
N-152	0	0	0	0	1	1	0	0	0	0	1	1	0	1	0	0	0	0	0	0	0	0	0	1	0	0	0
N-183	1	0	0	0	0	0	0	0	0	0	1	1	0	1	0	0	0	0	0	0	0	0	0	1	0	0	0
N-119	0	1	0	0	0	0	0	0	0	0	1	1	0	1	0	0	0	0	0	0	0	0	0	0	0	0	0
N-169	1	0	0	1	1	0	0	0	0	0	0	1	0	1	1	0	0	0	0	0	0	0	0	1	0	0	0
N-479	0	0	1	0	0	1	0	0	1	0	1	1	0	1	0	0	0	0	0	0	0	0	0	1	1	0	0
N-573	1	1	1	0	0	1	0	0	0	0	1	1	0	1	1	0	0	0	0	0	0	0	0	1	1	0	0
N-574	0	1	0	0	0	1	0	0	0	0	1	1	0	1	1	0	0	0	0	0	0	0	0	1	0	0	0
N-416	1	0	0	1	0	0	0	0	0	0	0	1	0	1	1	0	0	0	0	0	0	0	0	1	1	0	0
N-1074	1	0	0	1	1	0	0	0	0	0	0	1	1	1	0	0	0	0	0	0	0	0	0	1	1	0	0
N-313	0	0	1	0	0	0	0	0	0	0	1	1	0	0	1	0	0	0	0	0	0	0	0	1	1	0	0
N-575	1	0	0	1	0	0	0	0	1	0	1	1	0	1	0	0	0	0	0	0	0	0	0	1	0	0	0
N-236	0	1	0	1	0	0	0	0	0	0	1	1	0	1	0	0	0	0	0	0	0	0	0	1	0	0	0
N-576	1	0	1	0	0	1	0	0	0	0	1	1	0	1	0	0	0	0	0	0	0	0	0	1	0	0	0
N-256	0	1	1	0	1	1	0	0	1	0	0	1	1	0	0	0	0	0	0	0	0	0	0	1	0	1	0
N-1075	0	0	0	0	0	0	0	0	0	0	0	1	1	1	1	0	0	0	0	0	0	0	0	0	0	0	0
N-286	0	1	1	0	0	0	0	0	0	0	1	1	0	0	0	0	0	0	0	0	0	0	0	1	0	0	0
N-43	0	0	0	1	1	0	1	1	0	0	0	1	1	1	1	0	0	0	0	0	0	1	0	1	0	1	0
N-1076	0	1	1	0	0	1	0	0	1	0	1	1	0	1	1	0	0	0	0	0	0	0	0	0	0	0	0
N-1077	1	1	0	1	0	0	0	0	0	0	0	1	1	0	0	0	0	0	0	0	0	0	0	1	0	0	0
N-287	1	0	0	0	0	0	0	0	0	0	1	1	1	1	0	0	0	0	0	0	0	0	0	1	0	0	0
N-577	1	0	1	0	0	0	0	0	0	0	1	1	0	0	1	0	0	0	0	0	0	0	0	1	0	1	0
N-578	0	0	0	1	1	0	0	0	0	0	1	1	0	1	1	0	0	0	0	0	0	0	0	1	0	0	0
N-1078	0	0	0	1	1	0	0	0	0	0	0	1	1	1	1	0	0	0	0	0	0	0	0	0	0	1	0
N-1079	0	0	0	1	1	0	1	0	0	0	0	1	0	1	0	0	0	0	0	0	0	0	0	1	0	0	0
N-1080	0	1	0	1	0	0	1	0	0	0	0	1	0	1	1	0	0	0	0	0	0	0	0	1	0	1	0
N-160	0	1	0	0	0	0	0	0	0	0	0	1	0	1	0	0	0	0	0	0	0	0	0	1	0	0	0
N-1081	1	1	0	1	0	0	0	0	0	0	0	1	0	1	0	0	0	0	0	0	0	0	0	1	1	0	0
N-1082	0	1	0	1	0	0	1	0	1	0	0	1	0	1	1	0	0	0	0	0	0	0	0	1	0	0	0
N-1083	0	1	0	0	0	0	0	0	0	0	0	1	1	1	1	0	0	0	0	0	0	0	0	1	0	1	0
N-1084	1	0	0	1	1	0	0	0	0	0	0	1	1	1	1	0	0	0	0	0	0	0	0	1	1	0	0
N-1085	0	0	0	0	0	0	1	0	0	0	1	1	1	1	1	0	0	0	0	0	0	0	0	1	0	0	0
N-1086	0	0	0	0	0	1	1	0	0	0	1	1	0	1	1	0	0	0	0	0	0	0	0	1	0	0	0
N-746	0	1	0	0	0	0	0	0	1	0	1	1	0	1	1	0	0	0	0	0	0	0	0	0	0	1	0
N-1087	0	1	0	0	0	0	0	0	1	0	1	1	0	1	0	0	0	0	1	0	0	0	0	0	0	0	0
N-747	0	0	0	0	0	0	1	0	0	0	0	1	0	1	1	0	0	0	0	0	0	0	0	1	0	0	0
N-1088	0	1	1	0	0	1	0	0	0	0	1	1	0	1	1	0	0	0	0	0	0	0	0	1	0	1	0
N-1089	0	1	1	0	1	1	0	0	1	0	0	1	1	0	0	0	0	0	0	0	0	0	0	1	1	0	0
N-1090	1	0	1	0	0	0	0	0	0	0	1	1	0	1	0	0	0	0	0	0	0	0	0	1	0	0	0
N-1091	1	1	0	1	1	0	0	0	0	0	0	1	1	1	0	0	0	0	0	0	0	0	0	1	1	1	0
N-1092	1	1	0	0	0	0	0	0	1	0	1	1	0	1	0	0	0	0	0	0	0	0	0	1	1	1	0
N-1093	0	0	1	0	0	1	0	0	1	0	0	1	0	0	1	0	0	0	0	0	0	0	0	1	1	0	0
N-1094	0	0	0	1	0	0	0	0	1	0	1	1	0	1	1	0	0	0	0	0	0	0	0	1	1	1	0
N-1095	0	0	0	0	0	1	0	0	0	0	0	1	1	0	1	0	0	0	0	0	0	0	0	0	0	1	0
N-1096	0	1	0	1	1	0	0	0	1	0	0	1	0	1	1	0	0	0	0	0	0	0	0	1	0	1	0
N-1097	0	0	0	1	0	0	0	0	1	0	0	1	0	1	1	0	0	0	0	0	0	0	0	0	0	1	0
N-1098	0	1	1	0	0	1	0	0	0	0	1	1	0	0	1	0	0	0	0	0	0	0	0	1	0	1	0
N-1099	1	1	0	1	1	0	0	0	1	0	0	1	0	1	1	0	0	0	0	0	0	0	0	1	0	0	0
N-748	1	0	0	0	0	0	0	0	0	0	0	1	0	1	0	0	0	0	0	0	0	0	0	1	0	0	0
N-749	1	0	1	0	0	0	0	0	0	0	1	1	1	0	0	0	0	0	0	0	0	0	0	1	0	0	0
N-1100	0	0	0	0	0	0	0	0	0	0	0	0	0	1	0	0	0	0	0	0	0	0	0	1	1	0	0
N-288	0	0	0	0	0	0	0	0	1	0	1	1	1	1	1	0	0	0	0	0	0	0	0	0	0	0	0
N-314	1	0	0	1	0	0	0	0	0	0	1	1	1	1	0	0	0	0	0	0	0	0	0	1	0	0	0
N-1101	0	1	0	0	1	0	0	0	1	0	1	1	0	0	1	0	0	0	0	0	0	0	0	1	0	1	0
N-315	0	0	1	0	0	1	0	0	0	0	1	1	0	1	1	0	0	0	0	0	0	0	0	1	1	0	0
N-1102	1	1	1	0	0	0	0	0	1	0	0	1	0	0	1	0	0	0	0	0	0	0	0	1	1	0	0
N-1103	0	1	1	0	0	1	0	0	0	0	1	1	0	1	0	0	0	0	0	0	0	0	0	0	0	1	0
N-750	0	1	1	0	0	1	0	0	1	0	0	1	0	1	1	0	0	0	0	0	0	0	0	1	1	1	0
N-1104	0	1	1	0	0	1	0	0	0	0	0	1	0	0	1	0	0	0	0	0	0	0	0	1	0	1	0
N-751	1	1	1	0	0	1	0	0	1	0	1	1	0	1	1	0	0	0	0	0	0	0	0	1	0	0	0
N-752	0	0	0	1	1	0	1	0	1	0	0	1	0	1	0	0	0	0	0	0	0	0	0	1	1	1	0
N-480	0	1	1	0	0	0	0	0	1	0	1	1	1	0	1	0	0	0	0	0	0	0	0	1	0	1	0
N-316	0	0	1	0	0	1	0	0	1	0	0	1	0	1	1	0	0	0	0	0	0	0	0	1	0	0	0
N-753	0	0	1	0	1	0	0	0	0	0	1	1	0	1	1	0	0	0	0	0	0	0	0	1	0	0	0
N-221	0	0	1	0	0	0	0	0	0	0	0	1	0	0	0	0	0	0	0	0	0	0	0	1	0	0	0
N-1105	0	1	1	0	0	1	0	0	0	0	0	1	0	1	1	0	0	0	0	0	0	0	0	1	1	1	0
N-1106	1	0	0	1	1	0	0	0	0	0	0	1	0	1	1	0	0	0	0	0	0	0	0	1	0	1	0
N-93	0	1	0	0	0	0	0	0	1	0	1	1	0	1	0	0	0	0	0	0	0	0	0	1	0	0	0
N-1107	1	1	1	0	0	0	0	0	1	0	1	1	1	0	0	0	0	0	0	0	0	0	0	1	1	0	0
N-417	0	0	1	1	0	1	0	0	0	0	1	1	0	1	0	0	0	0	0	0	0	0	0	1	0	0	0
N-1108	0	0	1	1	0	1	0	0	1	0	0	1	0	0	0	0	0	0	0	0	0	0	0	1	0	0	0
N-362	0	0	0	0	1	1	0	0	1	0	1	1	0	1	0	0	0	0	0	0	0	0	0	1	0	0	0
N-1109	0	1	0	0	1	0	0	0	0	0	1	1	1	1	0	0	0	0	0	0	0	0	0	1	0	1	0
N-170	0	0	1	0	0	0	0	0	0	0	1	1	0	0	0	0	0	0	0	0	0	0	0	1	1	0	0
N-1110	0	1	1	0	0	0	0	0	1	0	1	1	1	0	0	0	0	0	0	0	0	0	0	1	0	0	0
N-754	0	0	1	0	0	0	0	0	0	0	1	1	1	0	1	0	0	0	0	0	0	0	0	1	0	0	0
N-257	0	1	0	0	0	0	0	0	1	0	0	1	1	1	0	0	0	0	0	0	0	0	0	1	0	0	0
N-1111	1	0	0	1	0	0	0	0	0	0	0	1	0	1	0	0	0	0	0	0	0	0	0	0	0	0	0
N-1112	1	0	0	1	1	0	0	0	1	0	0	1	1	1	1	0	0	0	0	0	0	0	0	1	1	1	0
N-1113	0	0	0	1	1	0	1	0	0	0	0	1	1	1	0	0	0	0	0	0	0	0	0	1	0	0	0
N-289	0	1	0	1	0	0	0	0	0	0	0	1	0	1	1	0	0	0	0	0	0	0	0	1	0	0	0
N-755	0	0	0	1	0	0	1	0	0	0	0	1	0	1	1	0	0	0	0	0	0	0	0	1	0	1	0
N-481	1	0	0	0	0	0	0	0	1	0	1	1	1	1	0	0	0	0	0	0	0	0	0	1	0	0	0
N-418	1	1	0	1	0	0	0	0	1	0	0	1	1	1	0	0	0	0	0	0	0	0	0	1	0	0	0
N-1114	0	0	1	0	0	0	0	0	1	0	1	1	0	1	1	0	0	0	0	0	0	0	0	1	1	1	0
N-756	0	1	1	0	0	1	0	0	1	0	1	1	0	1	0	0	0	0	0	0	0	0	0	1	0	0	0
N-1115	0	0	0	0	0	0	0	0	0	0	1	1	0	1	0	0	0	0	0	0	0	0	0	1	1	1	1
N-579	0	0	0	0	0	1	0	0	0	0	0	1	0	1	1	0	0	0	0	0	0	0	0	1	0	0	0
N-580	0	0	0	0	0	0	0	0	0	0	1	1	0	0	1	0	0	0	0	0	0	0	0	1	0	0	0
N-581	0	0	0	0	0	1	0	0	0	0	0	0	1	0	0	0	0	0	0	0	0	0	0	0	0	1	0
N-1116	0	1	0	1	0	0	0	0	0	0	1	1	1	1	1	0	0	0	0	0	0	0	0	1	0	1	0
N-1117	0	1	0	0	0	0	0	0	0	0	1	1	0	1	1	0	0	0	0	0	0	0	0	0	0	1	0
N-482	1	1	0	1	0	0	0	0	0	0	0	1	1	1	1	0	0	0	0	0	0	0	0	1	0	0	0
N-1118	1	0	0	1	0	0	0	0	1	0	0	1	0	1	0	0	0	0	0	0	0	0	0	1	1	0	0
N-1119	0	1	0	0	1	0	0	0	0	0	1	1	0	1	1	0	0	0	0	0	0	0	0	1	0	0	0
N-1120	0	1	0	1	0	0	0	0	0	0	0	1	0	1	0	0	0	0	0	0	0	0	0	0	0	1	0
N-483	0	1	0	1	0	0	0	0	0	0	1	1	0	1	0	0	0	0	0	0	0	0	0	0	0	0	0
N-1121	0	1	0	1	0	0	0	0	0	0	0	1	1	1	0	0	0	0	1	1	0	0	0	0	0	0	0
N-582	0	0	0	0	0	0	0	0	0	0	0	1	0	1	1	0	0	0	0	0	0	0	0	0	0	1	0
N-419	0	1	0	0	0	0	0	0	1	0	1	1	1	1	0	0	0	0	0	0	0	0	0	1	0	1	0
N-1122	0	1	0	1	0	0	0	0	1	0	0	1	0	1	1	0	0	0	0	0	0	0	0	0	0	1	0
N-1123	1	0	0	1	0	0	0	0	0	0	0	1	0	1	0	0	0	0	0	0	0	0	0	1	1	0	0
N-757	0	0	0	0	0	0	0	0	1	0	1	1	1	1	1	0	0	0	0	0	0	0	0	1	1	1	0
N-1124	0	1	1	0	0	0	0	0	0	0	1	1	1	0	1	0	0	0	0	0	0	0	0	1	0	1	0
N-420	0	1	0	0	1	1	0	0	1	0	1	1	0	1	0	0	0	0	0	0	0	0	0	1	0	0	0
N-1125	0	1	1	0	0	1	0	0	0	0	1	1	1	1	1	0	0	0	0	0	0	0	0	1	1	1	0
N-583	1	1	0	1	1	0	0	0	0	0	0	1	0	1	0	0	0	0	0	0	0	0	0	1	0	0	0
N-1126	0	1	0	0	0	0	0	0	0	0	0	1	0	1	0	0	0	0	0	0	0	0	0	1	0	1	0
N-71	0	1	0	1	0	0	0	0	0	0	0	1	1	1	0	0	0	0	0	0	0	0	0	0	0	0	0
N-1127	0	1	0	0	0	0	0	0	1	0	0	1	0	1	0	0	0	0	0	0	0	0	0	1	0	1	0
N-421	0	1	0	1	0	0	0	0	0	0	0	1	0	1	1	0	0	0	0	0	0	0	0	0	0	0	0
N-1128	0	1	0	1	0	0	0	0	0	0	0	1	0	1	0	0	0	0	0	0	0	0	0	0	1	1	0
N-1129	1	1	1	0	0	1	0	0	0	0	1	1	1	1	0	0	0	0	0	0	0	0	0	0	0	1	0
N-484	1	1	0	1	0	0	0	0	1	0	0	1	0	1	0	0	0	0	0	0	0	0	0	1	0	0	0
N-1130	0	0	1	0	0	1	0	0	0	0	0	1	0	1	1	0	0	0	0	0	0	0	0	0	0	0	0
N-758	0	0	0	0	0	0	0	0	1	0	0	1	0	1	1	0	0	0	0	0	0	0	0	0	0	0	0
N-317	0	0	0	0	0	0	0	0	0	0	1	1	0	0	0	0	0	0	0	0	0	0	0	1	0	0	0
N-1131	0	0	1	0	0	1	0	0	0	0	0	1	1	0	0	0	0	0	0	0	0	0	0	1	0	0	0
N-1132	0	0	0	1	0	0	1	0	1	0	0	1	0	1	1	0	0	0	0	0	0	0	0	1	0	1	0
N-1133	0	1	1	0	0	1	0	0	1	0	0	1	0	1	1	0	0	0	0	0	0	0	0	1	0	0	0
N-1134	1	0	0	1	1	0	1	1	0	0	0	1	0	1	1	0	0	0	0	0	0	0	0	1	1	1	1
N-584	0	0	0	1	1	0	0	0	0	0	0	1	0	1	0	0	0	0	0	0	0	0	0	1	1	1	1
N-1135	0	0	0	1	0	0	0	0	1	0	0	1	1	0	1	0	0	0	0	0	0	0	0	1	1	1	0
N-1136	0	0	0	0	1	0	0	0	0	0	0	1	0	0	0	0	0	0	0	0	0	0	0	1	0	0	0
N-1137	0	0	1	0	0	1	0	0	0	0	1	1	0	0	1	0	0	0	0	0	0	0	0	1	1	1	0
N-1138	0	0	0	1	1	0	0	0	1	0	0	1	0	1	0	1	0	1	0	0	0	0	0	1	0	0	0
N-485	0	0	1	0	0	0	0	0	0	0	1	1	1	0	0	0	0	0	0	0	0	0	0	1	0	1	0
N-1139	0	0	0	1	1	0	0	1	0	0	0	1	1	1	1	0	0	0	0	0	0	0	0	1	1	1	1
N-222	0	0	0	1	1	0	0	0	1	0	0	1	1	1	1	0	0	0	0	0	0	0	0	1	1	0	0
N-1140	0	0	1	0	1	1	0	0	1	0	1	1	0	1	0	0	0	0	0	0	0	0	0	1	0	0	0
N-585	0	0	1	0	1	0	0	0	0	0	1	1	0	1	0	0	0	0	0	0	0	0	0	1	0	0	0
N-486	0	0	1	0	0	1	0	0	0	0	0	1	0	1	0	0	0	0	0	0	0	0	0	1	1	1	0
N-759	1	0	0	1	1	0	0	0	1	0	0	1	1	1	0	0	0	0	0	0	0	0	0	1	0	1	0
N-586	0	1	0	1	1	0	0	0	1	0	0	1	0	1	0	0	0	0	0	0	0	0	0	1	1	0	0
N-1141	0	0	1	0	0	0	0	0	1	0	1	0	0	0	0	0	0	0	0	0	0	0	0	1	0	0	0
N-1142	1	1	0	1	0	0	0	0	0	0	0	1	1	1	0	0	0	0	0	0	0	0	0	0	0	0	0
N-258	0	0	1	0	0	0	0	0	1	0	1	1	0	0	1	0	0	0	0	0	0	0	0	1	1	0	0
N-760	0	1	0	1	0	0	0	0	0	0	0	1	0	1	0	0	0	0	0	0	0	0	0	1	1	0	0
N-1143	0	1	0	1	0	0	0	0	1	0	0	0	0	1	0	0	0	0	0	0	0	0	0	1	0	1	0
N-1144	0	1	1	0	0	0	0	0	0	0	1	1	1	0	0	0	0	0	0	0	0	0	0	1	0	0	0
N-761	0	0	0	0	0	0	1	0	0	0	1	1	0	1	1	0	0	0	0	0	0	0	0	1	0	0	0
N-1145	0	0	0	0	0	0	0	0	1	0	1	0	0	1	1	0	0	0	0	0	0	0	0	0	1	1	0
N-1146	1	0	0	1	0	0	0	0	0	0	1	1	1	1	1	0	0	0	0	0	0	0	0	0	0	0	0
N-184	0	1	0	0	0	0	0	0	1	0	1	1	1	1	0	0	0	0	0	0	0	0	0	0	0	0	0
N-762	0	1	1	0	0	0	0	0	1	0	1	1	1	0	1	0	0	0	0	0	0	0	0	1	0	0	0
N-763	0	0	0	1	0	0	1	0	0	0	1	1	0	0	1	0	0	0	0	0	0	0	0	1	0	0	0
N-223	1	0	0	1	0	0	0	0	0	0	1	1	0	1	0	0	0	0	0	0	0	0	0	0	0	0	0
N-487	0	1	0	1	1	0	0	0	0	0	0	1	0	1	0	0	0	0	0	0	0	0	0	1	1	0	0
N-1147	0	1	0	1	0	1	0	0	1	0	0	1	1	1	1	0	0	0	0	0	0	0	0	1	0	0	0
N-1148	0	1	0	1	1	0	0	0	1	0	0	1	1	1	0	0	0	0	0	0	0	0	0	1	0	1	0
N-764	0	1	1	0	0	0	0	0	1	0	1	1	0	0	0	0	0	0	0	0	0	0	0	1	0	1	0
N-1149	0	1	0	1	0	0	0	0	1	0	0	1	1	1	0	0	0	0	0	0	0	0	0	1	0	1	0
N-765	0	1	0	1	0	0	0	0	1	0	0	1	0	1	0	0	0	0	0	0	0	0	0	0	1	0	0
N-65	0	0	0	0	0	0	0	0	0	0	0	1	0	0	1	0	0	0	0	0	0	0	0	1	1	1	0
N-363	0	1	0	0	1	0	0	0	1	0	0	1	0	1	0	0	0	0	0	0	0	0	0	1	0	0	0
N-1150	0	0	0	1	1	0	1	0	0	0	0	1	1	1	1	0	0	0	0	0	0	0	0	1	1	1	1
N-134	0	1	0	1	0	0	0	0	1	0	0	1	0	1	0	0	0	0	0	0	0	0	0	1	0	0	0
N-766	0	1	1	0	1	1	0	0	0	0	0	1	1	0	0	0	0	0	0	0	0	0	0	1	1	1	0
N-767	1	1	0	1	0	0	0	0	0	0	0	1	0	1	1	0	0	0	0	0	0	0	0	1	0	0	0
N-1151	0	1	0	0	0	0	0	0	0	0	1	1	1	1	1	0	0	0	0	0	0	0	0	1	1	1	0
N-768	0	0	0	1	1	0	1	0	1	0	0	1	1	1	1	0	0	0	0	0	0	0	0	1	1	1	0
N-769	0	0	0	1	0	0	0	0	0	0	1	1	1	1	1	0	0	0	0	0	0	0	0	1	0	1	0
N-1152	0	0	1	0	1	1	0	1	0	0	0	1	1	0	1	0	0	0	0	0	0	0	0	1	0	1	0
N-770	0	0	0	0	1	1	0	0	0	0	1	1	1	1	1	0	0	0	0	0	0	0	0	1	0	0	0
N-1153	1	0	0	1	1	0	0	0	0	0	0	1	0	1	1	0	0	0	0	0	0	0	0	1	1	0	0
N-771	0	0	0	0	0	1	0	0	1	0	1	1	0	1	1	0	0	0	0	0	0	0	0	1	0	0	0
N-1154	1	0	0	1	0	0	0	0	0	0	1	1	0	1	0	0	0	0	0	0	0	0	0	1	0	0	0
N-1155	0	0	0	1	1	0	0	0	1	0	0	1	1	1	1	0	0	0	0	0	0	0	0	1	0	1	1
N-1156	0	0	0	0	0	1	0	0	1	0	0	1	1	0	0	0	0	0	0	0	0	0	0	0	0	1	0
N-1157	0	0	1	0	0	0	0	0	1	0	1	1	0	0	1	0	0	0	0	0	0	0	0	1	1	1	0
N-1158	1	0	0	0	0	0	0	0	1	0	0	1	0	1	1	0	0	0	0	0	0	0	0	1	0	0	0
N-1159	0	0	0	0	0	0	0	0	0	0	1	0	0	1	0	0	0	0	0	0	0	0	0	1	0	0	0
N-364	0	1	0	1	1	0	0	0	0	0	0	1	1	1	1	0	0	0	0	0	0	0	0	1	0	0	0
N-1160	0	0	1	0	0	1	0	0	0	0	1	1	0	1	1	0	0	0	0	0	0	0	0	0	0	0	0
N-237	0	0	1	0	0	0	0	0	1	0	1	1	0	0	0	0	0	0	0	0	0	0	0	1	1	0	0
N-1161	0	0	1	0	0	0	0	0	1	0	0	1	0	1	1	0	0	0	0	0	0	0	0	1	0	0	0
N-1162	0	1	0	1	0	0	0	0	1	0	0	1	0	1	1	0	0	0	0	0	0	0	0	1	0	1	0
N-1163	1	0	0	1	1	0	0	0	1	0	0	1	1	1	1	0	0	0	0	0	0	0	0	1	0	0	0
N-1164	0	1	1	0	0	1	0	0	0	0	1	1	0	0	0	0	0	0	0	0	0	0	0	1	0	1	0
N-259	0	0	1	0	0	0	0	0	1	0	0	1	0	0	1	0	0	0	0	0	0	0	0	1	1	0	0
N-488	0	0	1	0	0	1	0	0	0	0	0	1	0	1	1	0	0	0	0	0	0	0	0	1	1	0	0
N-1165	0	0	0	0	0	0	0	0	0	0	1	1	0	1	0	0	0	0	0	0	0	0	0	0	1	0	0
N-1166	0	0	0	0	0	0	1	0	1	0	1	1	0	1	1	0	0	0	0	0	0	0	0	1	0	1	0
N-587	0	0	0	0	0	0	0	0	1	0	1	1	0	0	0	0	0	0	0	0	0	0	0	1	0	0	0
N-1167	0	0	0	0	0	0	0	0	1	0	0	1	0	1	1	0	0	0	0	0	0	0	0	1	1	0	0
N-1168	1	0	1	0	0	0	0	0	1	0	1	1	1	0	0	0	0	0	0	0	0	0	0	1	0	0	0
N-422	0	0	0	0	0	0	0	0	1	0	0	1	0	0	0	0	0	0	0	0	0	0	0	1	1	1	0
N-588	0	0	0	0	0	1	0	0	1	0	0	1	0	0	1	0	0	0	0	0	0	0	0	1	1	0	0
N-1169	1	1	0	1	1	0	0	0	0	0	0	1	0	0	0	0	0	0	0	0	0	0	0	1	0	0	0
N-1170	0	1	0	0	0	0	0	0	0	0	0	1	0	1	1	0	0	0	0	0	0	0	0	1	0	1	0
N-1171	1	0	0	1	0	0	0	0	0	0	1	1	0	1	1	0	0	0	0	0	0	0	0	0	0	0	0
N-1172	1	0	0	0	1	0	0	0	1	0	1	1	0	1	0	0	0	0	0	0	0	0	0	1	0	0	0
N-1173	0	0	0	0	0	1	1	0	1	0	1	1	0	1	1	0	0	0	0	0	0	0	0	1	0	0	0
N-1174	0	0	0	0	0	0	1	0	1	0	1	1	0	1	0	0	0	0	0	0	0	0	0	1	0	0	0
N-1175	0	0	0	0	0	1	1	0	1	0	0	1	0	1	1	0	0	0	0	0	0	0	0	1	0	0	0
N-772	0	0	0	1	0	0	1	0	1	0	0	1	0	1	1	0	0	0	0	0	0	0	0	1	1	1	0
N-773	0	0	0	0	0	0	1	0	0	0	1	1	0	1	1	0	0	0	0	0	0	0	0	1	1	0	0
N-1176	0	1	0	1	0	0	0	0	0	0	0	1	0	1	1	0	0	0	0	0	0	0	0	1	0	1	0
N-774	0	0	0	0	0	0	1	0	0	0	1	1	0	1	0	0	0	0	0	0	0	0	0	1	0	0	0
N-1177	0	0	0	1	1	0	0	0	1	0	0	1	1	1	0	0	0	0	0	0	0	0	0	1	1	1	0
N-1178	0	0	0	1	1	0	1	0	1	0	0	1	0	1	1	0	0	0	0	0	0	0	0	1	1	1	0
N-775	0	0	0	1	0	0	0	0	0	0	1	1	1	1	1	0	0	0	0	0	0	0	0	1	1	1	0
N-423	0	0	0	1	1	0	1	0	0	0	0	1	1	1	0	0	0	0	0	0	0	0	0	1	0	0	1
N-589	0	1	1	1	0	1	0	0	0	0	0	1	0	0	0	0	0	0	0	0	0	0	0	1	0	0	0
N-1179	0	0	1	1	0	1	0	0	0	0	0	1	0	1	0	0	0	0	0	0	0	0	0	0	0	0	0
N-1180	0	0	1	0	0	0	0	0	1	0	1	1	1	0	1	0	0	0	0	0	0	0	0	1	0	0	0
N-590	0	0	0	1	0	0	1	1	0	0	0	1	0	1	1	0	0	0	0	0	0	0	0	1	1	1	1
N-591	0	0	0	1	1	0	0	1	0	0	0	1	0	1	1	0	0	0	0	0	0	0	0	1	1	1	1
N-1181	0	0	0	1	0	0	0	0	0	0	0	1	0	1	1	0	0	0	0	0	0	0	0	1	0	1	1
N-424	0	1	0	0	0	0	0	0	1	0	1	1	0	1	1	0	0	0	0	0	0	0	0	1	0	1	0
N-776	1	0	0	1	1	0	0	0	1	0	0	1	0	1	1	0	0	0	0	0	0	0	0	1	0	0	0
N-1182	0	0	1	0	0	1	0	1	1	0	1	1	0	0	1	0	0	0	0	0	0	0	0	1	0	1	0
N-1183	0	0	0	1	1	0	0	1	1	0	0	1	0	1	0	0	0	0	0	0	0	0	0	1	1	1	0
N-238	0	0	0	1	0	0	0	0	1	0	1	1	0	1	0	0	0	0	0	0	0	0	0	1	1	0	0
N-141	0	0	0	1	1	0	0	0	0	0	0	1	1	1	0	0	0	0	0	0	0	0	0	1	0	1	0
N-365	0	0	0	1	1	0	0	0	1	0	0	1	0	1	0	0	0	0	0	0	0	0	0	1	1	1	0
N-1184	0	0	0	0	1	0	0	0	0	0	1	1	0	0	0	0	0	0	0	0	0	0	0	0	1	1	1
N-1185	0	1	0	0	1	0	0	0	1	0	1	1	0	1	1	0	0	0	0	0	0	0	0	1	0	1	0
N-777	0	1	0	1	0	0	0	0	1	0	0	1	1	1	1	0	0	0	0	0	0	0	0	1	0	0	0
N-778	1	0	1	0	0	1	0	0	1	0	1	1	0	1	0	0	0	0	0	0	0	0	0	1	0	0	0
N-1186	0	0	0	1	0	0	0	0	1	0	0	1	0	1	0	0	0	0	0	0	0	0	0	0	0	1	0
N-1187	0	0	0	0	0	0	0	0	0	0	0	1	1	1	0	0	0	0	0	0	0	0	0	0	0	1	0
N-779	0	1	0	1	0	0	0	0	1	0	0	1	1	1	1	0	0	0	0	0	0	0	0	0	0	0	0
N-1188	1	0	0	1	0	0	0	0	1	0	1	1	1	1	0	0	0	0	0	0	0	0	0	1	0	0	0
N-592	0	0	0	1	1	1	0	0	0	0	1	1	0	1	0	0	0	0	0	0	0	0	0	1	0	0	0
N-780	0	1	1	0	0	0	0	0	1	0	1	1	0	0	0	0	0	0	0	0	0	0	0	1	1	0	0
N-781	1	1	0	0	0	0	0	0	0	0	1	1	0	0	0	0	0	0	0	0	0	0	0	0	0	0	0
N-1189	0	1	1	0	0	1	0	0	0	0	1	1	0	1	1	0	0	0	0	0	0	0	0	1	1	1	0
N-1190	0	1	1	0	0	1	0	0	0	0	1	1	1	0	0	0	0	0	0	0	0	0	0	1	0	1	0
N-1191	1	0	0	0	0	0	0	0	0	0	0	1	1	1	0	0	0	0	0	0	0	0	0	0	0	0	0
N-1192	0	1	0	1	1	0	0	0	0	0	0	1	1	1	0	0	0	0	0	0	0	0	0	1	0	1	0
N-1193	1	1	0	0	0	0	0	0	0	0	1	1	1	1	0	0	0	0	0	0	0	0	0	1	0	0	0
N-1194	1	0	0	1	1	0	0	0	0	0	0	1	0	1	0	0	0	0	0	0	0	0	0	1	1	0	0
N-1195	0	1	1	0	1	0	0	0	0	0	0	1	1	0	1	0	0	0	0	0	0	0	0	1	0	0	0
N-1196	0	0	1	0	1	1	0	0	1	0	0	1	1	0	0	0	0	0	0	0	0	0	0	1	0	1	0
N-1197	0	1	0	1	0	0	0	0	0	0	0	1	1	1	1	0	0	0	0	0	0	0	0	1	0	0	0
N-1198	0	0	0	1	0	0	1	0	0	0	0	1	0	1	1	0	0	0	0	0	0	0	0	1	1	0	0
N-1199	0	0	0	0	1	0	1	0	0	0	1	1	0	1	1	0	0	0	0	0	0	0	0	1	0	1	0
N-1200	0	1	0	1	0	0	0	0	0	0	0	1	0	1	1	0	0	0	0	0	0	0	0	1	1	0	0
N-1201	0	1	1	0	1	1	1	0	0	0	0	1	0	0	0	0	0	0	0	0	0	0	0	1	0	0	0
N-1202	0	0	0	1	1	0	1	0	0	0	0	1	0	1	1	0	0	0	0	0	0	0	0	1	0	0	0
N-1203	0	0	1	0	0	0	0	0	0	0	0	1	0	1	1	0	0	0	0	0	0	0	0	1	0	0	0
N-1204	1	1	1	0	0	0	0	0	1	0	1	1	0	0	0	0	0	0	0	0	0	0	0	1	1	0	0
N-1205	0	0	0	1	1	0	0	1	1	0	0	1	1	1	1	0	0	0	0	0	0	0	0	1	0	1	0
N-366	0	0	1	0	1	1	0	0	0	0	0	1	0	1	0	0	0	0	0	0	0	0	0	1	0	0	0
N-260	0	0	0	0	0	1	0	0	0	0	0	1	0	1	0	0	0	0	0	0	0	0	0	1	0	0	0
N-1206	0	1	1	0	0	0	0	0	1	0	1	1	0	0	1	0	0	0	0	0	0	0	0	1	1	0	0
N-318	0	0	1	0	0	0	1	0	0	0	0	1	0	0	1	0	0	0	0	0	0	0	0	1	1	0	0
N-1207	1	0	0	0	0	0	0	0	0	0	1	1	0	0	0	0	0	0	0	0	0	0	0	1	0	0	0
N-1208	0	0	1	1	0	1	0	0	1	0	1	1	0	0	0	0	0	0	0	0	0	0	0	1	0	0	0
N-1209	0	0	0	1	0	0	0	0	1	0	0	1	1	1	1	0	0	0	0	0	0	0	0	1	0	1	0
N-1210	0	0	1	0	0	1	0	0	0	0	0	1	0	1	0	1	0	0	0	0	0	0	0	1	0	0	0
N-782	0	1	0	1	1	0	0	0	1	0	0	1	0	1	1	0	0	0	0	0	0	0	0	1	0	0	0
N-1211	1	0	1	0	0	1	0	0	0	0	1	1	0	1	0	0	0	0	0	0	0	0	0	1	1	1	0
N-1212	0	1	0	1	0	0	0	0	0	0	0	1	1	1	1	0	0	0	0	0	0	0	0	1	1	0	0
N-1213	0	1	0	0	0	0	0	0	1	0	0	1	0	1	1	0	0	0	0	0	0	0	0	1	0	1	0
N-239	0	1	0	0	0	0	0	0	1	0	0	1	0	1	0	0	0	0	0	0	0	0	0	1	0	0	0
N-103	0	0	0	0	0	0	0	0	1	0	0	1	1	1	0	0	0	0	0	0	0	0	0	0	0	0	0
N-783	0	0	1	0	0	0	0	0	1	0	1	1	1	0	0	0	0	0	0	0	0	0	0	1	1	0	0
N-1214	1	0	1	0	0	0	0	0	1	0	1	1	0	0	0	0	0	0	0	0	0	0	0	1	0	1	0
N-240	0	0	0	0	1	0	0	0	0	0	0	1	0	0	1	0	0	0	0	0	0	0	0	0	1	0	1
N-1215	0	0	0	0	1	0	0	0	0	0	0	1	0	0	1	0	0	0	0	0	0	0	0	0	1	1	1
N-1216	0	1	0	1	0	0	0	0	0	0	1	1	1	1	1	0	0	0	0	0	0	0	0	1	0	0	0
N-593	0	0	0	1	0	0	0	0	1	0	0	1	0	1	0	0	0	0	0	0	0	0	0	1	1	0	0
N-1217	0	1	0	0	0	0	0	0	0	0	1	1	1	1	1	0	0	0	0	0	0	0	0	1	1	0	0
N-1218	0	1	0	1	0	0	0	0	0	0	0	1	1	1	0	0	0	0	0	0	0	0	0	0	1	0	0
N-1219	0	0	0	1	0	0	0	0	1	0	1	1	1	1	0	0	0	0	0	0	0	0	0	1	1	0	0
N-784	0	0	0	0	0	0	0	0	0	0	1	1	0	1	0	0	0	0	0	0	0	0	0	0	0	1	0
N-785	0	0	1	0	1	0	0	0	1	0	1	1	0	1	0	0	0	0	0	0	0	0	0	1	0	0	0
N-1220	0	0	1	0	0	1	0	0	0	0	1	1	0	1	1	0	0	0	0	0	0	0	0	0	0	1	0
N-594	0	0	0	1	0	0	0	0	1	0	1	1	0	1	1	0	0	0	0	0	0	0	0	1	1	0	0
N-786	0	0	1	0	0	0	0	0	0	0	1	1	0	1	1	0	0	0	0	0	0	0	0	1	0	1	0
N-1221	0	0	0	1	0	0	1	0	1	0	1	1	0	1	1	0	0	0	0	0	0	0	0	1	0	0	0
N-1222	0	0	0	0	0	0	0	0	0	0	1	1	0	0	1	0	0	0	0	0	0	0	0	1	0	1	0
N-1223	0	0	0	0	0	0	0	0	1	0	0	1	0	1	1	0	0	0	0	0	0	0	0	0	1	1	0
N-1224	0	0	0	1	1	0	0	1	0	0	0	1	0	1	1	0	0	0	0	0	0	0	0	1	1	0	0
N-1225	0	0	1	0	0	0	0	0	1	0	0	0	1	0	0	0	0	0	0	0	0	0	0	1	0	0	0
N-1226	1	0	0	1	0	0	0	0	0	0	0	1	0	1	0	0	0	0	0	0	0	0	0	0	0	1	0
N-787	0	0	1	0	0	0	0	0	1	0	0	1	1	0	0	0	0	0	0	0	0	0	0	1	0	0	0
N-595	0	0	0	0	1	0	0	0	0	0	0	1	1	1	0	0	0	0	0	0	0	0	0	1	0	0	0
N-596	0	1	0	0	0	1	0	0	0	0	0	1	1	1	1	0	0	0	0	0	0	0	0	0	0	0	0
N-489	0	1	0	0	0	0	0	0	0	0	1	1	1	1	1	0	0	0	0	0	0	0	0	0	0	0	0
N-1227	0	0	0	0	1	0	0	0	1	0	1	1	0	1	0	0	0	0	0	0	0	0	0	1	1	0	0
N-1228	0	0	1	0	0	1	1	0	1	0	1	1	0	1	1	0	0	0	0	0	0	0	0	1	0	1	0
N-120	0	1	0	0	0	0	0	0	0	0	0	1	1	1	0	0	0	0	0	0	0	0	0	1	0	0	0
N-96	0	0	0	1	0	0	0	0	0	0	1	1	0	1	0	0	0	0	0	0	0	0	0	0	0	0	0
N-1229	0	0	1	0	0	1	0	0	0	0	1	1	1	1	1	0	0	0	0	0	0	0	0	1	0	1	0
N-788	0	0	0	1	0	0	0	0	1	0	1	1	0	1	1	0	0	0	0	0	0	0	0	0	0	1	0
N-1230	0	1	1	1	0	0	0	0	0	0	1	1	0	1	0	0	0	0	0	0	0	0	0	1	0	0	0
N-1231	0	1	1	0	0	0	0	0	1	0	1	1	0	1	0	0	0	0	0	0	0	0	0	1	0	0	0
N-789	0	0	0	0	0	0	0	0	0	0	0	1	1	0	0	0	0	0	0	0	0	0	0	0	0	0	0
N-425	0	0	0	0	0	0	0	0	1	0	0	1	1	1	1	0	0	0	0	0	0	0	0	0	0	0	0
N-490	0	1	0	1	0	0	0	0	1	0	1	1	1	1	0	0	0	0	0	0	0	0	0	1	1	0	0
N-597	0	0	0	1	0	0	0	0	1	0	1	1	0	1	1	0	0	0	0	0	0	0	0	0	1	1	0
N-212	0	0	0	1	1	0	0	0	0	0	0	1	0	1	0	0	0	0	0	0	0	0	0	1	1	0	0
N-1232	0	0	0	1	1	0	0	0	1	0	0	1	0	1	0	0	0	0	0	0	0	0	0	0	1	0	0
N-261	0	1	0	0	0	0	0	0	0	0	1	1	0	1	1	0	0	0	0	0	0	0	0	0	0	0	0
N-426	0	0	0	1	1	0	0	0	0	0	1	1	0	1	0	0	0	0	0	0	0	0	0	1	0	0	0
N-367	0	0	0	1	0	0	0	0	1	0	1	1	1	1	1	0	0	0	0	0	0	0	0	1	0	0	0
N-598	0	0	1	1	0	0	0	0	1	0	0	1	0	1	0	0	0	0	0	0	0	0	0	1	0	0	0
N-1233	0	0	0	1	1	0	0	0	0	0	0	1	1	0	0	0	0	0	0	0	0	0	0	1	0	0	0
N-1234	0	0	0	1	0	0	0	0	1	0	1	1	0	1	1	0	0	0	0	0	0	0	0	0	0	0	0
N-1235	0	0	0	0	0	0	0	0	1	0	1	1	0	1	0	0	1	0	0	0	0	0	0	1	1	0	0
N-1236	0	0	0	1	0	0	0	0	0	0	1	1	1	1	1	0	0	0	0	0	0	0	0	1	1	0	0
N-1237	0	0	0	1	1	0	0	0	0	0	0	1	0	1	0	0	0	0	0	0	0	0	0	0	0	1	0
N-790	0	0	0	1	1	0	0	0	0	0	0	1	1	0	0	0	0	0	0	0	0	0	0	1	1	0	0
N-599	0	0	0	0	0	0	0	0	0	0	1	1	1	1	0	0	0	0	0	0	0	0	0	1	1	0	0
N-1238	0	0	0	0	0	0	1	0	1	0	1	1	1	1	0	0	0	0	0	0	0	0	0	1	0	0	0
N-1239	0	1	0	0	0	0	0	0	1	0	0	1	0	1	1	0	0	0	0	0	0	0	0	0	0	0	0
N-290	0	1	0	0	0	0	0	0	1	0	1	1	1	1	1	0	0	0	0	0	0	0	0	0	0	0	0
N-319	0	1	0	1	0	0	0	0	1	0	1	1	0	1	0	0	0	0	0	0	0	0	0	0	0	0	0
N-368	0	1	0	1	0	0	0	0	0	0	1	1	1	1	0	0	0	0	0	0	0	0	0	0	0	0	0
N-1240	0	1	0	1	0	0	0	0	0	0	1	1	1	1	0	0	0	0	0	0	0	0	0	0	1	0	0
N-600	0	0	1	0	0	0	0	0	0	0	0	1	0	1	0	0	0	0	0	0	0	0	0	1	0	0	0
N-320	0	0	1	0	1	1	0	0	0	0	1	1	0	1	0	0	0	0	0	0	0	0	0	1	0	0	0
N-74	0	0	0	1	0	0	0	0	0	0	1	1	1	1	0	0	0	0	0	0	0	0	0	0	0	0	0
N-262	0	0	0	0	1	0	0	0	0	0	0	1	0	1	0	0	0	0	0	0	0	0	0	1	0	0	0
N-791	0	1	0	0	0	0	0	0	1	0	0	1	0	1	0	0	0	0	0	0	0	0	0	0	0	0	0
N-427	0	0	0	0	0	0	0	0	0	0	1	1	0	1	0	0	0	0	1	0	0	0	0	1	0	0	0
N-321	0	0	0	1	0	0	0	0	0	0	1	1	0	1	1	0	0	0	0	0	0	0	0	1	1	0	0
N-1241	0	0	1	1	0	0	0	0	1	0	1	1	0	1	1	0	0	0	0	0	0	0	0	1	0	0	0
N-1242	0	0	0	0	0	0	0	0	0	0	1	1	0	1	0	1	0	0	0	0	0	0	0	0	0	0	0
N-1243	0	0	1	0	0	1	1	0	0	0	1	1	0	1	1	0	0	0	0	0	0	0	0	1	0	0	0
N-1244	0	1	0	0	0	0	0	0	0	0	0	1	0	1	0	0	0	0	0	0	0	0	0	0	1	0	0
N-1245	0	1	0	1	1	0	0	0	0	0	0	1	0	1	0	0	0	0	1	0	0	0	0	1	0	0	0
N-263	0	1	0	1	1	0	0	0	0	0	0	1	1	1	0	0	0	0	0	0	0	0	0	0	0	0	0
N-1246	0	0	1	0	1	0	0	0	0	0	0	1	0	1	0	0	0	0	0	0	0	0	0	0	0	0	0
N-1247	0	0	0	0	0	0	0	0	1	0	1	1	1	0	0	0	0	0	0	0	0	0	0	1	0	0	0
N-1248	0	0	1	0	1	1	0	0	1	0	0	1	0	1	0	0	0	0	0	0	0	0	0	1	0	0	0
N-241	0	1	0	0	0	0	0	0	1	0	0	1	1	1	0	0	0	0	0	0	0	0	0	0	0	0	0
N-428	0	0	1	0	0	0	0	0	1	0	1	1	0	1	0	0	0	0	0	0	0	0	0	1	0	0	0
N-792	0	0	1	0	0	0	0	0	0	0	0	1	0	1	1	0	0	0	0	0	0	0	0	1	0	1	0
N-1249	0	0	0	1	0	0	0	0	1	0	0	1	0	1	0	0	1	0	0	0	0	0	0	1	1	0	0
N-1250	0	0	0	1	1	0	1	0	0	0	0	1	0	1	0	0	0	0	0	0	0	1	0	1	0	1	0
N-1251	0	0	0	1	1	0	0	0	0	0	0	1	0	0	1	0	0	0	0	0	0	0	0	1	0	0	0
N-1252	0	0	1	1	0	1	0	0	1	0	1	1	0	1	0	0	0	0	0	0	0	0	0	0	0	0	0
N-793	0	0	0	0	1	0	0	0	0	0	1	1	0	1	0	0	0	0	0	0	0	0	0	0	0	0	0
N-1253	0	0	0	1	1	0	0	0	1	0	1	1	0	1	0	0	0	0	0	0	0	0	0	1	1	0	0
N-1254	0	0	0	1	1	0	0	0	0	0	0	1	0	0	1	0	0	0	0	0	0	0	0	1	1	1	0
N-429	0	0	0	1	0	0	0	0	1	0	0	1	1	1	0	0	0	0	0	0	0	0	0	0	0	0	0
N-1255	0	0	1	0	0	0	0	0	1	0	1	1	0	1	0	0	0	0	0	0	0	0	0	1	1	0	0
N-1256	0	0	0	0	0	1	0	0	0	0	1	1	0	1	0	0	0	0	0	0	0	0	0	0	0	0	0
N-1257	0	0	0	0	0	0	0	0	0	0	0	1	0	1	0	0	0	0	1	0	0	0	0	0	0	0	0
N-601	0	0	1	0	0	0	0	0	0	0	1	1	0	1	0	0	0	0	0	0	0	0	0	1	0	0	0
N-602	0	0	0	1	1	0	0	0	0	0	1	1	1	1	0	0	0	0	0	0	0	0	0	1	0	0	0
N-1258	0	0	0	1	0	0	0	0	1	0	0	1	1	1	1	0	0	0	0	0	0	0	0	0	0	0	0
N-603	0	0	0	0	0	0	0	0	0	0	1	1	1	0	0	0	0	0	0	0	0	0	0	1	0	0	0
N-291	0	1	0	0	0	1	0	0	0	0	1	1	0	1	0	0	0	0	0	0	0	0	0	0	0	0	0
N-1259	0	0	1	1	0	1	0	0	0	0	0	1	0	1	0	0	0	0	0	0	0	0	0	1	0	0	0
N-604	0	1	0	0	0	0	0	0	0	0	0	1	1	1	1	0	0	0	0	0	0	0	0	1	0	0	0
N-605	0	1	0	0	1	1	0	0	0	0	1	1	0	1	0	0	0	0	0	0	0	0	0	1	0	0	0
N-1260	0	1	0	1	1	0	0	0	0	0	1	1	1	1	0	0	0	0	0	0	0	0	0	1	0	0	0
N-242	0	0	0	1	1	0	0	0	0	0	0	1	1	1	0	0	0	0	0	0	0	0	0	0	0	0	0
N-430	0	1	0	0	0	0	0	0	0	0	1	1	1	0	0	0	0	0	0	0	0	0	0	1	0	0	0
N-1261	0	0	0	1	1	0	0	0	1	0	0	1	0	1	0	1	0	0	0	0	0	0	0	1	0	0	0
N-1262	0	0	1	0	0	0	0	0	0	0	0	1	0	1	0	0	0	0	0	0	0	0	0	1	1	0	0
N-1263	0	0	1	0	0	1	0	0	1	0	1	1	0	0	0	0	0	0	0	0	0	0	0	1	0	0	0
N-1264	0	0	1	1	0	1	0	0	0	0	0	1	0	0	0	0	0	0	0	0	0	0	0	1	0	0	0
N-794	0	1	0	1	0	0	0	0	1	0	1	1	0	1	0	0	0	0	0	0	0	0	0	1	0	0	0
N-606	0	0	0	0	0	0	0	0	1	0	1	1	0	1	1	0	0	0	0	0	0	0	0	0	0	0	0
N-1265	0	1	0	0	0	0	0	0	0	0	1	1	1	0	0	0	0	0	0	0	0	0	0	0	0	0	0
N-795	0	0	0	1	1	0	0	0	1	0	1	1	0	1	1	0	0	0	0	0	0	0	0	1	0	0	0
N-1266	0	0	0	0	0	1	0	0	0	0	1	1	0	1	1	0	0	0	0	0	0	0	0	1	1	0	0
N-1267	0	1	0	0	1	0	0	0	1	0	0	1	1	1	0	0	0	0	0	0	0	0	0	1	0	0	0
N-1268	0	0	1	0	1	1	0	0	0	0	1	1	0	1	1	0	0	0	0	0	0	0	0	1	1	0	0
N-1269	0	0	1	0	1	1	0	0	0	0	0	1	0	1	1	0	0	0	0	0	0	0	0	1	1	0	0
N-491	0	0	1	0	1	0	0	0	0	0	1	1	0	1	0	0	0	0	0	0	0	0	0	1	1	0	0
N-607	0	0	1	0	1	0	0	0	0	0	0	1	0	1	0	0	0	0	0	0	0	0	0	1	1	0	0
N-1270	0	0	1	1	0	0	0	0	0	0	0	1	0	1	1	0	0	0	0	0	0	0	0	1	0	0	0
N-796	0	0	0	0	0	0	0	0	0	0	1	1	1	0	0	0	0	0	0	0	0	0	0	0	0	0	0
N-1271	0	0	0	1	0	0	0	0	0	0	0	1	1	1	1	0	1	0	0	0	0	0	0	1	0	0	0
N-1272	0	0	0	1	1	0	0	0	1	0	0	1	1	1	0	0	1	0	0	0	0	0	0	1	1	0	0
N-1273	0	0	0	0	1	1	0	0	1	0	1	1	0	1	0	0	0	0	0	0	0	0	0	1	1	0	0
N-1274	0	1	0	0	0	0	0	0	0	0	0	1	1	1	1	0	0	0	0	0	0	0	0	0	0	0	0
N-797	0	0	0	1	0	0	0	0	1	0	0	1	0	1	1	0	0	0	0	0	0	0	0	0	0	0	0
N-1275	0	0	0	1	0	0	0	0	0	0	1	1	0	1	1	0	0	0	0	0	0	0	0	0	0	1	0
N-1276	0	1	0	1	0	0	0	0	0	0	0	1	1	1	1	0	0	0	0	0	0	0	0	1	0	1	0
N-608	0	0	0	0	0	0	0	0	1	0	1	1	1	1	0	0	0	0	1	0	0	0	0	0	0	0	0
N-1277	0	0	0	0	1	1	0	0	0	0	1	1	1	1	1	0	0	0	0	0	0	0	0	1	0	1	0
N-1278	0	1	0	0	0	0	0	0	1	0	1	1	0	1	1	0	0	0	0	0	0	0	0	1	1	0	0
N-798	0	0	0	0	0	0	0	0	0	0	1	1	1	1	1	0	0	0	0	0	0	0	0	1	1	0	0
N-799	0	0	1	0	0	0	0	0	1	0	1	1	0	0	0	0	0	0	0	0	0	0	0	1	0	1	0
N-1279	0	0	1	0	1	0	0	0	0	0	0	1	0	0	0	0	0	0	0	0	0	0	0	1	0	0	0
N-800	0	0	1	1	0	0	0	0	0	0	1	1	0	1	0	0	0	0	0	0	0	0	0	1	0	0	0
N-1280	0	0	0	1	0	0	0	0	1	0	0	1	0	1	0	0	1	0	0	0	0	0	0	0	0	0	0
N-292	0	0	0	0	1	1	0	0	0	0	0	1	0	1	0	0	0	0	0	0	0	0	0	1	0	0	0
N-1281	0	0	0	1	0	1	0	0	1	0	1	1	0	1	0	0	0	0	0	0	0	0	0	1	0	0	0
N-1282	0	0	0	0	0	0	0	0	1	0	0	1	1	1	0	0	0	0	0	0	0	0	0	0	1	0	0
N-1283	0	0	0	0	0	1	0	0	1	0	1	1	0	1	0	0	0	0	0	0	0	0	0	1	1	0	0
N-1284	0	0	0	1	1	0	0	0	1	0	0	1	1	1	1	0	0	0	1	0	0	0	0	1	0	0	0
N-492	0	0	1	0	0	1	1	1	0	0	1	1	0	1	0	0	0	0	0	0	0	0	0	1	0	1	0
N-1285	0	0	0	1	1	0	0	0	0	0	0	1	1	1	1	0	0	0	1	0	0	0	0	1	0	0	0
N-801	0	0	0	1	0	0	1	0	0	0	0	1	0	1	0	0	0	0	0	0	0	1	0	1	0	1	0
N-1286	0	0	1	1	1	1	0	0	1	0	1	1	0	1	0	0	0	0	0	0	0	0	0	1	0	0	0
N-322	0	0	0	1	0	0	0	0	0	0	1	1	0	1	0	0	0	0	0	0	0	0	0	1	1	0	0
N-802	0	0	0	0	0	1	0	0	1	0	1	1	0	0	0	0	0	0	0	0	0	0	0	1	0	0	0
N-1287	0	1	0	1	1	0	0	0	0	0	0	1	0	1	0	0	0	0	0	0	0	0	0	0	0	0	0
N-803	0	0	0	0	0	0	0	0	0	0	1	1	1	0	1	0	0	0	0	0	0	0	0	0	0	0	0
N-1288	0	0	0	1	1	0	0	0	0	0	0	1	0	1	1	1	0	0	0	0	0	0	0	1	0	0	0
N-1289	0	1	0	0	1	0	0	0	1	0	0	1	0	1	0	0	0	0	0	0	0	0	0	0	0	0	0
N-1290	0	0	0	0	1	0	0	0	1	0	1	1	0	1	0	0	0	0	0	0	0	0	0	0	0	0	0
N-1291	0	1	0	1	0	0	0	0	1	0	0	1	1	1	0	0	0	0	0	0	0	0	0	1	1	0	0
N-1292	0	1	0	1	0	0	0	0	1	0	0	1	0	1	0	0	0	0	0	0	0	0	0	1	1	0	0
N-1293	0	0	0	0	1	1	0	0	0	0	0	1	0	1	0	0	0	0	0	0	0	0	0	1	1	0	0
N-1294	0	0	1	0	1	0	0	0	0	0	1	1	1	1	1	0	0	0	0	0	0	0	0	1	0	0	0
N-1295	0	1	0	0	0	0	0	0	0	0	1	1	0	0	0	0	0	0	0	0	0	0	0	0	0	0	0
N-1296	0	0	0	0	0	0	0	0	1	0	0	1	1	1	1	0	0	0	0	0	0	0	0	1	0	1	0
N-1297	0	1	0	0	0	0	0	0	1	0	1	1	1	0	0	0	0	0	0	0	0	0	0	1	0	0	0
N-1298	0	0	0	1	0	0	0	0	0	0	0	1	1	0	0	0	0	0	0	0	0	0	0	0	0	0	0
N-1299	0	1	0	1	1	0	0	0	1	0	0	1	1	1	0	0	0	0	0	0	0	0	0	1	1	0	0
N-1300	0	0	1	0	1	0	0	0	1	0	1	1	0	1	0	0	0	0	0	0	0	0	0	1	1	0	0
N-1301	0	0	1	0	0	1	0	0	0	0	0	1	1	1	0	0	0	0	0	0	0	0	0	1	0	0	0
N-804	0	0	1	0	0	1	0	0	0	0	1	1	1	1	1	0	0	0	0	0	0	0	0	1	1	0	0
N-1302	0	1	1	0	0	0	0	0	1	0	1	1	0	1	0	0	0	0	0	0	0	0	0	0	0	0	0
N-1303	0	1	0	0	0	1	0	0	1	0	0	1	0	1	0	0	0	0	0	0	0	0	0	1	1	0	0
N-1304	0	1	0	0	0	1	0	0	0	0	1	1	0	1	0	0	0	0	0	0	0	0	0	1	1	0	0
N-1305	0	1	0	0	0	0	0	0	0	0	1	1	1	1	0	0	0	0	0	0	0	0	0	0	1	0	0
N-609	0	1	0	0	0	0	0	0	0	0	1	1	0	0	0	0	0	0	0	0	0	0	0	1	0	0	0
N-1306	0	0	0	0	0	1	0	0	0	0	0	1	1	0	1	0	0	0	0	0	0	0	0	0	0	0	0
N-1307	0	0	0	0	1	1	0	0	1	0	1	1	0	1	1	0	0	0	0	0	0	0	0	1	0	0	0
N-805	0	0	0	0	0	0	0	0	1	0	1	1	1	0	0	0	0	0	0	0	0	0	0	0	0	0	0
N-1308	0	0	0	0	0	1	0	0	0	0	0	1	0	1	0	0	0	0	0	0	0	0	0	0	0	0	0
N-1309	0	0	1	0	0	0	0	0	0	0	1	1	1	0	0	0	0	0	0	0	0	0	0	0	0	0	0
N-1310	0	1	1	0	0	0	0	0	0	0	1	1	0	1	1	0	0	0	0	0	0	0	0	1	0	0	0
N-1311	0	0	0	0	1	0	1	0	0	0	1	1	0	1	0	0	0	0	0	0	0	0	0	1	0	0	0
N-1312	0	0	1	1	0	1	0	0	1	0	0	1	0	0	1	0	0	0	0	0	0	0	0	1	0	0	0
N-806	0	1	0	1	0	0	0	0	0	0	1	1	0	1	1	0	0	0	0	0	0	0	0	1	0	0	0
N-807	0	1	0	0	0	0	0	0	1	0	1	1	1	1	0	0	0	0	0	0	0	0	0	0	1	0	0
N-1313	0	0	0	0	1	1	0	0	1	0	1	1	1	1	0	0	0	0	0	0	0	0	0	1	0	0	0
N-1314	0	0	0	0	0	0	0	0	0	0	1	1	0	0	0	0	0	0	0	0	0	0	0	1	1	0	0
N-1315	0	1	1	1	0	1	0	0	0	0	0	1	0	1	0	0	0	0	0	0	0	0	0	0	0	0	0
N-808	0	0	0	0	0	0	0	0	1	0	1	1	0	1	0	0	0	0	0	0	0	0	0	0	1	0	0
N-1316	0	0	0	1	0	0	0	0	0	0	0	0	1	1	0	0	0	0	0	0	0	0	0	1	0	0	0
N-1317	0	1	0	0	1	1	0	0	1	0	1	1	1	1	1	0	0	0	0	0	0	0	0	0	0	0	0
N-1318	0	1	0	1	0	0	0	0	1	0	1	1	1	1	0	0	0	0	0	0	0	0	0	0	0	0	0
N-1319	0	0	0	1	1	0	0	0	0	0	0	1	1	1	0	1	0	0	0	0	0	0	0	0	0	0	0
N-293	0	1	0	0	1	1	0	0	1	0	1	1	1	1	0	0	0	0	0	0	0	0	0	1	0	0	0
N-610	0	0	0	0	1	1	0	0	0	0	1	1	1	1	0	0	0	0	0	0	0	0	0	1	0	0	0
N-809	0	1	0	1	0	1	0	0	1	0	1	1	0	1	0	0	0	0	0	0	0	0	0	1	0	0	0
N-1320	0	1	0	0	0	0	0	0	1	0	1	1	0	1	0	0	0	0	0	0	0	0	0	1	1	0	0
N-493	0	1	0	1	0	0	0	0	1	0	1	1	0	1	0	0	0	0	0	0	0	0	0	1	1	0	0
N-1321	0	0	0	0	0	1	0	0	1	0	0	1	0	1	0	0	0	0	0	0	0	0	0	0	0	0	0
N-1322	0	0	0	1	0	0	0	0	1	0	0	1	0	1	0	0	0	0	1	0	0	0	0	0	0	0	0
N-810	0	0	1	0	0	1	0	0	0	0	0	1	0	1	0	0	0	0	0	0	0	0	0	1	1	0	0
N-1323	0	0	0	1	0	0	0	0	0	0	1	1	1	1	0	0	0	0	0	0	0	0	0	0	1	0	0
N-811	0	0	0	0	1	0	0	0	0	0	0	1	0	1	0	0	0	0	0	0	0	0	0	0	0	0	0
N-369	0	1	0	0	0	1	0	0	0	0	0	1	0	1	0	0	0	0	0	0	0	0	0	1	0	0	0
N-1324	0	1	0	0	0	0	0	0	1	0	0	1	0	0	0	0	0	0	0	0	0	0	0	0	0	0	0
N-1325	0	1	0	1	0	0	0	0	1	0	1	1	1	1	1	0	0	0	0	0	0	0	0	1	0	0	0
N-611	0	1	0	0	0	0	0	0	0	0	0	1	0	1	1	0	0	0	0	0	0	0	0	0	0	0	0
N-1326	0	1	0	0	1	0	0	0	0	0	1	1	0	1	0	0	0	0	0	0	0	0	0	1	0	0	0
N-1327	0	1	0	0	0	1	0	0	0	0	1	1	1	1	0	0	0	0	0	0	0	0	0	0	0	0	0
N-1328	0	0	1	0	0	1	0	0	0	0	1	1	1	1	1	0	0	0	0	0	0	0	0	1	0	0	0
N-1329	0	1	0	1	1	1	0	0	0	0	0	1	0	1	0	0	0	0	0	0	0	0	0	1	0	0	0
N-224	0	0	0	1	1	0	0	1	0	0	0	1	1	1	1	0	0	0	0	0	0	1	0	1	0	1	0
N-1330	0	0	0	1	1	0	0	1	0	0	0	1	1	1	0	0	0	0	0	0	0	0	0	1	0	0	0
N-122	0	0	0	1	1	0	1	1	0	0	0	1	0	1	1	0	0	0	0	0	0	1	0	1	0	1	0
N-1331	0	0	0	1	1	0	1	1	0	0	0	1	0	1	1	0	0	0	0	0	0	0	0	1	1	1	0
N-1332	0	0	0	1	1	0	0	0	0	0	0	1	0	1	0	0	0	0	1	0	1	0	0	0	0	1	0
N-812	0	1	0	0	1	1	0	0	0	0	1	1	0	1	1	0	0	0	0	0	0	0	0	1	1	1	0
N-813	0	0	0	1	0	0	1	1	0	0	1	1	1	1	0	0	0	0	0	0	0	1	0	0	0	1	0
N-612	0	0	0	1	0	0	1	1	0	0	0	1	1	1	1	0	0	0	0	0	0	1	0	1	0	1	0
N-613	0	0	0	1	1	0	0	1	0	0	0	1	1	1	0	0	0	0	0	0	0	1	0	1	0	1	0
N-614	0	0	0	1	1	0	1	0	0	0	0	1	1	1	0	0	0	0	0	0	0	0	0	1	0	1	0
N-323	0	0	0	1	1	0	1	1	0	0	0	1	0	1	0	0	0	0	0	0	0	0	0	1	0	1	0
N-431	0	0	0	1	1	0	1	1	0	0	0	1	1	1	0	0	0	0	0	0	0	0	0	1	0	1	0
N-432	0	0	0	1	1	0	0	0	1	0	0	1	0	1	0	0	0	0	0	0	0	0	0	0	0	1	0
N-615	0	0	0	0	0	0	0	0	1	0	1	1	0	1	1	0	0	0	1	0	0	0	0	1	0	0	0
N-1333	0	0	0	1	0	0	1	0	1	0	0	1	1	1	1	0	0	0	0	0	0	1	0	1	0	1	0
N-1334	0	0	0	1	1	0	1	0	0	0	0	1	0	1	1	0	0	0	0	0	0	1	0	1	0	1	0
N-1335	0	0	0	1	0	0	1	0	0	0	1	1	0	1	1	0	0	0	0	0	0	1	0	1	0	1	0
N-324	0	0	0	1	1	0	1	0	0	0	0	1	0	1	1	0	0	0	0	0	0	0	0	1	0	1	0
N-1336	0	0	1	0	1	1	1	1	0	0	0	1	0	0	1	0	0	0	0	0	0	0	0	1	0	1	0
N-814	0	0	0	1	0	0	1	1	0	0	1	1	0	1	0	0	0	0	0	0	0	1	0	1	0	1	0
N-1337	0	0	0	1	1	0	0	0	0	0	0	1	1	1	0	0	0	0	1	0	1	0	0	1	0	0	0
N-1338	0	0	0	0	0	1	0	0	0	0	0	1	0	0	1	0	0	0	0	0	0	0	0	0	0	1	0
N-1339	0	0	0	1	1	0	0	0	0	0	0	1	0	1	1	0	0	0	0	0	0	1	0	1	0	1	0
N-1340	0	0	0	1	1	0	0	1	0	0	0	1	1	1	0	0	0	0	0	0	0	0	0	1	0	1	0
N-243	0	0	1	0	0	1	1	1	0	0	1	1	0	1	0	0	0	0	0	0	0	1	0	1	0	1	0
N-1341	0	0	0	1	1	0	0	0	0	0	0	1	0	1	0	0	0	0	0	0	0	0	0	1	1	1	0
N-616	0	0	0	1	1	0	0	1	1	0	0	1	0	1	1	0	0	0	0	0	0	0	0	1	1	1	0
N-1342	0	0	1	0	1	0	1	0	1	0	0	0	0	1	0	0	0	0	1	0	0	0	0	1	0	0	0
N-1343	0	0	0	1	1	0	0	1	0	0	0	1	1	1	1	0	0	0	0	0	0	0	0	1	1	1	0
N-815	0	0	0	1	1	0	1	0	0	0	0	1	1	1	1	0	0	0	0	0	0	1	0	1	0	1	0
N-1344	0	0	0	1	1	0	1	0	0	0	0	1	1	1	1	0	0	0	0	0	0	0	0	1	1	1	0
N-1345	0	0	1	0	1	0	0	0	0	0	1	0	0	1	0	0	0	0	0	0	0	0	0	1	0	0	0
N-816	0	0	0	1	1	0	1	1	0	0	0	1	1	1	0	0	0	0	0	0	0	1	0	0	0	1	0
N-494	0	0	1	0	1	0	0	0	0	0	1	0	0	1	1	0	0	0	0	0	0	0	0	1	0	0	0
N-495	0	0	0	1	1	0	1	1	0	0	0	1	1	1	0	0	0	0	0	0	0	1	0	1	0	1	0
N-617	0	0	0	1	1	0	1	1	0	0	0	1	0	1	0	0	0	0	0	0	0	1	0	1	0	1	0
N-1346	0	0	0	1	1	0	0	0	0	0	0	1	1	1	1	0	0	0	1	0	1	0	0	1	0	0	0
N-1347	0	0	1	0	1	0	0	0	1	0	0	1	0	1	0	0	0	0	0	0	0	0	0	1	0	0	0
N-1348	0	0	0	1	1	0	0	0	1	0	0	1	0	1	1	0	0	0	1	0	0	0	0	1	0	1	0
N-1349	0	0	0	1	1	0	1	0	1	0	0	1	0	1	1	0	0	0	1	1	0	0	0	1	0	1	0
N-817	0	0	0	0	0	0	0	0	0	0	1	1	1	1	1	0	0	0	1	0	0	0	0	1	0	0	0
N-1350	0	0	0	1	0	0	1	0	1	0	0	1	1	1	0	0	0	0	0	0	0	0	0	1	0	1	0
N-818	0	0	0	1	1	0	0	0	0	0	0	1	1	1	1	0	0	0	0	0	0	1	0	0	0	1	0
N-1351	0	0	0	1	1	0	0	0	1	0	0	1	0	1	1	0	0	0	0	0	0	0	0	0	0	1	0
N-1352	0	0	0	1	1	0	1	0	1	0	0	1	1	1	0	0	0	0	0	0	0	0	0	1	1	1	0
N-1353	0	0	1	0	1	1	1	1	0	0	0	1	0	0	0	0	0	0	0	0	0	0	0	1	0	1	0
N-1354	0	0	0	1	0	0	1	0	0	0	0	1	1	1	0	0	0	0	0	0	0	1	0	1	0	1	0
N-1355	0	0	0	1	1	0	1	1	0	0	0	1	1	1	1	0	0	0	0	0	0	0	0	1	1	1	0
N-496	0	0	0	1	1	0	0	1	0	0	0	1	0	1	1	0	0	0	0	0	0	0	0	1	0	1	0
N-1356	0	0	0	1	1	0	0	1	0	0	0	1	0	1	0	0	0	0	0	0	0	0	0	1	0	1	0
N-1357	0	0	0	1	1	0	1	0	1	0	0	1	1	1	1	0	0	0	0	0	0	1	0	1	0	1	0
N-1358	0	0	0	1	1	0	1	0	0	0	0	1	1	1	1	0	0	0	0	0	0	1	0	1	1	1	0
N-1359	0	0	0	0	0	0	1	0	0	0	1	1	0	0	0	0	0	0	0	0	0	0	0	0	0	0	0
N-1360	0	0	0	1	0	0	1	0	0	0	1	1	0	1	0	0	0	0	0	0	0	0	0	1	0	1	0
N-1361	0	0	0	1	1	0	1	0	1	0	0	1	1	1	0	0	0	0	0	0	0	0	0	1	1	0	0
N-1362	0	0	0	1	1	0	1	1	0	0	0	1	0	1	0	0	0	0	0	0	0	1	0	0	0	1	0
N-1363	0	0	0	1	0	0	1	1	0	0	0	1	0	1	1	0	0	0	0	0	0	0	0	1	0	1	0
N-1364	0	0	0	1	0	0	1	1	0	0	0	1	0	1	0	0	0	0	0	0	0	0	0	1	0	1	0
N-819	0	0	0	1	0	0	1	1	0	0	0	1	1	1	1	0	0	0	0	0	0	0	0	1	0	1	0
N-1365	0	0	0	0	0	0	0	0	0	0	1	1	1	1	0	0	0	0	1	0	0	0	0	0	0	0	0
N-1366	0	0	0	0	0	0	1	0	0	0	1	1	1	1	0	0	0	0	1	0	0	0	0	0	0	0	0
N-1367	0	0	0	1	1	0	0	1	1	0	0	1	1	1	1	0	0	0	0	0	0	0	0	1	1	1	0
N-1368	0	0	0	1	0	0	1	1	1	0	0	1	0	1	1	0	0	0	0	0	0	1	0	1	0	1	0
N-820	0	0	0	1	1	0	1	0	0	0	0	1	0	1	1	0	0	0	1	0	0	0	0	1	0	0	0
N-1369	0	0	0	1	1	0	1	1	0	0	1	1	0	1	1	0	0	0	0	0	0	1	0	0	0	1	0
N-497	0	0	0	1	1	0	1	0	1	0	0	1	0	1	1	0	0	0	0	0	0	1	0	1	1	1	0
N-1370	0	0	0	1	1	0	1	1	1	0	0	1	0	1	1	0	0	0	0	0	0	1	0	1	1	1	0
N-1371	0	0	0	1	1	0	1	0	0	0	0	1	1	1	0	0	0	0	0	0	0	0	0	1	1	1	0
N-1372	0	0	0	0	0	0	1	0	0	0	1	1	0	0	1	0	0	0	0	0	0	1	0	1	0	1	0
N-1373	0	0	0	0	0	0	0	0	0	0	0	1	0	1	1	0	0	0	0	0	0	0	0	1	1	1	0
N-1374	0	0	0	1	0	0	0	1	1	0	0	1	0	1	1	0	0	0	0	0	0	0	0	1	1	0	0
N-1375	0	1	0	1	1	0	1	0	0	0	0	1	1	1	0	0	0	0	0	0	0	1	0	1	0	1	0
N-1376	0	0	1	0	1	1	0	0	0	0	0	1	0	0	0	0	0	0	0	0	0	1	0	1	0	1	0
N-1377	0	0	0	1	1	0	1	1	0	0	0	1	1	0	1	0	0	0	0	0	0	1	0	1	0	1	0
N-1378	0	0	0	1	1	0	0	0	1	0	0	1	1	1	0	0	0	0	0	0	1	0	0	1	0	1	0
N-1379	0	0	0	1	1	0	1	1	0	0	0	1	0	1	1	0	0	0	0	0	0	0	0	1	0	0	0
N-433	0	0	1	0	0	1	0	0	0	0	0	1	0	0	0	0	0	1	1	0	0	0	0	1	0	0	0
N-1380	0	0	0	1	1	0	0	0	0	0	0	1	0	1	0	0	0	1	0	1	0	0	0	1	0	0	0
N-821	0	1	0	0	0	0	0	0	0	0	1	1	1	1	0	0	0	1	1	1	0	0	0	1	0	0	0
N-498	0	0	0	0	0	1	0	0	1	0	0	1	0	0	0	0	0	1	0	0	0	0	0	1	0	0	0
N-370	0	0	0	0	0	1	0	0	1	0	0	1	0	0	0	0	0	1	0	1	0	0	0	1	0	0	0
N-434	0	0	1	0	0	1	0	0	1	0	0	1	0	0	0	0	0	1	0	1	1	0	0	1	0	0	0
N-822	0	0	0	1	1	0	0	0	1	0	0	1	1	1	0	0	0	1	0	0	1	0	0	1	1	0	0
N-1381	0	0	0	1	1	0	0	0	1	0	0	1	1	1	0	0	0	1	0	0	1	0	0	1	0	1	0
N-618	0	0	0	1	0	0	0	0	1	0	0	1	1	1	1	0	0	1	0	0	1	0	0	1	0	0	0
N-1382	0	1	0	0	0	0	0	0	0	0	0	1	1	1	0	0	0	1	0	0	0	0	0	0	0	0	0
N-1383	0	0	0	1	1	0	0	0	1	0	0	1	1	1	0	0	0	1	0	0	0	0	0	1	1	0	0
N-1384	0	0	0	1	0	0	0	0	1	0	0	1	1	0	1	0	0	1	0	0	1	0	0	1	0	0	0
N-499	0	0	1	0	0	1	0	0	0	0	0	1	0	0	1	0	0	1	0	1	1	0	0	1	0	0	0
N-1385	0	0	0	1	0	0	0	0	1	0	0	1	1	1	1	0	0	1	0	0	0	0	0	1	0	0	0
N-1386	0	0	1	0	0	0	0	0	1	0	0	1	0	0	0	0	0	1	0	0	0	0	0	1	0	0	0
N-435	0	0	0	0	0	1	0	0	0	0	0	1	0	0	0	0	0	1	0	1	0	0	0	1	0	0	0
N-1387	0	0	0	1	0	0	0	0	1	0	0	1	1	1	0	0	0	1	0	0	1	0	0	0	1	0	0
N-1388	0	0	0	1	1	0	0	0	0	0	0	1	1	1	1	0	0	1	0	1	0	0	0	1	0	0	0
N-1389	0	0	1	0	0	0	0	0	0	0	0	1	0	0	1	0	0	1	0	1	0	0	0	1	0	0	0
N-823	0	0	1	0	0	1	0	0	0	0	0	1	0	0	1	0	0	1	0	0	0	0	0	1	0	0	0
N-1390	0	0	0	1	1	0	0	0	0	0	0	1	0	1	1	0	0	1	0	1	0	0	0	1	0	0	0
N-824	0	0	1	0	0	0	0	0	1	0	0	1	0	0	0	0	0	1	0	1	0	0	0	1	0	0	0
N-825	0	0	1	0	0	1	0	0	1	0	0	1	0	0	0	0	0	1	0	0	1	0	0	1	0	0	0
N-1391	0	0	0	1	0	0	0	0	1	0	0	1	1	1	1	0	0	1	0	0	1	0	0	0	0	0	0
N-1392	0	0	0	1	1	0	0	0	1	0	0	1	1	1	0	0	0	1	0	0	1	0	0	0	0	1	0
N-500	0	0	1	0	0	1	0	0	0	0	0	1	0	0	1	0	0	1	0	0	1	0	0	1	0	0	0
N-1393	0	0	0	1	0	0	0	0	1	0	0	1	0	1	0	0	0	1	0	1	0	0	0	0	0	0	0
N-1394	0	0	1	0	0	0	0	0	1	0	0	1	0	0	0	0	0	1	1	0	1	0	0	1	0	0	0
N-1395	0	0	0	0	0	0	0	0	0	0	1	1	0	1	0	0	0	1	1	1	0	0	0	1	0	0	0
N-826	0	0	0	0	0	1	0	0	0	0	0	1	0	0	0	0	0	1	1	1	0	0	0	1	0	0	0
N-1396	1	1	0	0	0	0	0	0	0	0	1	1	1	1	0	0	0	1	1	1	0	0	0	1	0	0	0
N-1397	0	0	0	1	0	0	0	0	0	0	0	1	1	1	0	0	0	1	1	0	1	0	0	0	0	0	0
N-1398	0	0	1	0	0	0	0	0	0	0	0	1	0	0	0	0	0	1	0	1	1	0	0	0	0	0	0
N-185	0	0	0	0	0	0	0	0	0	1	0	1	0	0	1	0	0	0	0	0	0	0	0	1	0	1	0
N-66	0	0	0	0	0	0	0	0	1	0	0	1	0	0	1	0	0	0	0	0	0	0	0	1	0	0	0
N-619	0	0	0	0	0	0	0	0	0	0	0	1	1	0	1	0	0	0	0	0	0	0	0	0	0	1	0
N-501	0	0	1	0	0	0	0	0	0	0	0	1	0	0	0	0	0	0	0	0	0	0	0	1	1	0	0
N-264	0	0	0	0	0	0	0	0	0	0	0	1	0	0	0	0	0	0	0	0	0	0	0	1	1	0	0
N-371	0	0	1	0	0	0	0	0	0	0	0	1	0	0	0	0	0	0	0	0	0	0	0	1	1	1	0
N-161	0	0	0	0	0	0	0	0	1	1	0	1	0	0	1	0	0	0	0	0	0	0	0	1	0	1	0
N-827	0	0	0	1	0	1	0	0	0	0	0	1	0	0	1	0	0	0	0	0	0	0	0	1	0	0	0
N-620	0	0	0	0	0	1	0	0	0	0	0	1	0	0	1	0	0	0	0	0	0	0	0	1	1	0	0
N-104	0	0	0	0	0	0	0	0	0	0	0	1	0	0	1	0	0	0	0	0	0	0	0	1	1	0	0
N-621	1	0	0	0	0	1	0	0	0	0	0	0	0	0	0	0	0	0	0	0	0	0	0	1	0	0	0
N-372	0	0	1	0	0	0	0	0	0	0	1	1	0	0	1	0	0	0	0	0	0	0	0	0	1	1	0
N-244	0	0	1	0	0	0	0	0	1	0	0	1	0	0	1	0	0	0	0	0	0	0	0	1	1	1	0
N-1399	0	0	1	0	0	1	0	0	0	0	0	1	0	0	1	0	0	0	0	0	0	0	0	1	0	0	0
N-1400	0	0	0	1	0	1	0	0	1	0	0	1	0	0	1	0	0	0	0	0	0	0	0	1	0	0	0
N-622	1	0	1	0	0	0	0	0	0	0	0	1	0	0	1	0	0	0	0	0	0	0	0	1	1	0	0
N-502	1	1	1	0	1	1	0	0	0	0	0	1	0	0	0	0	0	0	0	0	0	0	0	1	0	0	0
N-82	0	0	0	0	0	1	0	0	1	0	0	1	0	0	0	0	0	0	0	0	0	0	0	1	0	0	0
N-265	0	0	0	0	0	0	0	0	1	0	0	1	0	0	0	0	0	0	0	0	0	0	0	1	1	0	0
N-1401	1	0	1	0	1	1	0	0	1	0	0	1	0	0	0	0	0	0	0	0	0	0	0	1	1	0	0
N-153	0	0	0	0	0	0	0	0	0	1	0	1	0	0	1	0	0	0	0	0	0	0	0	1	0	0	0
N-436	0	0	0	0	0	0	0	0	1	0	0	1	0	0	1	0	0	0	0	0	0	0	0	0	0	1	0
N-828	0	0	0	0	0	1	0	0	1	0	0	1	0	0	0	0	0	0	0	0	0	0	0	1	1	0	0
N-623	0	0	0	0	0	0	0	0	0	1	0	1	0	0	1	0	0	0	0	0	0	0	0	1	1	1	0
N-503	0	0	0	0	0	0	0	0	0	0	0	1	0	0	0	0	0	0	0	0	0	0	0	1	1	1	0
N-1402	0	0	1	0	0	0	0	0	0	0	0	1	0	0	0	0	0	0	0	0	0	0	0	0	1	1	0
N-624	0	0	0	0	0	1	0	0	1	0	0	1	0	0	0	0	0	0	0	0	0	0	0	0	0	0	0
N-1403	0	0	1	0	1	1	0	0	0	0	0	1	0	0	1	0	0	0	0	0	0	0	0	1	0	1	0
N-1404	1	1	0	0	0	0	0	0	1	0	0	1	0	0	1	0	0	0	0	0	0	0	0	1	0	1	0
N-1405	1	1	0	0	0	1	0	0	0	0	0	1	0	0	0	0	0	0	0	0	0	0	0	1	0	0	0
N-437	0	0	1	0	1	1	1	0	0	0	0	1	0	0	0	0	0	0	0	0	0	1	0	1	1	1	0
N-1406	0	0	1	0	1	1	0	0	0	0	0	1	0	0	1	0	0	0	0	0	0	0	0	1	0	0	0
N-829	0	1	1	0	1	1	1	0	0	0	0	1	0	0	1	0	0	0	0	0	0	0	0	1	0	0	0
N-1407	0	1	1	0	1	1	1	0	1	0	0	1	0	0	1	0	0	0	0	0	0	0	0	1	0	0	0
N-1408	0	1	1	0	1	1	1	0	0	0	0	1	0	0	1	0	0	0	0	0	0	0	0	1	1	0	0
N-1409	0	0	1	0	1	0	0	0	0	0	0	1	0	0	1	0	0	0	0	0	0	0	0	1	0	0	0
N-830	0	1	1	0	1	1	0	0	1	0	0	1	0	0	0	0	0	0	0	0	0	0	0	1	1	0	0
N-1410	0	0	0	0	0	0	0	0	0	0	0	1	0	0	1	0	0	0	0	0	0	0	0	0	0	0	0
N-1411	0	0	0	0	0	1	0	0	0	0	0	0	0	0	1	0	0	0	0	0	0	0	0	1	0	0	0
N-1412	0	0	0	0	0	1	0	0	0	0	0	0	0	0	0	0	0	0	0	0	0	0	0	1	0	0	0
N-1413	1	1	0	0	0	0	0	0	1	0	0	1	0	0	0	0	0	0	0	0	0	0	0	1	1	1	0
N-1414	1	1	0	0	0	0	0	0	1	0	0	1	0	0	0	0	0	0	0	0	0	0	0	1	0	0	0
N-1415	0	1	0	0	0	0	0	0	1	0	0	0	0	0	0	0	0	0	0	0	0	0	0	1	0	0	0
N-1416	0	1	0	0	0	1	0	0	0	0	0	1	0	0	0	0	0	0	0	0	0	0	0	1	0	0	0
N-1417	0	1	0	0	0	0	0	0	0	0	0	1	0	0	1	0	0	0	0	0	0	0	0	1	0	0	0
N-1418	1	0	1	0	0	0	0	0	0	0	0	1	0	0	1	0	0	0	0	0	0	0	0	1	0	1	0
N-1419	0	0	0	0	0	0	0	0	0	0	0	0	0	0	0	0	0	0	0	0	0	0	0	1	1	0	0
N-625	0	0	0	0	0	0	0	0	1	1	0	1	0	0	0	0	0	0	0	0	0	0	0	1	0	1	0
N-626	0	0	0	0	0	0	0	0	1	1	0	1	0	0	1	0	0	0	0	0	0	0	0	1	0	0	0
N-373	0	0	1	0	0	0	0	0	0	0	0	1	0	0	0	0	0	0	0	0	0	0	0	1	0	1	0
N-831	1	0	1	0	0	0	0	0	1	0	0	1	0	0	1	0	0	0	0	0	0	0	0	1	1	0	0
N-504	0	1	1	0	0	0	0	0	0	0	1	1	0	0	1	0	0	0	0	0	0	0	0	1	1	0	0
N-1420	0	1	0	0	0	0	0	0	1	1	0	1	0	0	1	0	0	0	0	0	0	0	0	1	0	0	0
N-832	1	1	1	0	0	1	0	0	0	0	1	1	0	1	1	0	0	0	0	0	0	0	0	1	0	0	0
N-1421	0	0	0	0	0	0	0	0	0	1	0	1	0	0	0	0	0	0	0	0	0	0	0	1	0	0	0
N-1422	0	0	0	0	0	0	0	0	0	1	0	1	0	0	1	0	0	0	0	0	0	0	0	1	1	0	0
N-266	0	1	1	0	0	0	0	0	0	0	1	1	0	0	0	0	0	0	0	0	0	0	0	1	0	1	0
N-833	1	1	1	0	1	1	0	0	1	0	0	1	0	0	0	0	0	0	0	0	0	0	0	1	0	0	0
N-505	0	0	0	0	0	0	0	0	1	1	0	1	0	0	1	0	0	0	0	0	0	0	0	1	1	1	0
N-1423	1	0	1	0	0	0	0	0	1	0	1	1	0	0	0	0	0	0	0	0	0	0	0	1	1	0	0
N-834	0	0	1	0	0	0	0	0	1	0	0	0	0	0	0	0	0	0	0	0	0	0	0	1	1	0	0
N-1424	0	1	1	0	0	0	0	0	1	0	1	1	0	0	1	0	0	0	0	0	0	0	0	1	0	0	0
N-1425	1	0	1	0	0	0	0	0	0	0	1	1	0	1	1	0	0	0	0	0	0	0	0	1	0	0	0
N-1426	0	1	1	0	1	0	0	0	0	0	0	1	0	0	0	0	0	0	0	0	0	0	0	1	0	0	0
N-1427	0	0	0	0	0	0	0	0	0	0	0	1	0	0	0	0	0	0	0	0	0	0	0	0	0	1	0
N-1428	1	0	0	0	0	0	0	0	1	0	1	1	1	1	1	0	0	0	0	0	0	0	0	1	0	1	0
N-1429	0	0	0	1	0	1	0	0	0	0	0	0	0	0	1	0	0	0	0	0	0	0	0	1	0	0	0
N-1430	0	0	0	0	0	0	0	0	1	0	0	0	0	0	1	0	0	0	0	0	0	0	0	1	1	0	0
N-1431	0	0	0	0	0	1	0	0	1	0	0	0	0	0	1	0	0	0	0	0	0	0	0	1	0	0	0
N-627	0	0	0	0	0	1	0	0	0	1	0	1	0	0	0	0	0	0	0	0	0	0	0	1	0	0	0
N-1432	0	0	1	0	1	0	0	0	0	0	0	1	0	0	1	0	0	0	0	0	0	0	0	1	1	1	0
N-1433	0	0	0	0	0	0	0	0	1	0	1	1	0	0	1	0	0	0	0	0	0	0	0	1	0	0	0
N-1434	0	0	0	0	0	0	0	0	1	0	0	1	0	0	0	0	0	0	0	0	0	0	0	0	1	1	0
N-1435	0	0	1	0	1	1	0	0	0	0	0	1	0	0	0	0	0	0	0	0	0	0	0	1	0	1	0
N-1436	1	0	0	0	0	0	0	0	1	0	1	1	0	1	1	0	0	0	0	0	0	0	0	1	0	1	0
N-835	0	1	1	0	1	1	0	0	0	0	0	1	0	0	1	0	0	0	0	0	0	0	0	1	1	0	0
N-506	0	1	1	0	1	1	0	0	1	0	0	1	0	0	0	0	0	0	0	0	0	0	0	1	1	1	0
N-1437	0	1	1	0	1	1	1	0	1	0	0	1	0	0	0	0	0	0	0	0	0	0	0	1	0	0	0
N-1438	1	0	0	0	0	0	0	0	1	0	0	1	0	0	0	0	0	0	0	0	0	0	0	1	1	0	0
N-836	0	1	1	0	1	1	0	0	0	0	0	1	0	0	1	0	0	0	0	0	0	0	0	1	0	0	0
N-1439	1	1	1	0	0	0	0	0	0	0	1	0	0	0	0	0	0	0	0	0	0	0	0	1	0	0	0
N-1440	0	1	1	0	1	1	0	0	0	0	0	1	0	0	0	0	0	0	0	0	0	0	0	1	1	1	0
N-1441	0	0	0	0	0	0	0	0	0	1	0	1	0	0	0	0	0	0	0	0	0	0	0	1	0	1	0
N-507	1	1	0	0	0	0	0	0	0	0	1	1	0	1	1	0	0	0	0	0	0	0	0	1	1	1	0
N-837	0	1	1	0	1	1	0	0	0	0	0	1	0	0	1	0	0	0	0	0	0	0	0	1	1	1	0
N-1442	0	1	0	0	0	1	0	0	1	0	0	1	0	0	1	0	0	0	0	0	0	0	0	1	0	0	0
N-1443	1	1	1	0	1	1	0	0	0	0	0	1	0	0	1	0	0	0	0	0	0	0	0	1	0	1	0
