# Supplementary material for: adhesiomeR: a tool for Escherichia coli adhesin classification and analysis
Source: BMC Genomics. 2024 Jun 17;25:609. doi: 10.1186/s12864-024-10525-6 (PMC11184843; doi:10.1186/s12864-024-10525-6)
Supplement: Supplementary file 7 — Additional file 7: Table A6. List of in silico pathotyped genomes. [file 12864_2024_10525_MOESM7_ESM.csv]

Genome/Genome_assembly accession	Pathotype
GCF_000025165.1_ASM2516v1	aEPEC
GCF_000194665.1_ASM19466v2	aEPEC
GCF_000194685.1_ASM19468v2	aEPEC
GCF_000245515.1_ASM24551v1	aEPEC
GCF_000261145.1_Esch_coli_M919_V2	aEPEC
GCF_000303655.2_ASM30365v2	aEPEC
GCF_000303715.2_ASM30371v2	aEPEC
GCF_000303955.2_ASM30395v2	aEPEC
GCF_000304075.2_ASM30407v2	aEPEC
GCF_000304115.2_ASM30411v2	aEPEC
GCF_000304855.2_ASM30485v2	aEPEC
GCF_000334975.2_ASM33497v2	aEPEC
GCF_000335055.2_ASM33505v2	aEPEC
GCF_000335235.2_ASM33523v2	aEPEC
GCF_000335335.2_ASM33533v2	aEPEC
GCF_000335435.2_ASM33543v2	aEPEC
GCF_000352465.1_Esch_coli_KTE84_V1	aEPEC
GCF_000356905.1_ASM35690v1	aEPEC
GCF_000408445.1_Esch_coli_KTE71_V1	aEPEC
GCF_000410655.2_ASM41065v2	aEPEC
GCF_000410675.2_ASM41067v2	aEPEC
GCF_000414155.2_IMT8073_mix_1	aEPEC
GCF_000446075.2_ASM44607v2	aEPEC
GCF_000446095.2_ASM44609v2	aEPEC
GCF_000446135.2_ASM44613v2	aEPEC
GCF_000446225.2_ASM44622v2	aEPEC
GCF_000446285.2_ASM44628v2	aEPEC
GCF_000446325.2_ASM44632v2	aEPEC
GCF_000446345.2_ASM44634v2	aEPEC
GCF_000446365.2_ASM44636v2	aEPEC
GCF_000446385.2_ASM44638v2	aEPEC
GCF_000446405.2_ASM44640v2	aEPEC
GCF_000446425.2_ASM44642v2	aEPEC
GCF_000446525.2_ASM44652v2	aEPEC
GCF_000446545.2_ASM44654v2	aEPEC
GCF_000446585.2_ASM44658v2	aEPEC
GCF_000446625.2_ASM44662v2	aEPEC
GCF_000446665.2_ASM44666v2	aEPEC
GCF_000446805.2_ASM44680v2	aEPEC
GCF_000446845.2_ASM44684v2	aEPEC
GCF_000446905.2_ASM44690v2	aEPEC
GCF_000446965.2_ASM44696v2	aEPEC
GCF_000447005.2_ASM44700v2	aEPEC
GCF_000447025.2_ASM44702v2	aEPEC
GCF_000447065.2_ASM44706v2	aEPEC
GCF_000447085.2_ASM44708v2	aEPEC
GCF_000447105.2_ASM44710v2	aEPEC
GCF_000447125.2_ASM44712v2	aEPEC
GCF_000460375.1_Esch_coli_UMEA_3152-1_V1	aEPEC
GCF_000461135.1_Esch_coli_UMEA_3292-1_V1	aEPEC
GCF_000461215.1_Esch_coli_UMEA_3317-1_V1	aEPEC
GCF_000462265.2_ASM46226v2	aEPEC
GCF_000492655.1_Esch_coli_BWH_32_V1	aEPEC
GCF_000503415.1_Ecoli85B	aEPEC
GCF_000615385.1_Ec2010C-3521	aEPEC
GCF_000615695.1_Ec2011EL-2101	aEPEC
GCF_000616585.2_Ec08-3037	aEPEC
GCF_000617965.1_EcK4405	aEPEC
GCF_000618885.1_EcK5460	aEPEC
GCF_000700085.1_ASM70008v1	aEPEC
GCF_000700405.1_ASM70040v1	aEPEC
GCF_000703585.1_ASM70358v1	aEPEC
GCF_000704425.1_ASM70442v1	aEPEC
GCF_000704845.1_ASM70484v1	aEPEC
GCF_000713895.1_ASM71389v1	aEPEC
GCF_000713935.1_ASM71393v1	aEPEC
GCF_000714185.1_ASM71418v1	aEPEC
GCF_000819015.1_Escherichia_coli_CVM_N33978PS_v1.0	aEPEC
GCF_000819285.1_Escherichia_coli_CVM_N38796PS_v1.0	aEPEC
GCF_001012635.1_CFSAN026818_01.0	aEPEC
GCF_001265155.1_100414	aEPEC
GCF_001265625.1_100854	aEPEC
GCF_001265685.1_102929	aEPEC
GCF_001266015.1_100100	aEPEC
GCF_001266075.1_100175	aEPEC
GCF_001266095.1_102132	aEPEC
GCF_001266225.1_302137	aEPEC
GCF_001266295.1_303341	aEPEC
GCF_001266435.1_403341	aEPEC
GCF_001281985.1_ASM128198v1	aEPEC
GCF_001282025.1_ASM128202v1	aEPEC
GCF_001309565.1_ASM130956v1	aEPEC
GCF_001309835.1_ASM130983v1	aEPEC
GCF_001310005.1_ASM131000v1	aEPEC
GCF_001447405.1_ASM144740v1	aEPEC
GCF_001571505.1_ASM157150v1	aEPEC
GCF_001571805.1_ASM157180v1	aEPEC
GCF_001571825.1_ASM157182v1	aEPEC
GCF_001571835.1_ASM157183v1	aEPEC
GCF_001571845.1_ASM157184v1	aEPEC
GCF_001571885.1_ASM157188v1	aEPEC
GCF_001571905.1_ASM157190v1	aEPEC
GCF_001571915.1_ASM157191v1	aEPEC
GCF_001571925.1_ASM157192v1	aEPEC
GCF_001571965.1_ASM157196v1	aEPEC
GCF_001571985.1_ASM157198v1	aEPEC
GCF_001572005.1_ASM157200v1	aEPEC
GCF_001572045.1_ASM157204v1	aEPEC
GCF_001572135.1_ASM157213v1	aEPEC
GCF_001572145.1_ASM157214v1	aEPEC
GCF_001572185.1_ASM157218v1	aEPEC
GCF_001572205.1_ASM157220v1	aEPEC
GCF_001572215.1_ASM157221v1	aEPEC
GCF_001572245.1_ASM157224v1	aEPEC
GCF_001572265.1_ASM157226v1	aEPEC
GCF_001572285.1_ASM157228v1	aEPEC
GCF_001572325.1_ASM157232v1	aEPEC
GCF_001572345.1_ASM157234v1	aEPEC
GCF_001572365.1_ASM157236v1	aEPEC
GCF_001572375.1_ASM157237v1	aEPEC
GCF_001572425.1_ASM157242v1	aEPEC
GCF_001572445.1_ASM157244v1	aEPEC
GCF_001572485.1_ASM157248v1	aEPEC
GCF_001572505.1_ASM157250v1	aEPEC
GCF_001572535.1_ASM157253v1	aEPEC
GCF_001572635.1_ASM157263v1	aEPEC
GCF_001606475.1_ASM160647v1	aEPEC
GCF_001606555.1_ASM160655v1	aEPEC
GCF_001606705.1_ASM160670v1	aEPEC
GCF_001606755.1_ASM160675v1	aEPEC
GCF_001606835.1_ASM160683v1	aEPEC
GCF_001606855.1_ASM160685v1	aEPEC
GCF_001607045.1_ASM160704v1	aEPEC
GCF_001607525.1_ASM160752v1	aEPEC
GCF_001608235.1_ASM160823v1	aEPEC
GCF_001616695.1_ASM161669v1	aEPEC
GCF_001616775.1_ASM161677v1	aEPEC
GCF_001616985.1_ASM161698v1	aEPEC
GCF_001617135.1_ASM161713v1	aEPEC
GCF_001617215.1_ASM161721v1	aEPEC
GCF_001660105.1_ASM166010v1	aEPEC
GCF_001660165.1_ASM166016v1	aEPEC
GCF_001742465.1_ASM174246v1	aEPEC
GCF_001742495.1_ASM174249v1	aEPEC
GCF_001742545.1_ASM174254v1	aEPEC
GCF_001742565.1_ASM174256v1	aEPEC
GCF_001742575.1_ASM174257v1	aEPEC
GCF_001742625.1_ASM174262v1	aEPEC
GCF_001742645.1_ASM174264v1	aEPEC
GCF_001742655.1_ASM174265v1	aEPEC
GCF_001742665.1_ASM174266v1	aEPEC
GCF_001742705.1_ASM174270v1	aEPEC
GCF_001742725.1_ASM174272v1	aEPEC
GCF_001900515.1_ASM190051v1	aEPEC
GCF_001900595.1_ASM190059v1	aEPEC
GCF_001901405.1_ASM190140v1	aEPEC
GCF_001901425.1_ASM190142v1	aEPEC
GCF_001911555.1_ASM191155v1	aEPEC
GCF_001911825.1_ASM191182v1	aEPEC
GCF_001912035.1_ASM191203v1	aEPEC
GCF_001936315.1_ASM193631v1	aEPEC
GCF_002015385.1_ASM201538v1	aEPEC
GCF_002133845.1_ASM213384v1	aEPEC
GCF_002133935.1_ASM213393v1	aEPEC
GCF_002134005.1_ASM213400v1	aEPEC
GCF_002134275.1_ASM213427v1	aEPEC
GCF_002134725.1_ASM213472v1	aEPEC
GCF_002160185.1_ASM216018v1	aEPEC
GCF_002190605.1_ASM219060v1	aEPEC
GCF_002227355.1_ASM222735v1	aEPEC
GCF_002227985.1_ASM222798v1	aEPEC
GCF_002228035.1_ASM222803v1	aEPEC
GCF_002229695.1_ASM222969v1	aEPEC
GCF_002231235.1_ASM223123v1	aEPEC
GCF_002231265.1_ASM223126v1	aEPEC
GCF_002231865.1_ASM223186v1	aEPEC
GCF_002247965.2_ASM224796v2	aEPEC
GCF_002269725.1_ASM226972v1	aEPEC
GCF_002269735.1_ASM226973v1	aEPEC
GCF_002269745.1_ASM226974v1	aEPEC
GCF_002442105.1_ASM244210v1	aEPEC
GCF_002442255.1_ASM244225v1	aEPEC
GCF_002459205.1_ASM245920v1	aEPEC
GCF_002460945.1_ASM246094v1	aEPEC
GCF_002461025.1_ASM246102v1	aEPEC
GCF_002461975.1_ASM246197v1	aEPEC
GCF_002462055.1_ASM246205v1	aEPEC
GCF_002474775.1_ASM247477v1	aEPEC
GCF_002475845.1_ASM247584v1	aEPEC
GCF_002512015.1_ASM251201v1	aEPEC
GCF_002516165.1_ASM251616v1	aEPEC
GCF_002517865.1_ASM251786v1	aEPEC
GCF_002517985.1_ASM251798v1	aEPEC
GCF_002518395.1_ASM251839v1	aEPEC
GCF_002518555.1_ASM251855v1	aEPEC
GCF_002518745.1_ASM251874v1	aEPEC
GCF_002519025.1_ASM251902v1	aEPEC
GCF_002519245.1_ASM251924v1	aEPEC
GCF_002519505.1_ASM251950v1	aEPEC
GCF_002520485.1_ASM252048v1	aEPEC
GCF_002520985.1_ASM252098v1	aEPEC
GCF_002522495.1_ASM252249v1	aEPEC
GCF_002531375.1_ASM253137v1	aEPEC
GCF_002549265.1_ASM254926v1	aEPEC
GCF_002549365.1_ASM254936v1	aEPEC
GCF_002549675.1_ASM254967v1	aEPEC
GCF_002734905.1_ASM273490v1	aEPEC
GCF_002734965.1_ASM273496v1	aEPEC
GCF_002735025.1_ASM273502v1	aEPEC
GCF_002735045.1_ASM273504v1	aEPEC
GCF_002735125.1_ASM273512v1	aEPEC
GCF_002761805.1_ASM276180v1	aEPEC
GCF_002764195.1_ASM276419v1	aEPEC
GCF_002764455.1_ASM276445v1	aEPEC
GCF_002766735.1_ASM276673v1	aEPEC
GCF_002766795.1_ASM276679v1	aEPEC
GCF_002767555.1_ASM276755v1	aEPEC
GCF_002769275.1_ASM276927v1	aEPEC
GCF_002769295.1_ASM276929v1	aEPEC
GCF_002769495.1_ASM276949v1	aEPEC
GCF_002806825.1_ASM280682v1	aEPEC
GCF_002810655.1_ASM281065v1	aEPEC
GCF_002810665.1_ASM281066v1	aEPEC
GCF_002810705.1_ASM281070v1	aEPEC
GCF_002810755.1_ASM281075v1	aEPEC
GCF_002810765.1_ASM281076v1	aEPEC
GCF_002810845.1_ASM281084v1	aEPEC
GCF_002810885.1_ASM281088v1	aEPEC
GCF_002810955.1_ASM281095v1	aEPEC
GCF_002834355.1_ASM283435v1	aEPEC
GCF_002834405.1_ASM283440v1	aEPEC
GCF_002834415.1_ASM283441v1	aEPEC
GCF_002834425.1_ASM283442v1	aEPEC
GCF_002834445.1_ASM283444v1	aEPEC
GCF_002834485.1_ASM283448v1	aEPEC
GCF_002834495.1_ASM283449v1	aEPEC
GCF_002834515.1_ASM283451v1	aEPEC
GCF_002835085.1_ASM283508v1	aEPEC
GCF_002835095.1_ASM283509v1	aEPEC
GCF_002835125.1_ASM283512v1	aEPEC
GCF_002835135.1_ASM283513v1	aEPEC
GCF_002835175.1_ASM283517v1	aEPEC
GCF_002837305.1_ASM283730v1	aEPEC
GCF_002837335.1_ASM283733v1	aEPEC
GCF_002837355.1_ASM283735v1	aEPEC
GCF_002837435.1_ASM283743v1	aEPEC
GCF_002837475.1_ASM283747v1	aEPEC
GCF_002844415.1_ASM284441v1	aEPEC
GCF_002844475.1_ASM284447v1	aEPEC
GCF_002879975.1_ASM287997v1	aEPEC
GCF_002915115.1_ASM291511v1	aEPEC
GCF_002923455.1_ASM292345v1	aEPEC
GCF_002923495.1_ASM292349v1	aEPEC
GCF_002923515.1_ASM292351v1	aEPEC
GCF_002924145.1_ASM292414v1	aEPEC
GCF_002951855.1_ASM295185v1	aEPEC
GCF_003027755.1_ASM302775v1	aEPEC
GCF_003122915.2_ASM312291v2	aEPEC
GCF_003123215.1_ASM312321v1	aEPEC
GCF_003173235.1_ASM317323v1	aEPEC
GCF_003290535.1_ASM329053v1	aEPEC
GCF_003290605.1_ASM329060v1	aEPEC
GCF_003290625.1_ASM329062v1	aEPEC
GCF_003291235.1_ASM329123v1	aEPEC
GCF_003292975.1_ASM329297v1	aEPEC
GCF_003304335.1_ASM330433v1	aEPEC
GCF_003333865.1_ASM333386v1	aEPEC
GCF_003334065.1_ASM333406v1	aEPEC
GCF_003340675.1_ASM334067v1	aEPEC
GCF_003340715.1_ASM334071v1	aEPEC
GCF_003340725.1_ASM334072v1	aEPEC
GCF_003347155.1_ASM334715v1	aEPEC
GCF_003358185.1_ASM335818v1	aEPEC
GCF_003358245.1_ASM335824v1	aEPEC
GCF_003358975.1_ASM335897v1	aEPEC
GCF_003591355.1_ASM359135v1	aEPEC
GCF_003955615.1_ASM395561v1	aEPEC
GCF_004000325.1_ASM400032v1	aEPEC
GCF_004000355.1_ASM400035v1	aEPEC
GCF_004211775.1_ASM421177v1	aEPEC
GCF_004378085.1_ASM437808v1	aEPEC
GCF_004567855.1_ASM456785v1	aEPEC
GCF_004796605.1_ASM479660v1	aEPEC
GCF_005040075.1_ASM504007v1	aEPEC
GCF_005040105.1_ASM504010v1	aEPEC
GCF_005040115.1_ASM504011v1	aEPEC
GCF_005041245.1_ASM504124v1	aEPEC
GCF_005041385.1_ASM504138v1	aEPEC
GCF_005043345.1_ASM504334v1	aEPEC
GCF_005043395.1_ASM504339v1	aEPEC
GCF_005043415.1_ASM504341v1	aEPEC
GCF_005043425.1_ASM504342v1	aEPEC
GCF_005043465.1_ASM504346v1	aEPEC
GCF_005043475.1_ASM504347v1	aEPEC
GCF_005043515.1_ASM504351v1	aEPEC
GCF_005043535.1_ASM504353v1	aEPEC
GCF_005043775.1_ASM504377v1	aEPEC
GCF_005043805.1_ASM504380v1	aEPEC
GCF_005043825.1_ASM504382v1	aEPEC
GCF_005043865.1_ASM504386v1	aEPEC
GCF_005043905.1_ASM504390v1	aEPEC
GCF_005043925.1_ASM504392v1	aEPEC
GCF_005043955.1_ASM504395v1	aEPEC
GCF_005043965.1_ASM504396v1	aEPEC
GCF_005043995.1_ASM504399v1	aEPEC
GCF_005044005.1_ASM504400v1	aEPEC
GCF_005044715.1_ASM504471v1	aEPEC
GCF_005044915.1_ASM504491v1	aEPEC
GCF_005383925.1_ASM538392v1	aEPEC
GCF_005384045.1_ASM538404v1	aEPEC
GCF_005384105.1_ASM538410v1	aEPEC
GCF_005387285.1_ASM538728v1	aEPEC
GCF_005387465.1_ASM538746v1	aEPEC
GCF_005388845.1_ASM538884v1	aEPEC
GCF_005390465.1_ASM539046v1	aEPEC
GCF_005390485.1_ASM539048v1	aEPEC
GCF_005390865.1_ASM539086v1	aEPEC
GCF_005390905.1_ASM539090v1	aEPEC
GCF_005391005.1_ASM539100v1	aEPEC
GCF_005392105.1_ASM539210v1	aEPEC
GCF_005392165.1_ASM539216v1	aEPEC
GCF_005392205.1_ASM539220v1	aEPEC
GCF_005392245.1_ASM539224v1	aEPEC
GCF_005392345.1_ASM539234v1	aEPEC
GCF_005392385.1_ASM539238v1	aEPEC
GCF_005392505.1_ASM539250v1	aEPEC
GCF_005392565.1_ASM539256v1	aEPEC
GCF_005392585.1_ASM539258v1	aEPEC
GCF_005392645.1_ASM539264v1	aEPEC
GCF_005392665.1_ASM539266v1	aEPEC
GCF_005392725.1_ASM539272v1	aEPEC
GCF_005392745.1_ASM539274v1	aEPEC
GCF_005392805.1_ASM539280v1	aEPEC
GCF_005392825.1_ASM539282v1	aEPEC
GCF_005392845.1_ASM539284v1	aEPEC
GCF_005392865.1_ASM539286v1	aEPEC
GCF_005392955.1_ASM539295v1	aEPEC
GCF_005393015.1_ASM539301v1	aEPEC
GCF_005393905.1_ASM539390v1	aEPEC
GCF_005393965.1_ASM539396v1	aEPEC
GCF_005394025.1_ASM539402v1	aEPEC
GCF_005394085.1_ASM539408v1	aEPEC
GCF_005394465.1_ASM539446v1	aEPEC
GCF_005394585.1_ASM539458v1	aEPEC
GCF_005394725.1_ASM539472v1	aEPEC
GCF_005394765.1_ASM539476v1	aEPEC
GCF_005394785.1_ASM539478v1	aEPEC
GCF_005394845.1_ASM539484v1	aEPEC
GCF_005394945.1_ASM539494v1	aEPEC
GCF_005395025.1_ASM539502v1	aEPEC
GCF_005395545.1_ASM539554v1	aEPEC
GCF_005395585.1_ASM539558v1	aEPEC
GCF_005395705.1_ASM539570v1	aEPEC
GCF_005395765.1_ASM539576v1	aEPEC
GCF_005395825.1_ASM539582v1	aEPEC
GCF_005395865.1_ASM539586v1	aEPEC
GCF_005395885.1_ASM539588v1	aEPEC
GCF_005395925.1_ASM539592v1	aEPEC
GCF_005396865.1_ASM539686v1	aEPEC
GCF_005396905.1_ASM539690v1	aEPEC
GCF_005396945.1_ASM539694v1	aEPEC
GCF_005396985.1_ASM539698v1	aEPEC
GCF_005397005.1_ASM539700v1	aEPEC
GCF_005397045.1_ASM539704v1	aEPEC
GCF_005397205.1_ASM539720v1	aEPEC
GCF_005397265.1_ASM539726v1	aEPEC
GCF_005397805.1_ASM539780v1	aEPEC
GCF_005397845.1_ASM539784v1	aEPEC
GCF_005398005.1_ASM539800v1	aEPEC
GCF_005398085.1_ASM539808v1	aEPEC
GCF_005398105.1_ASM539810v1	aEPEC
GCF_005398165.1_ASM539816v1	aEPEC
GCF_005398225.1_ASM539822v1	aEPEC
GCF_005398505.1_ASM539850v1	aEPEC
GCF_005398965.1_ASM539896v1	aEPEC
GCF_005399245.1_ASM539924v1	aEPEC
GCF_005399265.1_ASM539926v1	aEPEC
GCF_005399485.1_ASM539948v1	aEPEC
GCF_005399965.1_ASM539996v1	aEPEC
GCF_005400705.1_ASM540070v1	aEPEC
GCF_005400905.1_ASM540090v1	aEPEC
GCF_005402485.1_ASM540248v1	aEPEC
GCF_007858995.1_ASM785899v1	aEPEC
GCF_008081795.1_ASM808179v1	aEPEC
GCF_008124005.1_ASM812400v1	aEPEC
GCF_008370755.1_ASM837075v1	aEPEC
GCF_008635105.1_ASM863510v1	aEPEC
GCF_009432795.1_ASM943279v1	aEPEC
GCF_009432915.1_ASM943291v1	aEPEC
GCF_009433135.1_ASM943313v1	aEPEC
GCF_009495455.1_ASM949545v1	aEPEC
GCF_009495495.1_ASM949549v1	aEPEC
GCF_009647445.1_ASM964744v1	aEPEC
GCF_009647465.1_ASM964746v1	aEPEC
GCF_009647935.1_ASM964793v1	aEPEC
GCF_009649255.1_ASM964925v1	aEPEC
GCF_009720605.1_ASM972060v1	aEPEC
GCF_009812255.1_ASM981225v1	aEPEC
GCF_009812295.1_ASM981229v1	aEPEC
GCF_009812335.1_ASM981233v1	aEPEC
GCF_009820305.1_ASM982030v1	aEPEC
GCF_009820765.1_ASM982076v1	aEPEC
GCF_009898805.1_ASM989880v1	aEPEC
GCF_011029355.1_ASM1102935v1	aEPEC
GCF_011032585.1_ASM1103258v1	aEPEC
GCF_011032595.1_ASM1103259v1	aEPEC
GCF_011032685.1_ASM1103268v1	aEPEC
GCF_012328975.1_ASM1232897v1	aEPEC
GCF_013180995.1_ASM1318099v1	aEPEC
GCF_013183385.1_ASM1318338v1	aEPEC
GCF_013185295.1_ASM1318529v1	aEPEC
GCF_013185345.1_ASM1318534v1	aEPEC
GCF_013185665.1_ASM1318566v1	aEPEC
GCF_013185675.1_ASM1318567v1	aEPEC
GCF_013185705.1_ASM1318570v1	aEPEC
GCF_013185735.1_ASM1318573v1	aEPEC
GCF_013395765.1_ASM1339576v1	aEPEC
GCF_013395865.1_ASM1339586v1	aEPEC
GCF_013395905.1_ASM1339590v1	aEPEC
GCF_013413245.1_ASM1341324v1	aEPEC
GCF_013413395.1_ASM1341339v1	aEPEC
GCF_013413415.1_ASM1341341v1	aEPEC
GCF_013413455.1_ASM1341345v1	aEPEC
GCF_013413825.1_ASM1341382v1	aEPEC
GCF_013413835.1_ASM1341383v1	aEPEC
GCF_013413875.1_ASM1341387v1	aEPEC
GCF_013413895.1_ASM1341389v1	aEPEC
GCF_013413915.1_ASM1341391v1	aEPEC
GCF_013413925.1_ASM1341392v1	aEPEC
GCF_013413955.1_ASM1341395v1	aEPEC
GCF_013413965.1_ASM1341396v1	aEPEC
GCF_013413995.1_ASM1341399v1	aEPEC
GCF_013414005.1_ASM1341400v1	aEPEC
GCF_013414035.1_ASM1341403v1	aEPEC
GCF_013414055.1_ASM1341405v1	aEPEC
GCF_013414105.1_ASM1341410v1	aEPEC
GCF_013414155.1_ASM1341415v1	aEPEC
GCF_013421745.1_ASM1342174v1	aEPEC
GCF_013421755.1_ASM1342175v1	aEPEC
GCF_013421775.1_ASM1342177v1	aEPEC
GCF_013421785.1_ASM1342178v1	aEPEC
GCF_013421845.1_ASM1342184v1	aEPEC
GCF_013421855.1_ASM1342185v1	aEPEC
GCF_013421865.1_ASM1342186v1	aEPEC
GCF_013421875.1_ASM1342187v1	aEPEC
GCF_013421885.1_ASM1342188v1	aEPEC
GCF_013421945.1_ASM1342194v1	aEPEC
GCF_013421965.1_ASM1342196v1	aEPEC
GCF_013421975.1_ASM1342197v1	aEPEC
GCF_013421985.1_ASM1342198v1	aEPEC
GCF_013422045.1_ASM1342204v1	aEPEC
GCF_013422055.1_ASM1342205v1	aEPEC
GCF_013422075.1_ASM1342207v1	aEPEC
GCF_013422115.1_ASM1342211v1	aEPEC
GCF_013422145.1_ASM1342214v1	aEPEC
GCF_013422155.1_ASM1342215v1	aEPEC
GCF_013422165.1_ASM1342216v1	aEPEC
GCF_013422185.1_ASM1342218v1	aEPEC
GCF_013422195.1_ASM1342219v1	aEPEC
GCF_013422245.1_ASM1342224v1	aEPEC
GCF_013422265.1_ASM1342226v1	aEPEC
GCF_013422275.1_ASM1342227v1	aEPEC
GCF_013422345.1_ASM1342234v1	aEPEC
GCF_013422365.1_ASM1342236v1	aEPEC
GCF_013422375.1_ASM1342237v1	aEPEC
GCF_013422385.1_ASM1342238v1	aEPEC
GCF_013422425.1_ASM1342242v1	aEPEC
GCF_013422445.1_ASM1342244v1	aEPEC
GCF_013422455.1_ASM1342245v1	aEPEC
GCF_013422465.1_ASM1342246v1	aEPEC
GCF_013422505.1_ASM1342250v1	aEPEC
GCF_013422515.1_ASM1342251v1	aEPEC
GCF_013422585.1_ASM1342258v1	aEPEC
GCF_013422605.1_ASM1342260v1	aEPEC
GCF_013422645.1_ASM1342264v1	aEPEC
GCF_013422665.1_ASM1342266v1	aEPEC
GCF_013422785.1_ASM1342278v1	aEPEC
GCF_013424615.1_ASM1342461v1	aEPEC
GCF_013425085.1_ASM1342508v1	aEPEC
GCF_013605475.1_ASM1360547v1	aEPEC
GCF_014325365.1_ASM1432536v1	aEPEC
GCF_014893375.1_ASM1489337v1	aEPEC
GCF_014903915.1_ASM1490391v1	aEPEC
GCF_015160235.1_ASM1516023v1	aEPEC
GCF_015472365.1_ASM1547236v1	aEPEC
GCF_015571755.1_ASM1557175v1	aEPEC
GCF_015687455.1_ASM1568745v1	aEPEC
GCF_015687475.1_ASM1568747v1	aEPEC
GCF_015699815.1_ASM1569981v1	aEPEC
GCF_015730835.1_ASM1573083v1	aEPEC
GCF_015730885.1_ASM1573088v1	aEPEC
GCF_015731455.1_ASM1573145v1	aEPEC
GCF_015731485.1_ASM1573148v1	aEPEC
GCF_015731545.1_ASM1573154v1	aEPEC
GCF_016026195.1_ASM1602619v1	aEPEC
GCF_016127695.1_ASM1612769v1	aEPEC
GCF_016760395.1_ASM1676039v1	aEPEC
GCF_016785925.1_ASM1678592v1	aEPEC
GCF_016786245.1_ASM1678624v1	aEPEC
GCF_016803935.1_ASM1680393v1	aEPEC
GCF_016810135.1_ASM1681013v1	aEPEC
GCF_016836405.1_ASM1683640v1	aEPEC
GCF_016837725.1_ASM1683772v1	aEPEC
GCF_016837785.1_ASM1683778v1	aEPEC
GCF_017117105.1_ASM1711710v1	aEPEC
GCF_017117135.1_ASM1711713v1	aEPEC
GCF_017117165.1_ASM1711716v1	aEPEC
GCF_017117205.1_ASM1711720v1	aEPEC
GCF_017117225.1_ASM1711722v1	aEPEC
GCF_017117235.1_ASM1711723v1	aEPEC
GCF_017117265.1_ASM1711726v1	aEPEC
GCF_017117285.1_ASM1711728v1	aEPEC
GCF_017117295.1_ASM1711729v1	aEPEC
GCF_017117325.1_ASM1711732v1	aEPEC
GCF_017117365.1_ASM1711736v1	aEPEC
GCF_017117385.1_ASM1711738v1	aEPEC
GCF_017117405.1_ASM1711740v1	aEPEC
GCF_017117425.1_ASM1711742v1	aEPEC
GCF_017117445.1_ASM1711744v1	aEPEC
GCF_017117465.1_ASM1711746v1	aEPEC
GCF_017117505.1_ASM1711750v1	aEPEC
GCF_017117515.1_ASM1711751v1	aEPEC
GCF_017117565.1_ASM1711756v1	aEPEC
GCF_017117585.1_ASM1711758v1	aEPEC
GCF_017117605.1_ASM1711760v1	aEPEC
GCF_017117625.1_ASM1711762v1	aEPEC
GCF_017117665.1_ASM1711766v1	aEPEC
GCF_017117685.1_ASM1711768v1	aEPEC
GCF_017117695.1_ASM1711769v1	aEPEC
GCF_017117715.1_ASM1711771v1	aEPEC
GCF_017117745.1_ASM1711774v1	aEPEC
GCF_017117765.1_ASM1711776v1	aEPEC
GCF_017117785.1_ASM1711778v1	aEPEC
GCF_017117795.1_ASM1711779v1	aEPEC
GCF_017117805.1_ASM1711780v1	aEPEC
GCF_017117845.1_ASM1711784v1	aEPEC
GCF_017117865.1_ASM1711786v1	aEPEC
GCF_017117885.1_ASM1711788v1	aEPEC
GCF_017117895.1_ASM1711789v1	aEPEC
GCF_017117915.1_ASM1711791v1	aEPEC
GCF_017117925.1_ASM1711792v1	aEPEC
GCF_017117965.1_ASM1711796v1	aEPEC
GCF_017117985.1_ASM1711798v1	aEPEC
GCF_017117995.1_ASM1711799v1	aEPEC
GCF_017118025.1_ASM1711802v1	aEPEC
GCF_017118065.1_ASM1711806v1	aEPEC
GCF_017118085.1_ASM1711808v1	aEPEC
GCF_017118095.1_ASM1711809v1	aEPEC
GCF_017118125.1_ASM1711812v1	aEPEC
GCF_017118145.1_ASM1711814v1	aEPEC
GCF_017118165.1_ASM1711816v1	aEPEC
GCF_017118175.1_ASM1711817v1	aEPEC
GCF_017118195.1_ASM1711819v1	aEPEC
GCF_017118255.1_ASM1711825v1	aEPEC
GCF_017118345.1_ASM1711834v1	aEPEC
GCF_017118355.1_ASM1711835v1	aEPEC
GCF_017118365.1_ASM1711836v1	aEPEC
GCF_017118385.1_ASM1711838v1	aEPEC
GCF_017118435.1_ASM1711843v1	aEPEC
GCF_017118525.1_ASM1711852v1	aEPEC
GCF_017118535.1_ASM1711853v1	aEPEC
GCF_017118605.1_ASM1711860v1	aEPEC
GCF_017118615.1_ASM1711861v1	aEPEC
GCF_017118635.1_ASM1711863v1	aEPEC
GCF_017118705.1_ASM1711870v1	aEPEC
GCF_017118765.1_ASM1711876v1	aEPEC
GCF_017118805.1_ASM1711880v1	aEPEC
GCF_017118815.1_ASM1711881v1	aEPEC
GCF_017118865.1_ASM1711886v1	aEPEC
GCF_017118875.1_ASM1711887v1	aEPEC
GCF_017118895.1_ASM1711889v1	aEPEC
GCF_017118965.1_ASM1711896v1	aEPEC
GCF_017119005.1_ASM1711900v1	aEPEC
GCF_017119065.1_ASM1711906v1	aEPEC
GCF_017119075.1_ASM1711907v1	aEPEC
GCF_017119085.1_ASM1711908v1	aEPEC
GCF_017119125.1_ASM1711912v1	aEPEC
GCF_017119185.1_ASM1711918v1	aEPEC
GCF_017119225.1_ASM1711922v1	aEPEC
GCF_017119235.1_ASM1711923v1	aEPEC
GCF_017119265.1_ASM1711926v1	aEPEC
GCF_017119275.1_ASM1711927v1	aEPEC
GCF_017119305.1_ASM1711930v1	aEPEC
GCF_017119315.1_ASM1711931v1	aEPEC
GCF_017119325.1_ASM1711932v1	aEPEC
GCF_017119365.1_ASM1711936v1	aEPEC
GCF_017119385.1_ASM1711938v1	aEPEC
GCF_017119405.1_ASM1711940v1	aEPEC
GCF_017119425.1_ASM1711942v1	aEPEC
GCF_017119435.1_ASM1711943v1	aEPEC
GCF_017119445.1_ASM1711944v1	aEPEC
GCF_017119465.1_ASM1711946v1	aEPEC
GCF_017119505.1_ASM1711950v1	aEPEC
GCF_017119525.1_ASM1711952v1	aEPEC
GCF_017313235.1_ASM1731323v1	aEPEC
GCF_017594145.1_ASM1759414v1	aEPEC
GCF_017594445.1_ASM1759444v1	aEPEC
GCF_019202515.1_ASM1920251v1	aEPEC
GCF_019202575.1_ASM1920257v1	aEPEC
GCF_019202585.1_ASM1920258v1	aEPEC
GCF_019428705.1_ASM1942870v1	aEPEC
GCF_019661135.1_ASM1966113v1	aEPEC
GCF_019880045.1_ASM1988004v1	aEPEC
GCF_020162655.1_ASM2016265v1	aEPEC
GCF_020162835.1_ASM2016283v1	aEPEC
GCF_900149875.1_EPEC1	aEPEC
GCF_900149915.1_EPEC-E2348_69-V2	aEPEC
GCF_900196535.2_ASM90019653v2	aEPEC
GCF_900448275.1_50884_F01	aEPEC
GCF_900448875.1_38389_F01	aEPEC
GCF_900449485.1_39130_F01	aEPEC
GCF_900449515.1_40961_A01	aEPEC
GCF_900449525.1_39111_C02	aEPEC
GCF_900450055.1_39888_G01	aEPEC
GCF_900450095.1_40311_D01	aEPEC
GCF_900450135.1_40105_G01	aEPEC
GCF_900450195.1_40311_C01	aEPEC
GCF_900450535.1_41004_G02	aEPEC
GCF_902810115.1_SC489	aEPEC
GCF_902810315.1_SC434	aEPEC
GCF_902810345.1_SC455	aEPEC
GCF_902810395.1_SC477	aEPEC
APEC_chi7122_HE962388.1	APEC
APEC_IMT2125_HE964769.1	APEC
APEC_IMT5155_CP005930_CP005931_CP005932	APEC
APEC_O08_AOGM00000000	APEC
APEC_O18_CP006830.1	APEC
APEC_O1_NC_008563.1	APEC
APEC_O2_211_CP006834_CP030791_CP030793	APEC
APEC_O78_CP004009.1	APEC
APEC_S17_AOGN00000000	APEC
APEC_SEPT362_AOGL00000000	APEC
ERR1163290	APEC
ERR1163291	APEC
ERR1163292	APEC
ERR1163293	APEC
ERR1163294	APEC
ERR1163295	APEC
ERR1163296	APEC
ERR1163297	APEC
ERR1163298	APEC
ERR1163299	APEC
ERR1163300	APEC
ERR1163301	APEC
ERR1163302	APEC
ERR1163303	APEC
ERR1163304	APEC
ERR1163305	APEC
ERR1163306	APEC
ERR1163307	APEC
ERR1163308	APEC
ERR1163309	APEC
ERR1163310	APEC
ERR1163311	APEC
ERR1163312	APEC
ERR1163313	APEC
ERR1163314	APEC
ERR1163315	APEC
ERR1163316	APEC
ERR1163317	APEC
ERR1163318	APEC
ERR1163319	APEC
ERR1163320	APEC
ERR1163321	APEC
ERR1163322	APEC
ERR1163323	APEC
ERR1163324	APEC
ERR1163325	APEC
ERR1163326	APEC
ERR1163327	APEC
ERR1163328	APEC
ERR1163329	APEC
ERR1163330	APEC
ERR1163331	APEC
ERR1163332	APEC
ERR1163333	APEC
ERR1163334	APEC
ERR1163335	APEC
ERR1163336	APEC
ERR1163337	APEC
ERR1163338	APEC
ERR1163339	APEC
ERR1163340	APEC
ERR1163341	APEC
ERR1163342	APEC
ERR1163343	APEC
ERR1163344	APEC
ERR1163345	APEC
ERR1163346	APEC
ERR1163347	APEC
ERR1163348	APEC
ERR1163349	APEC
ERR1163350	APEC
ERR1163351	APEC
ERR1163352	APEC
ERR1163353	APEC
ERR1163354	APEC
ERR1163355	APEC
ERR1163356	APEC
ERR1163357	APEC
ERR1163358	APEC
ERR1163359	APEC
ERR1163360	APEC
ERR1163361	APEC
ERR1163362	APEC
ERR1163363	APEC
ERR1163364	APEC
ERR1163365	APEC
ERR1163366	APEC
ERR1163367	APEC
ERR1163368	APEC
ERR1163369	APEC
ERR1163370	APEC
ERR1163371	APEC
ERR1163372	APEC
ERR1163373	APEC
ERR1163375	APEC
ERR1163377	APEC
ERR1163378	APEC
ERR1163379	APEC
ERR1163380	APEC
ERR1163381	APEC
ERR1163382	APEC
ERR1163383	APEC
ERR1163384	APEC
GCF_001654735.1_ASM165473v1	APEC
GCF_001657505.1_ASM165750v1	APEC
GCF_001659805.1_ASM165980v1	APEC
GCF_001659815.1_ASM165981v1	APEC
GCF_001696335.1_ASM169633v1	APEC
GCF_001696345.1_ASM169634v1	APEC
GCF_001700015.1_ASM170001v1	APEC
GCF_001700025.1_ASM170002v1	APEC
GCF_001700035.1_ASM170003v1	APEC
GCF_001700045.1_ASM170004v1	APEC
GCF_001700095.1_ASM170009v1	APEC
GCF_001700105.1_ASM170010v1	APEC
GCF_001709145.1_ASM170914v1	APEC
GCF_001709165.1_ASM170916v1	APEC
GCF_001758245.1_ASM175824v1	APEC
GCF_003318335.1_ASM331833v1	APEC
GCF_003318345.1_ASM331834v1	APEC
GCF_003318375.1_ASM331837v1	APEC
GCF_003318385.1_ASM331838v1	APEC
GCF_003318395.1_ASM331839v1	APEC
GCF_003318405.1_ASM331840v1	APEC
GCF_003318455.1_ASM331845v1	APEC
GCF_003318475.1_ASM331847v1	APEC
GCF_003318485.1_ASM331848v1	APEC
GCF_003318495.1_ASM331849v1	APEC
GCF_003318525.1_ASM331852v1	APEC
GCF_003318555.1_ASM331855v1	APEC
GCF_003318575.1_ASM331857v1	APEC
GCF_003318595.1_ASM331859v1	APEC
GCF_003318605.1_ASM331860v1	APEC
GCF_003318635.1_ASM331863v1	APEC
GCF_003318655.1_ASM331865v1	APEC
GCF_003318665.1_ASM331866v1	APEC
GCF_003318695.1_ASM331869v1	APEC
GCF_003318705.1_ASM331870v1	APEC
GCF_003318735.1_ASM331873v1	APEC
GCF_003318745.1_ASM331874v1	APEC
GCF_003318755.1_ASM331875v1	APEC
GCF_003318765.1_ASM331876v1	APEC
GCF_003318815.1_ASM331881v1	APEC
GCF_003318825.1_ASM331882v1	APEC
GCF_003318855.1_ASM331885v1	APEC
GCF_003318865.1_ASM331886v1	APEC
GCF_003318875.1_ASM331887v1	APEC
GCF_003318935.1_ASM331893v1	APEC
GCF_003318945.1_ASM331894v1	APEC
GCF_003318965.1_ASM331896v1	APEC
GCF_003318985.1_ASM331898v1	APEC
GCF_003319015.1_ASM331901v1	APEC
GCF_003319035.1_ASM331903v1	APEC
GCF_003319045.1_ASM331904v1	APEC
GCF_003319075.1_ASM331907v1	APEC
GCF_003337815.1_ASM333781v1	APEC
GCF_003337825.1_ASM333782v1	APEC
GCF_003337835.1_ASM333783v1	APEC
GCF_003337865.1_ASM333786v1	APEC
GCF_003337895.1_ASM333789v1	APEC
GCF_003337905.1_ASM333790v1	APEC
GCF_003337935.1_ASM333793v1	APEC
GCF_003337945.1_ASM333794v1	APEC
GCF_003337975.1_ASM333797v1	APEC
GCF_003337985.1_ASM333798v1	APEC
GCF_003338015.1_ASM333801v1	APEC
GCF_003338035.1_ASM333803v1	APEC
GCF_003338055.1_ASM333805v1	APEC
GCF_003338065.1_ASM333806v1	APEC
GCF_003338075.1_ASM333807v1	APEC
GCF_003338115.1_ASM333811v1	APEC
GCF_003338135.1_ASM333813v1	APEC
GCF_003338155.1_ASM333815v1	APEC
GCF_003338165.1_ASM333816v1	APEC
GCF_003338175.1_ASM333817v1	APEC
GCF_003338215.1_ASM333821v1	APEC
GCF_003338225.1_ASM333822v1	APEC
GCF_003338235.1_ASM333823v1	APEC
GCF_003338275.1_ASM333827v1	APEC
GCF_003338295.1_ASM333829v1	APEC
GCF_003338305.1_ASM333830v1	APEC
GCF_003338325.1_ASM333832v1	APEC
GCF_003338355.1_ASM333835v1	APEC
GCF_003338365.1_ASM333836v1	APEC
GCF_003338395.1_ASM333839v1	APEC
GCF_003338405.1_ASM333840v1	APEC
GCF_003338435.1_ASM333843v1	APEC
GCF_003338445.1_ASM333844v1	APEC
GCF_003338455.1_ASM333845v1	APEC
GCF_003338465.1_ASM333846v1	APEC
GCF_003338515.1_ASM333851v1	APEC
GCF_003338525.1_ASM333852v1	APEC
GCF_003338535.1_ASM333853v1	APEC
GCF_003338545.1_ASM333854v1	APEC
GCF_003338635.1_ASM333863v1	APEC
GCF_003338645.1_ASM333864v1	APEC
GCF_003338655.1_ASM333865v1	APEC
GCF_003338695.1_ASM333869v1	APEC
GCF_003338705.1_ASM333870v1	APEC
GCF_003338735.1_ASM333873v1	APEC
GCF_003338785.1_ASM333878v1	APEC
GCF_003338805.1_ASM333880v1	APEC
GCF_003338815.1_ASM333881v1	APEC
GCF_003338865.1_ASM333886v1	APEC
GCF_003338875.1_ASM333887v1	APEC
GCF_003338885.1_ASM333888v1	APEC
GCF_003338905.1_ASM333890v1	APEC
GCF_003338945.1_ASM333894v1	APEC
GCF_003338955.1_ASM333895v1	APEC
GCF_003338965.1_ASM333896v1	APEC
GCF_003338975.1_ASM333897v1	APEC
GCF_003339025.1_ASM333902v1	APEC
GCF_003339565.1_ASM333956v1	APEC
GCF_003602135.1_ASM360213v1	APEC
GCF_004959985.1_ASM495998v1	APEC
GCF_004959995.1_ASM495999v1	APEC
GCF_004960005.1_ASM496000v1	APEC
GCF_004960015.1_ASM496001v1	APEC
GCF_004960025.1_ASM496002v1	APEC
GCF_004960085.1_ASM496008v1	APEC
GCF_004960095.1_ASM496009v1	APEC
GCF_004960105.1_ASM496010v1	APEC
GCF_004960115.1_ASM496011v1	APEC
GCF_004960125.1_ASM496012v1	APEC
GCF_004960145.1_ASM496014v1	APEC
GCF_004960195.1_ASM496019v1	APEC
GCF_004960205.1_ASM496020v1	APEC
GCF_004960225.1_ASM496022v1	APEC
GCF_004960235.1_ASM496023v1	APEC
GCF_004960255.1_ASM496025v1	APEC
GCF_004960265.1_ASM496026v1	APEC
GCF_004960315.1_ASM496031v1	APEC
GCF_004960325.1_ASM496032v1	APEC
GCF_004960345.1_ASM496034v1	APEC
GCF_004960365.1_ASM496036v1	APEC
GCF_004960395.1_ASM496039v1	APEC
GCF_004960405.1_ASM496040v1	APEC
GCF_004960415.1_ASM496041v1	APEC
GCF_004960425.1_ASM496042v1	APEC
GCF_004960485.1_ASM496048v1	APEC
GCF_004960495.1_ASM496049v1	APEC
GCF_004960505.1_ASM496050v1	APEC
GCF_004960515.1_ASM496051v1	APEC
GCF_004960525.1_ASM496052v1	APEC
GCF_004960575.1_ASM496057v1	APEC
GCF_004960595.1_ASM496059v1	APEC
GCF_004960605.1_ASM496060v1	APEC
GCF_004960625.1_ASM496062v1	APEC
GCF_004960635.1_ASM496063v1	APEC
GCF_004960645.1_ASM496064v1	APEC
GCF_004960695.1_ASM496069v1	APEC
GCF_004960715.1_ASM496071v1	APEC
GCF_004960725.1_ASM496072v1	APEC
GCF_004960735.1_ASM496073v1	APEC
GCF_004960745.1_ASM496074v1	APEC
GCF_004960775.1_ASM496077v1	APEC
GCF_004960805.1_ASM496080v1	APEC
GCF_004960825.1_ASM496082v1	APEC
GCF_004960835.1_ASM496083v1	APEC
GCF_004960875.1_ASM496087v1	APEC
GCF_004960895.1_ASM496089v1	APEC
GCF_004960915.1_ASM496091v1	APEC
GCF_004960925.1_ASM496092v1	APEC
GCF_004960945.1_ASM496094v1	APEC
GCF_004960955.1_ASM496095v1	APEC
GCF_004960965.1_ASM496096v1	APEC
GCF_004961025.1_ASM496102v1	APEC
GCF_004961035.1_ASM496103v1	APEC
GCF_004961045.1_ASM496104v1	APEC
GCF_004961055.1_ASM496105v1	APEC
GCF_004961075.1_ASM496107v1	APEC
GCF_004961315.1_ASM496131v1	APEC
GCF_005574095.1_ASM557409v1	APEC
GCF_005574105.1_ASM557410v1	APEC
GCF_005574115.1_ASM557411v1	APEC
GCF_005574175.1_ASM557417v1	APEC
GCF_009898445.1_ASM989844v1	APEC
GCF_009898505.1_ASM989850v1	APEC
GCF_009898525.1_ASM989852v1	APEC
GCF_009898535.1_ASM989853v1	APEC
GCF_009903585.1_ASM990358v1	APEC
GCF_009903595.1_ASM990359v1	APEC
SRR11405983	APEC
SRR11405984	APEC
SRR11405985	APEC
SRR11405986	APEC
SRR11405987	APEC
SRR11405988	APEC
SRR11405989	APEC
SRR11405990	APEC
SRR11405991	APEC
SRR11405992	APEC
SRR11405993	APEC
SRR11405994	APEC
SRR11405995	APEC
SRR11405996	APEC
SRR11405997	APEC
SRR11405998	APEC
SRR11405999	APEC
SRR11406000	APEC
SRR11406001	APEC
SRR11406002	APEC
SRR11406003	APEC
SRR11406004	APEC
SRR11406005	APEC
SRR11406006	APEC
SRR11406007	APEC
SRR11406008	APEC
SRR11406009	APEC
SRR11406010	APEC
SRR11406011	APEC
SRR11406012	APEC
SRR11406013	APEC
SRR11406014	APEC
SRR11406015	APEC
SRR11406016	APEC
SRR11406017	APEC
SRR11406018	APEC
SRR11406019	APEC
SRR11406020	APEC
SRR11406021	APEC
SRR11406022	APEC
SRR11406023	APEC
SRR11406024	APEC
SRR11406025	APEC
SRR11406026	APEC
SRR11406027	APEC
SRR11406028	APEC
SRR11406029	APEC
SRR11406030	APEC
SRR11406031	APEC
SRR11406032	APEC
SRR11406033	APEC
SRR11406034	APEC
SRR11406035	APEC
SRR11406036	APEC
SRR11406037	APEC
SRR11406038	APEC
SRR11406039	APEC
SRR11406040	APEC
SRR11406041	APEC
SRR11406042	APEC
SRR11410511	APEC
SRR11410512	APEC
SRR11410513	APEC
SRR11410514	APEC
SRR11410515	APEC
SRR11410516	APEC
SRR11410517	APEC
SRR11410518	APEC
SRR11410519	APEC
SRR11410520	APEC
SRR11410521	APEC
SRR11410522	APEC
SRR11410523	APEC
SRR11410524	APEC
SRR11410525	APEC
SRR11410526	APEC
SRR11410527	APEC
SRR11473176	APEC
SRR11473177	APEC
SRR11473178	APEC
SRR11473179	APEC
SRR11473180	APEC
SRR11473181	APEC
SRR11473182	APEC
SRR11473183	APEC
SRR11473184	APEC
SRR11473185	APEC
SRR11473186	APEC
SRR11473187	APEC
SRR11473188	APEC
SRR11473189	APEC
SRR11473190	APEC
SRR11473191	APEC
SRR11473192	APEC
SRR11473193	APEC
SRR11473194	APEC
SRR11473195	APEC
SRR11473196	APEC
SRR11473197	APEC
SRR11473198	APEC
SRR11473199	APEC
SRR11473200	APEC
SRR11473201	APEC
SRR11473202	APEC
SRR11473203	APEC
SRR11473204	APEC
SRR11473205	APEC
SRR11473206	APEC
SRR11473207	APEC
SRR11473208	APEC
SRR11473209	APEC
SRR11473210	APEC
SRR11473211	APEC
SRR11473212	APEC
SRR11473213	APEC
SRR11473214	APEC
SRR11473215	APEC
SRR11473216	APEC
SRR11473217	APEC
SRR11473218	APEC
SRR11473219	APEC
SRR11473220	APEC
SRR11473221	APEC
SRR11473222	APEC
SRR11473223	APEC
SRR11473224	APEC
SRR11473225	APEC
SRR11473226	APEC
SRR11473227	APEC
SRR11473228	APEC
SRR11473229	APEC
SRR11473230	APEC
SRR11473231	APEC
SRR11473232	APEC
SRR11473233	APEC
SRR11473234	APEC
SRR11473235	APEC
SRR11473236	APEC
SRR11473237	APEC
SRR11473238	APEC
SRR11473239	APEC
SRR11473240	APEC
SRR11473241	APEC
SRR11473242	APEC
SRR11473243	APEC
SRR11473244	APEC
SRR11473245	APEC
SRR11473246	APEC
SRR11473247	APEC
SRR11473248	APEC
SRR11473249	APEC
SRR11473250	APEC
SRR11473251	APEC
SRR11473252	APEC
SRR11473253	APEC
SRR11473254	APEC
SRR11473255	APEC
SRR11473256	APEC
SRR11473257	APEC
SRR11473258	APEC
SRR11473259	APEC
SRR11473260	APEC
SRR11473261	APEC
SRR11473262	APEC
SRR11473263	APEC
SRR11473264	APEC
SRR11473265	APEC
SRR11473266	APEC
SRR11473267	APEC
SRR11473268	APEC
SRR11473269	APEC
SRR11473270	APEC
SRR11473271	APEC
SRR11473272	APEC
SRR11473273	APEC
SRR11473274	APEC
SRR11473275	APEC
SRR11473276	APEC
SRR11473277	APEC
SRR11473278	APEC
SRR11473279	APEC
SRR11473280	APEC
SRR11473281	APEC
SRR11473282	APEC
SRR11473283	APEC
SRR11473284	APEC
SRR11473285	APEC
SRR11473286	APEC
SRR11473287	APEC
SRR11473288	APEC
SRR11473289	APEC
SRR11473290	APEC
SRR11473291	APEC
SRR11473292	APEC
SRR11473293	APEC
SRR11473294	APEC
SRR11473295	APEC
SRR11473296	APEC
SRR11473297	APEC
SRR11473298	APEC
SRR11473299	APEC
SRR11473300	APEC
SRR11473301	APEC
SRR11473302	APEC
SRR11473303	APEC
SRR11473304	APEC
SRR11473305	APEC
SRR11473306	APEC
SRR11473307	APEC
SRR11473308	APEC
SRR11473309	APEC
SRR11473310	APEC
SRR11473311	APEC
SRR11473312	APEC
SRR11473313	APEC
SRR11473314	APEC
SRR11473315	APEC
SRR11473316	APEC
SRR11473317	APEC
SRR11473318	APEC
SRR11473319	APEC
SRR11473320	APEC
SRR11473321	APEC
SRR11473322	APEC
SRR11473323	APEC
SRR11473324	APEC
SRR11473325	APEC
SRR11473326	APEC
SRR11473327	APEC
SRR11473328	APEC
SRR11473329	APEC
SRR11473330	APEC
SRR11473331	APEC
SRR11473332	APEC
SRR11473333	APEC
SRR11473334	APEC
SRR11473335	APEC
SRR11473336	APEC
SRR11473337	APEC
SRR11473338	APEC
SRR11473339	APEC
SRR11473340	APEC
SRR11473341	APEC
SRR11473342	APEC
SRR11473343	APEC
SRR11473344	APEC
SRR11473345	APEC
SRR11473346	APEC
SRR11473347	APEC
SRR11473348	APEC
SRR11473349	APEC
SRR11473350	APEC
SRR11473351	APEC
SRR11473352	APEC
SRR11473353	APEC
SRR11473354	APEC
SRR11473355	APEC
SRR11473356	APEC
SRR11473357	APEC
SRR9663515	APEC
SRR9663516	APEC
SRR9663517	APEC
SRR9663518	APEC
SRR9663519	APEC
SRR9663520	APEC
SRR9663521	APEC
SRR9663522	APEC
SRR9663523	APEC
SRR9663524	APEC
SRR9663525	APEC
SRR9663526	APEC
SRR9663527	APEC
SRR9663528	APEC
SRR9663529	APEC
SRR9663530	APEC
SRR9663531	APEC
SRR9663532	APEC
SRR9663533	APEC
SRR9663534	APEC
SRR9663535	APEC
SRR9663536	APEC
SRR9663537	APEC
SRR9663538	APEC
SRR9663539	APEC
SRR9663540	APEC
SRR9663541	APEC
SRR9663542	APEC
SRR9663543	APEC
SRR9663544	APEC
SRR9663545	APEC
SRR9663546	APEC
GCF_000285655.3_EC958.v1	DAEC
GCF_000326345.1_Esch_coli_KTE139_V1	DAEC
GCF_000326365.1_Esch_coli_KTE148_V1	DAEC
GCF_000326885.1_Esch_coli_KTE85_V1	DAEC
GCF_000350785.1_Esch_coli_KTE21_V1	DAEC
GCF_000351085.1_Esch_coli_KTE205_V1	DAEC
GCF_000351225.1_Esch_coli_KTE216_V1	DAEC
GCF_000351745.1_Esch_coli_KTE80_V1	DAEC
GCF_000352065.1_Esch_coli_KTE6_V1	DAEC
GCF_000353045.1_Esch_coli_KTE211_V1	DAEC
GCF_000407845.1_Esch_coli_KTE20_V1	DAEC
GCF_000407965.1_Esch_coli_KTE36_V1	DAEC
GCF_000408065.1_Esch_coli_KTE182_V1	DAEC
GCF_000456385.1_Esch_coli_HVH_26_4-5703913_V1	DAEC
GCF_000456965.1_Esch_coli_HVH_68_4-0888028_V1	DAEC
GCF_000458295.1_Esch_coli_HVH_154_4-5636698_V1	DAEC
GCF_000459315.1_Esch_coli_HVH_213_4-3042928_V1	DAEC
GCF_000460235.1_Esch_coli_UMEA_3122-1_V1	DAEC
GCF_000460835.1_Esch_coli_UMEA_3212-1_V1	DAEC
GCF_000460855.1_Esch_coli_UMEA_3215-1_V1	DAEC
GCF_000461395.1_Esch_coli_UMEA_3592-1_V1	DAEC
GCF_000461415.1_Esch_coli_UMEA_3609-1_V1	DAEC
GCF_000488135.1_Esch_coli_UMEA_3323-1_V1	DAEC
GCF_000488435.1_ASM48843v1	DAEC
GCF_000488455.1_ASM48845v1	DAEC
GCF_000492255.1_Esch_coli_BIDMC_38_V1	DAEC
GCF_000692775.1_Esch_coli_MGH_58_V1	DAEC
GCF_000704145.1_ASM70414v1	DAEC
GCF_000713695.1_ASM71369v1	DAEC
GCF_000713735.1_ASM71373v1	DAEC
GCF_000779975.1_ASM77997v1	DAEC
GCF_000780615.1_ASM78061v1	DAEC
GCF_000968515.1_ASM96851v1	DAEC
GCF_001032735.1_Esch_coli_CHS199_V1	DAEC
GCF_001306715.1_ASM130671v1	DAEC
GCF_001442595.1_ASM144259v1	DAEC
GCF_001520395.1_ASM152039v1	DAEC
GCF_001521395.1_ASM152139v1	DAEC
GCF_001521555.1_ASM152155v1	DAEC
GCF_001571595.1_ASM157159v1	DAEC
GCF_001571745.1_ASM157174v1	DAEC
GCF_002001525.1_ASM200152v1	DAEC
GCF_002233015.1_ASM223301v1	DAEC
GCF_002244095.1_ASM224409v1	DAEC
GCF_002244115.1_ASM224411v1	DAEC
GCF_002244785.1_ASM224478v1	DAEC
GCF_002248225.1_ASM224822v1	DAEC
GCF_002284685.1_ASM228468v1	DAEC
GCF_002284815.1_ASM228481v1	DAEC
GCF_002416935.1_ASM241693v1	DAEC
GCF_002442245.1_ASM244224v1	DAEC
GCF_002464165.1_ASM246416v1	DAEC
GCF_002465965.1_ASM246596v1	DAEC
GCF_002468745.1_ASM246874v1	DAEC
GCF_002528925.1_ASM252892v1	DAEC
GCF_002573015.1_ASM257301v1	DAEC
GCF_003317295.1_ASM331729v1	DAEC
GCF_003317335.1_ASM331733v1	DAEC
GCF_003317475.1_ASM331747v1	DAEC
GCF_003317495.1_ASM331749v1	DAEC
GCF_003317685.1_ASM331768v1	DAEC
GCF_003317915.1_ASM331791v1	DAEC
GCF_003318055.1_ASM331805v1	DAEC
GCF_003427435.1_ASM342743v1	DAEC
GCF_003427585.1_ASM342758v1	DAEC
GCF_003427875.1_ASM342787v1	DAEC
GCF_003460365.1_ASM346036v1	DAEC
GCF_003628175.1_ASM362817v1	DAEC
GCF_003856285.1_ASM385628v1	DAEC
GCF_003856635.1_ASM385663v1	DAEC
GCF_003892355.1_ASM389235v1	DAEC
GCF_003892605.1_ASM389260v1	DAEC
GCF_004100085.1_ASM410008v1	DAEC
GCF_004566385.1_ASM456638v1	DAEC
GCF_004566675.1_ASM456667v1	DAEC
GCF_004567495.1_ASM456749v1	DAEC
GCF_004567985.1_ASM456798v1	DAEC
GCF_004568135.1_ASM456813v1	DAEC
GCF_004568155.1_ASM456815v1	DAEC
GCF_004568615.1_ASM456861v1	DAEC
GCF_004569085.1_ASM456908v1	DAEC
GCF_004790715.1_ASM479071v1	DAEC
GCF_004803125.1_ASM480312v1	DAEC
GCF_004803215.1_ASM480321v1	DAEC
GCF_005383285.1_ASM538328v1	DAEC
GCF_005383385.1_ASM538338v1	DAEC
GCF_005386785.1_ASM538678v1	DAEC
GCF_006229265.1_ASM622926v1	DAEC
GCF_006230875.1_ASM623087v1	DAEC
GCF_006232845.1_ASM623284v1	DAEC
GCF_006233685.1_ASM623368v1	DAEC
GCF_006234035.1_ASM623403v1	DAEC
GCF_006234145.1_ASM623414v1	DAEC
GCF_006234155.1_ASM623415v1	DAEC
GCF_006234455.1_ASM623445v1	DAEC
GCF_006234575.1_ASM623457v1	DAEC
GCF_006234705.1_ASM623470v1	DAEC
GCF_006234755.1_ASM623475v1	DAEC
GCF_006234765.1_ASM623476v1	DAEC
GCF_006234855.1_ASM623485v1	DAEC
GCF_006234865.1_ASM623486v1	DAEC
GCF_006235035.1_ASM623503v1	DAEC
GCF_006235135.1_ASM623513v1	DAEC
GCF_006235235.1_ASM623523v1	DAEC
GCF_006235245.1_ASM623524v1	DAEC
GCF_006235655.1_ASM623565v1	DAEC
GCF_006235825.1_ASM623582v1	DAEC
GCF_006236285.1_ASM623628v1	DAEC
GCF_006236295.1_ASM623629v1	DAEC
GCF_006236395.1_ASM623639v1	DAEC
GCF_006236485.1_ASM623648v1	DAEC
GCF_006236505.1_ASM623650v1	DAEC
GCF_006236785.1_ASM623678v1	DAEC
GCF_006236805.1_ASM623680v1	DAEC
GCF_006236905.1_ASM623690v1	DAEC
GCF_006236975.1_ASM623697v1	DAEC
GCF_006236995.1_ASM623699v1	DAEC
GCF_006237235.1_ASM623723v1	DAEC
GCF_006237385.1_ASM623738v1	DAEC
GCF_006237485.1_ASM623748v1	DAEC
GCF_006237525.1_ASM623752v1	DAEC
GCF_006237605.1_ASM623760v1	DAEC
GCF_006237955.1_ASM623795v1	DAEC
GCF_006237985.1_ASM623798v1	DAEC
GCF_006238075.1_ASM623807v1	DAEC
GCF_006238095.1_ASM623809v1	DAEC
GCF_006238135.1_ASM623813v1	DAEC
GCF_006239125.1_ASM623912v1	DAEC
GCF_006241065.1_ASM624106v1	DAEC
GCF_006241095.1_ASM624109v1	DAEC
GCF_006241135.1_ASM624113v1	DAEC
GCF_006352105.1_ASM635210v1	DAEC
GCF_008041355.1_ASM804135v1	DAEC
GCF_008082755.1_ASM808275v1	DAEC
GCF_009649305.1_ASM964930v1	DAEC
GCF_009720065.1_ASM972006v1	DAEC
GCF_009720085.1_ASM972008v1	DAEC
GCF_009720095.1_ASM972009v1	DAEC
GCF_010365385.1_ASM1036538v1	DAEC
GCF_012030375.1_ASM1203037v1	DAEC
GCF_012056185.1_ASM1205618v1	DAEC
GCF_013131595.1_ASM1313159v1	DAEC
GCF_013169615.1_ASM1316961v1	DAEC
GCF_013282275.1_ASM1328227v1	DAEC
GCF_013315675.1_ASM1331567v1	DAEC
GCF_013347985.1_ASM1334798v1	DAEC
GCF_013359115.1_ASM1335911v1	DAEC
GCF_013360005.1_ASM1336000v1	DAEC
GCF_013360015.1_ASM1336001v1	DAEC
GCF_013368355.1_ASM1336835v1	DAEC
GCF_013368385.1_ASM1336838v1	DAEC
GCF_013368395.1_ASM1336839v1	DAEC
GCF_013395495.1_ASM1339549v1	DAEC
GCF_013404275.1_ASM1340427v1	DAEC
GCF_013404455.1_ASM1340445v1	DAEC
GCF_013404505.1_ASM1340450v1	DAEC
GCF_013404535.1_ASM1340453v1	DAEC
GCF_013605555.1_ASM1360555v1	DAEC
GCF_013605805.1_ASM1360580v1	DAEC
GCF_013606025.1_ASM1360602v1	DAEC
GCF_014145345.1_ASM1414534v1	DAEC
GCF_014145355.1_ASM1414535v1	DAEC
GCF_014169115.1_ASM1416911v1	DAEC
GCF_014493925.1_ASM1449392v1	DAEC
GCF_014494055.1_ASM1449405v1	DAEC
GCF_014494195.1_ASM1449419v1	DAEC
GCF_014494205.1_ASM1449420v1	DAEC
GCF_014494715.1_ASM1449471v1	DAEC
GCF_014878995.1_ASM1487899v1	DAEC
GCF_014879175.1_ASM1487917v1	DAEC
GCF_014925945.1_ASM1492594v1	DAEC
GCF_015163165.1_ASM1516316v1	DAEC
GCF_015265535.1_ASM1526553v1	DAEC
GCF_015265545.1_ASM1526554v1	DAEC
GCF_015265645.1_ASM1526564v1	DAEC
GCF_015374485.1_ASM1537448v1	DAEC
GCF_015701015.1_ASM1570101v1	DAEC
GCF_016530385.1_ASM1653038v1	DAEC
GCF_016530825.1_ASM1653082v1	DAEC
GCF_016615355.1_ASM1661535v1	DAEC
GCF_016616735.1_ASM1661673v1	DAEC
GCF_016761155.1_ASM1676115v1	DAEC
GCF_016859985.1_ASM1685998v1	DAEC
GCF_016860125.1_ASM1686012v1	DAEC
GCF_016860265.1_ASM1686026v1	DAEC
GCF_017052575.1_ASM1705257v1	DAEC
GCF_017896475.1_ASM1789647v1	DAEC
GCF_017896595.1_ASM1789659v1	DAEC
GCF_018095265.1_ASM1809526v1	DAEC
GCF_019249955.1_ASM1924995v1	DAEC
GCF_019282535.1_ASM1928253v1	DAEC
GCF_019282695.1_ASM1928269v1	DAEC
GCF_019282715.1_ASM1928271v1	DAEC
GCF_019282725.1_ASM1928272v1	DAEC
GCF_019282795.1_ASM1928279v1	DAEC
GCF_019311755.1_ASM1931175v1	DAEC
GCF_019311955.1_ASM1931195v1	DAEC
GCF_019312205.1_ASM1931220v1	DAEC
GCF_019312345.1_ASM1931234v1	DAEC
GCF_019351805.1_ASM1935180v1	DAEC
GCF_019428525.1_ASM1942852v1	DAEC
GCF_019428565.1_ASM1942856v1	DAEC
GCF_019428585.1_ASM1942858v1	DAEC
GCF_019428605.1_ASM1942860v1	DAEC
GCF_019509545.1_ASM1950954v1	DAEC
GCF_019730825.1_ASM1973082v1	DAEC
GCF_019878765.1_ASM1987876v1	DAEC
GCF_019878825.1_ASM1987882v1	DAEC
GCF_020085175.1_ASM2008517v1	DAEC
GCF_020085195.1_ASM2008519v1	DAEC
GCF_020085275.1_ASM2008527v1	DAEC
GCF_020089645.1_ASM2008964v1	DAEC
GCF_020089685.1_ASM2008968v1	DAEC
GCF_020406195.1_ASM2040619v1	DAEC
GCF_900119685.1_26578_F01	DAEC
GCF_900448475.1_32512_F01	DAEC
GCF_900448765.1_38389_D01	DAEC
GCF_900448965.1_38502_F01	DAEC
GCF_900448985.1_38490_E02	DAEC
GCF_900449475.1_39282_F01	DAEC
GCF_900449685.1_39130_B01	DAEC
GCF_900520345.1_ASM90052034v1	DAEC
GCF_900520395.1_ASM90052039v1	DAEC
GCF_900622635.1_B36	DAEC
GCF_902668595.1_EC1_20_assembly	DAEC
GCF_902668635.1_EC0_33_assembly	DAEC
GCF_902668725.1_EC0_10_assembly	DAEC
GCF_904863305.1_MSB1_3B	DAEC
GCF_904864615.1_MSB1_7A	DAEC
GCF_000027125.1_ASM2712v1	EAEC
GCF_000221885.1_E.coli_0104_H4_Illumina_1.0	EAEC
GCF_000235045.1_Esch_coli_11-4632_C5_V2	EAEC
GCF_000235065.1_Esch_coli_11-4632_C4_V2	EAEC
GCF_000235085.1_Esch_coli_11-4632_C3_V2	EAEC
GCF_000235105.1_Esch_coli_11-4632_C2_V2	EAEC
GCF_000235125.1_Esch_coli_11-4632_C1_V2	EAEC
GCF_000235145.1_Esch_coli_11-4623_V2	EAEC
GCF_000235165.1_Esch_coli_11-4522_V2	EAEC
GCF_000235185.1_Esch_coli_11-4404_V2	EAEC
GCF_000235205.1_Esch_coli_11-3677_V2	EAEC
GCF_000235225.1_Esch_coli_09-7901_V2	EAEC
GCF_000235245.1_Esch_coli_04-8351_V2	EAEC
GCF_000235265.1_Esch_coli_C236-11_V2	EAEC
GCF_000235285.1_Esch_coli_C227-11_V2	EAEC
GCF_000258615.1_ASM25861v1	EAEC
GCF_000258635.1_ASM25863v1	EAEC
GCF_000299255.1_ASM29925v1	EAEC
GCF_000299455.1_ASM29945v1	EAEC
GCF_000299475.1_ASM29947v1	EAEC
GCF_000319835.1_Esch_coli_11-02318_V1	EAEC
GCF_000319875.1_Esch_coli_Ec_11-9990_V2	EAEC
GCF_000319915.1_Esch_coli_Ec11-4984_V1	EAEC
GCF_000319935.1_Esch_coli_Ec11-5604_V1	EAEC
GCF_000319955.1_Esch_coli_Ec11-4986_V1	EAEC
GCF_000319975.1_Esch_coli_Ec11-4987_V1	EAEC
GCF_000319995.1_Esch_coli_11-02030_V1	EAEC
GCF_000320015.1_Esch_coli_11-02033-1_V1	EAEC
GCF_000320035.1_Esch_coli_11-02092_V1	EAEC
GCF_000320045.1_Esch_coli_Ec_11-9941_V6	EAEC
GCF_000320075.1_Esch_coli_11-02093_V1	EAEC
GCF_000320095.1_Esch_coli_11-02281_V1	EAEC
GCF_000320115.1_Esch_coli_11-02913_V1	EAEC
GCF_000320135.1_Esch_coli_11-03439_V1	EAEC
GCF_000320155.1_Esch_coli_11-03943_V1	EAEC
GCF_000320175.1_Esch_coli_11-04080_V1	EAEC
GCF_000320195.1_Esch_coli_Ec11-4988_V1	EAEC
GCF_000320215.1_Esch_coli_Ec11-5603_V1	EAEC
GCF_000320235.1_Esch_coli_Ec11-6006_V1	EAEC
GCF_000320255.1_Esch_coli_Ec12-0465_V1	EAEC
GCF_000320275.1_Esch_coli_Ec12-0466_V1	EAEC
GCF_000350025.2_C48_93_IrSpV01	EAEC
GCF_000350045.2_C43_90_IrSpV01	EAEC
GCF_000351985.1_Esch_coli_KTE161_V1	EAEC
GCF_000460635.1_Esch_coli_UMEA_3180-1_V1	EAEC
GCF_000616385.2_Ec2011EL-1675A	EAEC
GCF_000617985.2_EcK1516	EAEC
GCF_000627095.1_ASM62709v1	EAEC
GCF_000627175.1_ASM62717v1	EAEC
GCF_000627215.1_ASM62721v1	EAEC
GCF_000700205.1_ASM70020v1	EAEC
GCF_000703385.1_ASM70338v1	EAEC
GCF_000703565.1_ASM70356v1	EAEC
GCF_000703745.1_ASM70374v1	EAEC
GCF_000703805.1_ASM70380v1	EAEC
GCF_000703825.1_ASM70382v1	EAEC
GCF_000703865.1_ASM70386v1	EAEC
GCF_000703885.1_ASM70388v1	EAEC
GCF_000703965.1_ASM70396v1	EAEC
GCF_000704125.1_ASM70412v1	EAEC
GCF_000704285.1_ASM70428v1	EAEC
GCF_000704525.1_ASM70452v1	EAEC
GCF_000704545.1_ASM70454v1	EAEC
GCF_000704785.1_ASM70478v1	EAEC
GCF_000704805.1_ASM70480v1	EAEC
GCF_000704825.1_ASM70482v1	EAEC
GCF_000711375.1_ASM71137v1	EAEC
GCF_000711515.1_ASM71151v1	EAEC
GCF_000711565.1_ASM71156v1	EAEC
GCF_000713855.1_ASM71385v1	EAEC
GCF_000713905.1_ASM71390v1	EAEC
GCF_000714335.1_ASM71433v1	EAEC
GCF_000947935.1_ASM94793v1	EAEC
GCF_000947945.1_ASM94794v1	EAEC
GCF_000947975.1_ASM94797v1	EAEC
GCF_000947985.1_ASM94798v1	EAEC
GCF_000947995.1_ASM94799v1	EAEC
GCF_000967155.2_HUSEC2011CHR1	EAEC
GCF_001420045.1_ASM142004v1	EAEC
GCF_001881515.1_ASM188151v1	EAEC
GCF_001886895.1_ASM188689v1	EAEC
GCF_002001715.1_ASM200171v1	EAEC
GCF_002133765.1_ASM213376v1	EAEC
GCF_002207605.1_ASM220760v1	EAEC
GCF_002209105.2_ASM220910v2	EAEC
GCF_002228775.1_ASM222877v1	EAEC
GCF_002229245.1_ASM222924v1	EAEC
GCF_002231655.1_ASM223165v1	EAEC
GCF_002353035.1_ASM235303v1	EAEC
GCF_002393365.1_ASM239336v1	EAEC
GCF_002393465.1_ASM239346v1	EAEC
GCF_002407385.1_ASM240738v1	EAEC
GCF_002442395.1_ASM244239v1	EAEC
GCF_002461035.1_ASM246103v1	EAEC
GCF_002474785.1_ASM247478v1	EAEC
GCF_002509865.1_ASM250986v1	EAEC
GCF_002554485.1_ASM255448v1	EAEC
GCF_002573375.1_ASM257337v1	EAEC
GCF_002946715.1_ASM294671v1	EAEC
GCF_002983645.1_ASM298364v1	EAEC
GCF_003334765.1_ASM333476v1	EAEC
GCF_003418725.1_ASM341872v1	EAEC
GCF_003418805.1_ASM341880v1	EAEC
GCF_003433275.1_ASM343327v1	EAEC
GCF_003981215.1_ASM398121v1	EAEC
GCF_003981245.1_ASM398124v1	EAEC
GCF_003981285.1_ASM398128v1	EAEC
GCF_003982675.1_ASM398267v1	EAEC
GCF_003983165.1_ASM398316v1	EAEC
GCF_003983865.1_ASM398386v1	EAEC
GCF_003984305.1_ASM398430v1	EAEC
GCF_004011015.1_ASM401101v1	EAEC
GCF_004100285.1_ASM410028v1	EAEC
GCF_004523665.1_ASM452366v1	EAEC
GCF_004567835.1_ASM456783v1	EAEC
GCF_005014075.1_ASM501407v1	EAEC
GCF_006230105.1_ASM623010v1	EAEC
GCF_006233925.1_ASM623392v1	EAEC
GCF_006364695.1_ASM636469v1	EAEC
GCF_008041155.1_ASM804115v1	EAEC
GCF_009709745.1_ASM970974v1	EAEC
GCF_010078215.1_ASM1007821v1	EAEC
GCF_013073485.1_ASM1307348v1	EAEC
GCF_013358915.1_ASM1335891v1	EAEC
GCF_013358955.1_ASM1335895v1	EAEC
GCF_013359025.1_ASM1335902v1	EAEC
GCF_013359045.1_ASM1335904v1	EAEC
GCF_013359985.1_ASM1335998v1	EAEC
GCF_013395685.1_ASM1339568v1	EAEC
GCF_013395755.1_ASM1339575v1	EAEC
GCF_013404205.1_ASM1340420v1	EAEC
GCF_013404375.1_ASM1340437v1	EAEC
GCF_013424985.1_ASM1342498v1	EAEC
GCF_013425125.1_ASM1342512v1	EAEC
GCF_013694085.1_ASM1369408v1	EAEC
GCF_013694115.1_ASM1369411v1	EAEC
GCF_014169915.1_ASM1416991v1	EAEC
GCF_014216695.1_ASM1421669v1	EAEC
GCF_014216815.1_ASM1421681v1	EAEC
GCF_014216835.1_ASM1421683v1	EAEC
GCF_014216875.1_ASM1421687v1	EAEC
GCF_014494735.1_ASM1449473v1	EAEC
GCF_014862665.1_ASM1486266v1	EAEC
GCF_014895435.1_ASM1489543v1	EAEC
GCF_015160355.1_ASM1516035v1	EAEC
GCF_015160475.1_ASM1516047v1	EAEC
GCF_015208625.1_ASM1520862v1	EAEC
GCF_015508805.1_ASM1550880v1	EAEC
GCF_015509005.1_ASM1550900v1	EAEC
GCF_015699115.1_ASM1569911v1	EAEC
GCF_016587155.1_ASM1658715v1	EAEC
GCF_016760995.1_ASM1676099v1	EAEC
GCF_016761435.1_ASM1676143v1	EAEC
GCF_016785405.1_ASM1678540v1	EAEC
GCF_016786005.1_ASM1678600v1	EAEC
GCF_016888625.1_ASM1688862v1	EAEC
GCF_017584325.1_ASM1758432v1	EAEC
GCF_018326125.1_ASM1832612v1	EAEC
GCF_018326225.1_ASM1832622v1	EAEC
GCF_020089695.1_ASM2008969v1	EAEC
GCF_900448895.1_38351_F01	EAEC
GCF_900449135.1_38891_B02	EAEC
GCF_900449575.1_39111_A01	EAEC
GCF_000006665.1_ASM666v1	EHEC
GCF_000008865.2_ASM886v2	EHEC
GCF_000010745.1_ASM1074v1	EHEC
GCF_000010765.1_ASM1076v1	EHEC
GCF_000021125.1_ASM2112v1	EHEC
GCF_000022225.1_ASM2222v1	EHEC
GCF_000091005.1_ASM9100v1	EHEC
GCF_000155125.1_ASM15512v1	EHEC
GCF_000181735.1_ASM18173v1	EHEC
GCF_000181755.1_ASM18175v1	EHEC
GCF_000181775.1_ASM18177v1	EHEC
GCF_000194395.1_ASM19439v2	EHEC
GCF_000215205.1_ASM21520v2	EHEC
GCF_000234215.1_ASM23421v2	EHEC
GCF_000234275.2_ASM23427v3	EHEC
GCF_000234315.1_ASM23431v2	EHEC
GCF_000258785.1_EscCol1.0	EHEC
GCF_000260475.1_NCCP15658v1.0	EHEC
GCF_000262125.1_ASM26212v1	EHEC
GCF_000267045.1_ASM26704v1	EHEC
GCF_000267105.1_ASM26710v1	EHEC
GCF_000267365.2_ASM26736v2	EHEC
GCF_000302715.1_ASM30271v1	EHEC
GCF_000303695.2_ASM30369v2	EHEC
GCF_000303755.2_ASM30375v2	EHEC
GCF_000303995.2_ASM30399v2	EHEC
GCF_000304835.2_ASM30483v2	EHEC
GCF_000316465.1_ASM31646v1	EHEC
GCF_000316485.1_ASM31648v1	EHEC
GCF_000316505.2_ASM31650v2	EHEC
GCF_000316565.2_ASM31656v2	EHEC
GCF_000316725.2_ASM31672v2	EHEC
GCF_000316745.2_ASM31674v2	EHEC
GCF_000316765.2_ASM31676v2	EHEC
GCF_000316905.2_ASM31690v2	EHEC
GCF_000334995.2_ASM33499v2	EHEC
GCF_000335015.2_ASM33501v2	EHEC
GCF_000335035.2_ASM33503v2	EHEC
GCF_000335075.2_ASM33507v2	EHEC
GCF_000335095.2_ASM33509v2	EHEC
GCF_000335115.1_ASM33511v1	EHEC
GCF_000335135.1_ASM33513v1	EHEC
GCF_000335155.2_ASM33515v2	EHEC
GCF_000335175.2_ASM33517v2	EHEC
GCF_000335255.2_ASM33525v2	EHEC
GCF_000335275.2_ASM33527v2	EHEC
GCF_000335295.2_ASM33529v2	EHEC
GCF_000335315.2_ASM33531v2	EHEC
GCF_000335355.2_ASM33535v2	EHEC
GCF_000335375.2_ASM33537v2	EHEC
GCF_000335415.2_ASM33541v2	EHEC
GCF_000335455.2_ASM33545v2	EHEC
GCF_000461915.2_ASM46191v2	EHEC
GCF_000461955.2_ASM46195v2	EHEC
GCF_000461975.2_ASM46197v2	EHEC
GCF_000462025.2_ASM46202v2	EHEC
GCF_000462045.2_ASM46204v2	EHEC
GCF_000462065.2_ASM46206v2	EHEC
GCF_000462105.2_ASM46210v2	EHEC
GCF_000462125.2_ASM46212v2	EHEC
GCF_000462145.2_ASM46214v2	EHEC
GCF_000462165.2_ASM46216v2	EHEC
GCF_000462185.2_ASM46218v2	EHEC
GCF_000462225.2_ASM46222v2	EHEC
GCF_000462245.2_ASM46224v2	EHEC
GCF_000462305.2_ASM46230v2	EHEC
GCF_000462325.2_ASM46232v2	EHEC
GCF_000462345.2_ASM46234v2	EHEC
GCF_000462385.2_ASM46238v2	EHEC
GCF_000462425.2_ASM46242v2	EHEC
GCF_000462465.2_ASM46246v2	EHEC
GCF_000462485.2_ASM46248v2	EHEC
GCF_000462505.2_ASM46250v2	EHEC
GCF_000462525.2_ASM46252v2	EHEC
GCF_000462545.2_ASM46254v2	EHEC
GCF_000462565.2_ASM46256v2	EHEC
GCF_000462585.2_ASM46258v2	EHEC
GCF_000462605.2_ASM46260v2	EHEC
GCF_000462625.2_ASM46262v2	EHEC
GCF_000462645.2_ASM46264v2	EHEC
GCF_000462665.2_ASM46266v2	EHEC
GCF_000462685.2_ASM46268v2	EHEC
GCF_000462705.2_ASM46270v2	EHEC
GCF_000462725.2_ASM46272v2	EHEC
GCF_000462745.2_ASM46274v2	EHEC
GCF_000462765.2_ASM46276v2	EHEC
GCF_000462785.2_ASM46278v2	EHEC
GCF_000462805.2_ASM46280v2	EHEC
GCF_000462825.2_ASM46282v2	EHEC
GCF_000462845.2_ASM46284v2	EHEC
GCF_000462865.2_ASM46286v2	EHEC
GCF_000462885.2_ASM46288v2	EHEC
GCF_000462905.2_ASM46290v2	EHEC
GCF_000467695.1_95NR1	EHEC
GCF_000473725.2_O199v4	EHEC
GCF_000477495.2_ASM47749v2	EHEC
GCF_000478705.1_95JB1	EHEC
GCF_000496345.2_O455v2	EHEC
GCF_000506845.1_Q459v3	EHEC
GCF_000513035.1_E._coli_O157	EHEC
GCF_000520035.1_ASM52003v1	EHEC
GCF_000520055.1_ASM52005v1	EHEC
GCF_000614035.2_Ec2011C-3170	EHEC
GCF_000614085.2_Ec2011EL-2288	EHEC
GCF_000614215.2_Ec2011C-3108	EHEC
GCF_000614305.2_Ec2011EL-2286	EHEC
GCF_000614345.2_Ec2011EL-2312	EHEC
GCF_000614405.2_Ec2011EL-2287	EHEC
GCF_000614565.2_Ec2010C-5034	EHEC
GCF_000614595.1_Ec2010EL1058	EHEC
GCF_000614645.2_Ec2011EL-2113	EHEC
GCF_000614725.2_Ec2010C-4254	EHEC
GCF_000614765.2_Ec2009C-4659	EHEC
GCF_000614805.2_EcF7350	EHEC
GCF_000614845.2_Ec2010C-4347	EHEC
GCF_000614885.2_Ec2010C-4979C1	EHEC
GCF_000614925.2_Ec2009EL1412	EHEC
GCF_000615175.1_Ec2010C-3510	EHEC
GCF_000615225.2_Ec2010C-3511	EHEC
GCF_000615415.2_Ec2010C-3526	EHEC
GCF_000615455.2_Ec2010C-3609	EHEC
GCF_000615575.2_Ec2010C-3977	EHEC
GCF_000615605.2_Ec2010C-4086	EHEC
GCF_000615655.2_Ec2010C-4221	EHEC
GCF_000615745.2_Ec2011EL-2103	EHEC
GCF_000615785.2_Ec2011EL-2104	EHEC
GCF_000615815.2_Ec2011EL-2105	EHEC
GCF_000615865.2_Ec2011EL-2106	EHEC
GCF_000615925.2_Ec2011EL-2107	EHEC
GCF_000615965.2_Ec2011EL-2108	EHEC
GCF_000616005.2_Ec2011EL-2109	EHEC
GCF_000616035.2_Ec2011EL-2111	EHEC
GCF_000616075.2_Ec2011EL-2112	EHEC
GCF_000616135.2_Ec2011C-3216	EHEC
GCF_000616195.2_Ec2011C-3362	EHEC
GCF_000616225.2_Ec2011C-3500	EHEC
GCF_000616245.1_Ec2011C-3537	EHEC
GCF_000616265.1_Ec2011C-3573	EHEC
GCF_000616305.2_Ec2011C-3632	EHEC
GCF_000616325.2_Ec2011C-3679	EHEC
GCF_000616405.2_Ec2011EL-2090	EHEC
GCF_000616425.2_Ec2011EL-2091	EHEC
GCF_000616445.2_Ec2011EL-2092	EHEC
GCF_000616465.2_Ec2011EL-2093	EHEC
GCF_000616485.2_Ec2011EL-2094	EHEC
GCF_000616505.2_Ec2011EL-2096	EHEC
GCF_000616525.2_Ec2011EL-2097	EHEC
GCF_000616545.2_Ec2011EL-2098	EHEC
GCF_000616605.2_Ec08-3527	EHEC
GCF_000616645.2_Ec08-4169	EHEC
GCF_000616665.2_Ec08-4270	EHEC
GCF_000616685.2_Ec08-4487	EHEC
GCF_000616705.2_Ec2011EL-2099	EHEC
GCF_000616725.2_Ec2011C-3072	EHEC
GCF_000617005.2_Ec2010C-4732	EHEC
GCF_000617025.2_Ec2010C-4715	EHEC
GCF_000617125.2_Ec01-3147	EHEC
GCF_000617185.2_Ec03-3227	EHEC
GCF_000617245.2_Ec03-3484	EHEC
GCF_000617265.1_Ec04-3211	EHEC
GCF_000617285.2_Ec06-3003	EHEC
GCF_000617345.1_Ec06-3484	EHEC
GCF_000617405.2_Ec06-3612	EHEC
GCF_000617445.2_Ec06-3745	EHEC
GCF_000617465.2_Ec2010C-4735	EHEC
GCF_000617485.2_Ec2010C-4746	EHEC
GCF_000617525.2_Ec2010C-4799	EHEC
GCF_000617545.2_Ec2010C-4818	EHEC
GCF_000617565.1_Ec2010C-4824	EHEC
GCF_000617585.1_Ec2010C-4874	EHEC
GCF_000617605.2_Ec2010C-4966	EHEC
GCF_000617625.2_Ec2010C-4622	EHEC
GCF_000617645.2_Ec06-3822	EHEC
GCF_000617665.2_Ec07-3091	EHEC
GCF_000617705.2_Ec06-4039	EHEC
GCF_000617725.2_Ec07-3391	EHEC
GCF_000617765.2_Ec2010C-4557C2	EHEC
GCF_000617805.2_Ec2010C-4592	EHEC
GCF_000618045.1_EcF6749	EHEC
GCF_000618065.2_EcF7384	EHEC
GCF_000618105.2_EcF6142	EHEC
GCF_000618145.2_EcF7410	EHEC
GCF_000618165.2_EcF6714	EHEC
GCF_000618185.1_EcG5303	EHEC
GCF_000618225.2_EcF7377	EHEC
GCF_000618245.1_EcH2495	EHEC
GCF_000618265.2_EcF6751	EHEC
GCF_000618285.2_EcH2498	EHEC
GCF_000618305.2_EcF6750	EHEC
GCF_000618705.2_EcK5198	EHEC
GCF_000618725.2_EcK5269	EHEC
GCF_000618925.2_EcK7140	EHEC
GCF_000618945.2_Ec2011EL-2290	EHEC
GCF_000618985.2_Ec2011EL-2313	EHEC
GCF_000619005.2_Ec2009C-4052	EHEC
GCF_000619045.2_Ec2009C-4258	EHEC
GCF_000619085.2_Ec2009C-4750	EHEC
GCF_000619125.2_Ec2009EL1302	EHEC
GCF_000619205.2_Ec2010C-3794	EHEC
GCF_000619225.2_Ec2009C-4006	EHEC
GCF_000619265.2_Ec2009C-3686	EHEC
GCF_000619285.2_Ec2009C-3601	EHEC
GCF_000619465.2_EcK6722	EHEC
GCF_000619485.1_EcK6723	EHEC
GCF_000619545.2_EcK6895	EHEC
GCF_000619565.2_EcK6897	EHEC
GCF_000619585.2_EcK6898	EHEC
GCF_000619645.2_EcK6915	EHEC
GCF_000619665.1_Ec08-4529	EHEC
GCF_000619685.2_Ec08-4540	EHEC
GCF_000619705.2_Ec08-4661	EHEC
GCF_000619745.2_Ec2009C-4050	EHEC
GCF_000619765.2_Ec2009C-3279	EHEC
GCF_000622465.2_Ec06-3464	EHEC
GCF_000622485.2_Ec2010C-4819	EHEC
GCF_000622505.2_Ec2010C-4430	EHEC
GCF_000622535.2_Ec2010C-5028	EHEC
GCF_000622555.1_Ec2010EL-1699	EHEC
GCF_000622575.2_Ec2010C-4244	EHEC
GCF_000622595.2_Ec2009C-3996	EHEC
GCF_000622635.2_Ec2009C-4826	EHEC
GCF_000622675.2_Ec2010C-3051	EHEC
GCF_000622755.2_Ec2009C-3689	EHEC
GCF_000622855.2_Ec2011C-3655	EHEC
GCF_000622875.2_Ec2009C-3612	EHEC
GCF_000632575.1_Ec2009C-4747	EHEC
GCF_000632595.2_Ec2009EL-2169	EHEC
GCF_000632615.2_Ec2010C-3053	EHEC
GCF_000632635.1_Ec2009C-4126	EHEC
GCF_000632675.2_Ec2011C-3453	EHEC
GCF_000662395.1_ASM66239v1	EHEC
GCF_000671295.1_ASM67129v1	EHEC
GCF_000695115.1_Ecoli97-3250v1	EHEC
GCF_000695135.1_Ecoli97-3250v1	EHEC
GCF_000695155.1_Ecoli4865_96v1	EHEC
GCF_000695175.1_EcoliMI10-01v1	EHEC
GCF_000701125.2_ASM70112v2	EHEC
GCF_000730345.1_ASM73034v1	EHEC
GCF_000732965.1_ASM73296v1	EHEC
GCF_000803705.1_ASM80370v1	EHEC
GCF_000935075.1_ASM93507v1	EHEC
GCF_000948765.1_ASM94876v1	EHEC
GCF_000948815.1_ASM94881v1	EHEC
GCF_000948825.1_ASM94882v1	EHEC
GCF_000948875.1_ASM94887v1	EHEC
GCF_000965545.1_ASM96554v1	EHEC
GCF_000965555.1_ASM96555v1	EHEC
GCF_000965565.1_ASM96556v1	EHEC
GCF_000965575.1_ASM96557v1	EHEC
GCF_000965625.1_ASM96562v1	EHEC
GCF_000965635.1_ASM96563v1	EHEC
GCF_000965655.1_ASM96565v1	EHEC
GCF_000965665.1_ASM96566v1	EHEC
GCF_000965705.1_ASM96570v1	EHEC
GCF_000965715.1_ASM96571v1	EHEC
GCF_000966935.1_ASM96693v1	EHEC
GCF_000978815.2_ASM97881v2	EHEC
GCF_000978845.2_ASM97884v2	EHEC
GCF_001006425.1_ASM100642v1	EHEC
GCF_001011995.1_CFSAN026838_01.0	EHEC
GCF_001012015.1_CFSAN026799_01.0	EHEC
GCF_001012075.1_CFSAN026805_01.0	EHEC
GCF_001012195.1_CFSAN026788_02.0	EHEC
GCF_001012235.1_CFSAN026789_01.0	EHEC
GCF_001012255.1_CFSAN026790_01.0	EHEC
GCF_001012265.1_CFSAN026839_01.0	EHEC
GCF_001012275.1_CFSAN026791_01.0	EHEC
GCF_001012395.1_CFSAN026813_01.0	EHEC
GCF_001012405.1_CFSAN026815_01.0	EHEC
GCF_001012445.1_CFSAN026826_02.0	EHEC
GCF_001039075.2_ASM103907v2	EHEC
GCF_001039125.2_ASM103912v2	EHEC
GCF_001039135.2_ASM103913v2	EHEC
GCF_001039145.2_ASM103914v2	EHEC
GCF_001039155.2_ASM103915v2	EHEC
GCF_001039205.2_ASM103920v2	EHEC
GCF_001039215.2_ASM103921v2	EHEC
GCF_001039225.2_ASM103922v2	EHEC
GCF_001191025.1_CFSAN026792_01-NGE.clc	EHEC
GCF_001191035.1_CFSAN026821_01-NGE.clc	EHEC
GCF_001191105.1_CFSAN026819_01-NGE.clc	EHEC
GCF_001191125.1_CFSAN026804_01-NGE.clc	EHEC
GCF_001191185.1_CFSAN026847_01-NGE.clc	EHEC
GCF_001191195.1_CFSAN026846_01-NGE.clc	EHEC
GCF_001191265.1_CFSAN026840_01-NGE.clc	EHEC
GCF_001191395.1_CFSAN026824_01-NGE.clc	EHEC
GCF_001191425.1_CFSAN026798_01-NGE.clc	EHEC
GCF_001191435.1_CFSAN026820_01-NGE.clc	EHEC
GCF_001191505.1_CFSAN026800_01-NGE.clc	EHEC
GCF_001191525.1_CFSAN026848_01-NGE.clc	EHEC
GCF_001262975.1_10674-1	EHEC
GCF_001263035.1_14	EHEC
GCF_001281725.1_ASM128172v1	EHEC
GCF_001281795.1_ASM128179v1	EHEC
GCF_001281815.1_ASM128181v1	EHEC
GCF_001281845.1_ASM128184v1	EHEC
GCF_001281855.1_ASM128185v1	EHEC
GCF_001281885.1_ASM128188v1	EHEC
GCF_001281905.1_ASM128190v1	EHEC
GCF_001281925.1_ASM128192v1	EHEC
GCF_001282065.1_ASM128206v1	EHEC
GCF_001297975.1_ASM129797v1	EHEC
GCF_001297985.1_ASM129798v1	EHEC
GCF_001297995.1_ASM129799v1	EHEC
GCF_001309635.1_ASM130963v1	EHEC
GCF_001309685.1_ASM130968v1	EHEC
GCF_001309715.1_ASM130971v1	EHEC
GCF_001309775.1_ASM130977v1	EHEC
GCF_001309805.1_ASM130980v1	EHEC
GCF_001309815.1_ASM130981v1	EHEC
GCF_001309825.1_ASM130982v1	EHEC
GCF_001309885.1_ASM130988v1	EHEC
GCF_001309895.1_ASM130989v1	EHEC
GCF_001309905.1_ASM130990v1	EHEC
GCF_001309925.1_ASM130992v1	EHEC
GCF_001309965.1_ASM130996v1	EHEC
GCF_001309985.1_ASM130998v1	EHEC
GCF_001309995.1_ASM130999v1	EHEC
GCF_001432175.2_WS4435_final_V2	EHEC
GCF_001440045.1_ASM144004v1	EHEC
GCF_001440575.1_ASM144057v1	EHEC
GCF_001440725.1_ASM144072v1	EHEC
GCF_001440735.1_ASM144073v1	EHEC
GCF_001445675.1_ASM144567v1	EHEC
GCF_001563715.2_ASM156371v2	EHEC
GCF_001571485.1_ASM157148v1	EHEC
GCF_001571495.1_ASM157149v1	EHEC
GCF_001606355.1_ASM160635v1	EHEC
GCF_001606365.1_ASM160636v1	EHEC
GCF_001606375.1_ASM160637v1	EHEC
GCF_001606385.1_ASM160638v1	EHEC
GCF_001606445.1_ASM160644v1	EHEC
GCF_001606545.1_ASM160654v1	EHEC
GCF_001606595.1_ASM160659v1	EHEC
GCF_001606695.1_ASM160669v1	EHEC
GCF_001606725.1_ASM160672v1	EHEC
GCF_001606815.1_ASM160681v1	EHEC
GCF_001606865.1_ASM160686v1	EHEC
GCF_001606985.1_ASM160698v1	EHEC
GCF_001607015.1_ASM160701v1	EHEC
GCF_001607025.1_ASM160702v1	EHEC
GCF_001607075.1_ASM160707v1	EHEC
GCF_001607105.1_ASM160710v1	EHEC
GCF_001607175.1_ASM160717v1	EHEC
GCF_001607185.1_ASM160718v1	EHEC
GCF_001607205.1_ASM160720v1	EHEC
GCF_001607255.1_ASM160725v1	EHEC
GCF_001607265.1_ASM160726v1	EHEC
GCF_001607445.1_ASM160744v1	EHEC
GCF_001607675.1_ASM160767v1	EHEC
GCF_001607735.1_ASM160773v1	EHEC
GCF_001607835.1_ASM160783v1	EHEC
GCF_001607845.1_ASM160784v1	EHEC
GCF_001607875.1_ASM160787v1	EHEC
GCF_001607975.1_ASM160797v1	EHEC
GCF_001607995.1_ASM160799v1	EHEC
GCF_001608005.1_ASM160800v1	EHEC
GCF_001608015.1_ASM160801v1	EHEC
GCF_001608055.1_ASM160805v1	EHEC
GCF_001608085.1_ASM160808v1	EHEC
GCF_001608105.1_ASM160810v1	EHEC
GCF_001608205.1_ASM160820v1	EHEC
GCF_001608265.1_ASM160826v1	EHEC
GCF_001609335.1_ASM160933v1	EHEC
GCF_001609735.1_ASM160973v1	EHEC
GCF_001609765.1_ASM160976v1	EHEC
GCF_001609815.1_ASM160981v1	EHEC
GCF_001609855.1_ASM160985v1	EHEC
GCF_001612475.1_ASM161247v1	EHEC
GCF_001612495.1_ASM161249v1	EHEC
GCF_001650295.1_ASM165029v1	EHEC
GCF_001660185.1_ASM166018v1	EHEC
GCF_001660305.1_ASM166030v1	EHEC
GCF_001660325.1_ASM166032v1	EHEC
GCF_001660335.1_ASM166033v1	EHEC
GCF_001677535.2_ASM167753v2	EHEC
GCF_001677545.2_ASM167754v2	EHEC
GCF_001677555.2_ASM167755v2	EHEC
GCF_001677565.2_ASM167756v2	EHEC
GCF_001677615.2_ASM167761v2	EHEC
GCF_001677625.2_ASM167762v2	EHEC
GCF_001677635.2_ASM167763v2	EHEC
GCF_001677645.2_ASM167764v2	EHEC
GCF_001677695.2_ASM167769v2	EHEC
GCF_001677705.2_ASM167770v2	EHEC
GCF_001677715.2_ASM167771v2	EHEC
GCF_001677725.2_ASM167772v2	EHEC
GCF_001677775.2_ASM167777v2	EHEC
GCF_001677785.2_ASM167778v2	EHEC
GCF_001677795.2_ASM167779v2	EHEC
GCF_001677805.2_ASM167780v2	EHEC
GCF_001677855.2_ASM167785v2	EHEC
GCF_001677865.2_ASM167786v2	EHEC
GCF_001677875.2_ASM167787v2	EHEC
GCF_001696245.1_ASM169624v1	EHEC
GCF_001721125.1_ASM172112v1	EHEC
GCF_001730745.1_ASM173074v1	EHEC
GCF_001806265.1_ASM180626v1	EHEC
GCF_001806285.1_ASM180628v1	EHEC
GCF_001884875.1_ASM188487v1	EHEC
GCF_001884945.1_ASM188494v1	EHEC
GCF_001884955.1_ASM188495v1	EHEC
GCF_001884965.1_ASM188496v1	EHEC
GCF_001884975.1_ASM188497v1	EHEC
GCF_001885025.1_ASM188502v1	EHEC
GCF_001950695.1_ASM195069v1	EHEC
GCF_001950735.1_ASM195073v1	EHEC
GCF_001950755.1_ASM195075v1	EHEC
GCF_001997045.1_ASM199704v1	EHEC
GCF_001997405.1_ASM199740v1	EHEC
GCF_002015535.1_ASM201553v1	EHEC
GCF_002016065.1_ASM201606v1	EHEC
GCF_002016165.1_ASM201616v1	EHEC
GCF_002027605.1_ASM202760v1	EHEC
GCF_002027645.1_ASM202764v1	EHEC
GCF_002133435.1_ASM213343v1	EHEC
GCF_002133695.1_ASM213369v1	EHEC
GCF_002133755.1_ASM213375v1	EHEC
GCF_002133775.1_ASM213377v1	EHEC
GCF_002133985.1_ASM213398v1	EHEC
GCF_002134175.1_ASM213417v1	EHEC
GCF_002134285.1_ASM213428v1	EHEC
[truncated: 13,560 more rows]
